# Supplementary material for: Large-scale bioactivity analysis of the small-molecule assayed proteome
Source: PLoS One. 2017 Feb 8;12(2):e0171413. doi: 10.1371/journal.pone.0171413 (PMC5298297; doi:10.1371/journal.pone.0171413)
Supplement: S1 File — This is a zipped Excel readable tab separated text file with PubChem compound ids (cid) for each compound in the first column. Compounds are sorted in order from most promiscuous, to most selective. This also serves as a ranked list of target selectivity in reverse order. (ZIP) [file pone.0171413.s009.zip › S1_File.xls]

pubChemCid	targetSelectivity	clusterSelectivity	domainSelectivity	promiscuityProbability
3198	55	40	10	1
44259	374	229	10	1
126565	354	227	11	1
153999	122	86	3	1
156414	119	84	9	1
176167	83	66	5	1
176870	115	83	10	1
216239	120	75	7	1
447077	152	92	3	1
644241	68	33	3	1
3025986	81	64	2	1
3062316	142	91	12	1
3081361	119	74	10	1
5280343	141	114	57	1
5287969	149	102	5	1
5328940	200	127	2	1
5329102	271	172	4	1
5330790	142	98	3	1
5494449	214	137	5	1
6445562	103	73	3	1
6450551	109	86	7	1
6918852	54	41	2	1
9809715	222	145	2	1
9829523	203	135	3	1
9869779	64	43	1	1
9915743	104	72	1	1
9933475	79	45	1	1
9948320	42	33	6	1
9977819	174	117	2	1
10113978	115	83	7	1
10138259	242	159	2	1
10142586	84	55	2	1
10184653	38	31	1	1
10427712	71	55	4	1
10461815	155	108	4	1
11213558	260	169	5	1
11234052	41	23	3	1
11314340	142	106	4	1
11338033	42	33	1	1
11364421	80	63	3	1
11409972	214	139	1	1
11427553	275	181	2	1
11485656	94	65	1	1
11626560	150	98	3	1
11656518	67	43	1	1
11667893	43	28	1	1
11712649	57	31	1	1
15983966	62	53	3	1
16007391	66	52	2	1
16038120	295	179	3	1
16722836	275	188	4	1
16725726	74	50	2	1
17755052	50	39	3	1
24180719	78	55	2	1
24905147	210	145	8	1
25126798	123	91	2	1
25182616	67	48	1	1
44207909	43	34	7	1
44551653	199	121	2	1
46179566	44	37	5	1
46179568	44	37	5	1
57399640	192	126	2	1
58017084	42	35	2	1
57379345	35	25	4	0.999999999999998
24889392	37	25	1	0.999999999999997
8223	38	21	3	0.999999999999988
25138012	32	15	2	0.999999999999925
49783209	32	19	4	0.999999999999925
9926791	38	24	1	0.999999999999885
9884685	34	27	3	0.999999999999653
71553152	30	30	2	0.999999999999184
71553154	30	30	2	0.999999999999184
71553085	29	29	2	0.999999999997328
657138	28	24	1	0.999999999991301
9850141	27	25	2	0.99999999997186
21509921	26	19	3	0.9999999999096
10074640	27	14	1	0.999999999903866
11422035	27	23	1	0.999999999903866
54764565	36	26	4	0.999999999898159
72375558	25	24	1	0.999999999711724
11057	60	49	23	0.999999999670452
3158	24	15	3	0.999999999087936
59397065	24	16	1	0.999999999087936
75306277	24	17	2	0.999999999087936
11967800	25	15	5	0.999999997265724
181743	23	19	2	0.999999997138635
5703619	23	19	2	0.999999997138635
16109001	23	17	1	0.999999997138635
24816435	23	16	1	0.999999997138635
24841480	23	16	4	0.999999997138635
25230621	23	17	4	0.999999997138635
46864270	23	12	1	0.999999997138635
156422	82	48	4	0.999999997051966
5318	26	17	6	0.999999993378795
5281040	25	20	4	0.999999992565276
11210533	22	21	2	0.999999991104325
11705812	22	16	1	0.999999991104325
11717001	22	18	1	0.999999991104325
73891099	22	21	2	0.999999991104325
313619	118	111	64	0.999999987769863
28864	30	20	3	0.999999983503496
387447	29	26	13	0.999999979476425
9872676	21	16	3	0.999999972613533
10077147	21	20	1	0.999999972613533
15282555	21	19	1	0.999999972613533
18792927	21	14	2	0.999999972613533
54759606	21	14	2	0.999999972613533
71711730	21	13	1	0.999999972613533
73353994	21	19	1	0.999999972613533
6761	20	14	4	0.999999916573969
67136	20	13	4	0.999999916573969
69561	20	13	4	0.999999916573969
3526523	20	14	4	0.999999916573969
10396070	20	17	2	0.999999916573969
11530963	20	18	1	0.999999916573969
11676174	20	13	2	0.999999916573969
11751922	20	16	3	0.999999916573969
12872323	20	17	1	0.999999916573969
54760383	20	16	2	0.999999916573969
66860907	20	17	4	0.999999916573969
31703	30	28	20	0.999999871758959
44223970	22	13	4	0.999999825337317
3501	41	37	4	0.999999777470101
1502014	19	13	4	0.999999748759653
3035462	19	15	3	0.999999748759653
4422372	19	14	4	0.999999748759653
4687472	19	13	4	0.999999748759653
11621097	19	13	1	0.999999748759653
24894992	19	17	1	0.999999748759653
71524406	19	17	1	0.999999748759653
71553011	19	19	2	0.999999748759653
71553012	19	19	2	0.999999748759653
5353853	25	19	7	0.999999549944186
5035	65	47	23	0.999999340847164
18794	18	12	3	0.999999252756017
60809	18	10	1	0.999999252756017
84724	18	12	3	0.999999252756017
216468	18	13	3	0.999999252756017
9861037	18	12	3	0.999999252756017
9998322	18	13	3	0.999999252756017
25110718	18	9	2	0.999999252756017
44568347	18	13	4	0.999999252756017
53356518	18	9	2	0.999999252756017
72698602	18	16	1	0.999999252756017
4735	22	17	10	0.999999106028657
5452	56	38	14	0.9999989718793
4829	41	36	25	0.999998770688789
3561	29	26	12	0.99999824133574
16757839	27	26	21	0.999998218249783
5284416	35	32	21	0.99999790993954
123630	17	5	1	0.999997807580421
5172475	17	12	3	0.999997807580421
10081162	17	12	3	0.999997807580421
10198397	17	15	9	0.999997807580421
10375558	17	12	3	0.999997807580421
44137946	17	11	1	0.999997807580421
45275255	17	14	1	0.999997807580421
50878551	17	13	3	0.999997807580421
59804319	17	13	1	0.999997807580421
73213196	17	13	4	0.999997807580421
73346042	17	11	1	0.999997807580421
16682730	42	37	25	0.99999580795551
9888897	18	12	4	0.999995526794845
5284549	23	14	4	0.999994609347674
19509	16	8	2	0.999993662695625
11005810	16	13	2	0.999993662695625
25178539	16	14	1	0.999993662695625
57325421	16	12	2	0.999993662695625
70789255	16	11	1	0.999993662695625
9604988	27	25	21	0.999991074026526
9813758	26	23	2	0.999987987732824
3078519	16	13	1	0.999985050667866
70673568	19	17	2	0.999984413682841
5202	71	27	7	0.999984285897183
4877	21	19	1	0.999982848847052
5624	15	14	4	0.999981980168849
134560	15	11	3	0.999981980168849
151001	15	8	2	0.999981980168849
165323	15	11	2	0.999981980168849
196129	15	11	2	0.999981980168849
11442891	15	13	1	0.999981980168849
11719421	15	10	1	0.999981980168849
49783415	15	11	3	0.999981980168849
56674921	15	14	2	0.999981980168849
70981706	15	14	2	0.999981980168849
70982811	15	14	2	0.999981980168849
72712897	15	13	1	0.999981980168849
73355415	15	9	3	0.999981980168849
76328313	15	15	1	0.999981980168849
3191	45	31	13	0.999976045437629
16955	69	66	52	0.999967907516225
46861540	18	18	9	0.999960942930979
71734765	18	17	2	0.999960942930979
5288826	15	8	3	0.99995921458459
5908088	15	14	1	0.99995921458459
46926518	15	5	1	0.99995921458459
49795865	15	5	1	0.99995921458459
56684131	15	8	2	0.99995921458459
71450117	15	8	2	0.99995921458459
71455488	15	8	2	0.99995921458459
71455489	15	8	2	0.99995921458459
71457274	15	8	2	0.99995921458459
2726	73	47	18	0.999958548246193
9287	14	11	2	0.999949684264721
155815	14	5	1	0.999949684264721
9867345	14	5	1	0.999949684264721
10714343	14	14	1	0.999949684264721
11292933	14	12	4	0.999949684264721
11653679	14	9	2	0.999949684264721
16109036	14	10	1	0.999949684264721
21830793	14	10	2	0.999949684264721
23648296	14	4	2	0.999949684264721
24802842	14	5	2	0.999949684264721
24865725	14	10	2	0.999949684264721
24894117	14	12	1	0.999949684264721
24894997	14	13	1	0.999949684264721
44455426	14	12	2	0.999949684264721
45484187	14	6	1	0.999949684264721
49783419	14	10	2	0.999949684264721
70981726	14	13	2	0.999949684264721
71455894	14	11	3	0.999949684264721
72164895	14	10	2	0.999949684264721
12164	19	19	14	0.999945548565573
5287844	44	41	22	0.999943347071069
31101	37	26	6	0.999903590468844
11524144	30	24	4	0.999894611012577
5329103	14	10	1	0.999890917831814
44224245	14	7	1	0.999890917831814
3033	20	10	6	0.999880181942621
5056	13	6	1	0.999862317526931
78105	13	8	3	0.999862317526931
129695	13	6	1	0.999862317526931
394897	13	6	1	0.999862317526931
448043	13	11	1	0.999862317526931
5280980	13	5	2	0.999862317526931
5287541	13	7	3	0.999862317526931
7463376	13	6	1	0.999862317526931
9812710	13	10	4	0.999862317526931
10786797	13	5	1	0.999862317526931
11069133	13	6	1	0.999862317526931
11167602	13	12	2	0.999862317526931
14611919	13	7	2	0.999862317526931
24865727	13	10	2	0.999862317526931
24905142	13	10	2	0.999862317526931
24950865	13	5	1	0.999862317526931
25093413	13	7	2	0.999862317526931
25093414	13	7	2	0.999862317526931
25093415	13	7	2	0.999862317526931
25093416	13	7	2	0.999862317526931
25093417	13	7	2	0.999862317526931
25093418	13	7	2	0.999862317526931
25093419	13	7	2	0.999862317526931
25093420	13	7	2	0.999862317526931
25093421	13	7	2	0.999862317526931
25093422	13	7	2	0.999862317526931
25093423	13	7	2	0.999862317526931
25093424	13	7	2	0.999862317526931
25093425	13	7	2	0.999862317526931
42636941	13	11	3	0.999862317526931
44189332	13	13	1	0.999862317526931
44399654	13	6	1	0.999862317526931
46209401	13	13	2	0.999862317526931
53324553	13	8	3	0.999862317526931
56921864	13	6	1	0.999862317526931
56944383	13	10	2	0.999862317526931
60182388	13	8	3	0.999862317526931
71718651	13	1	1	0.999862317526931
73213195	13	9	2	0.999862317526931
73352604	13	9	1	0.999862317526931
123631	88	64	11	0.999858197408033
237	32	25	17	0.999838446746493
3589471	22	22	18	0.999832517554059
66541	115	106	59	0.999818960997609
7551	20	19	12	0.999804456769094
26030	14	14	4	0.999780849026505
44223952	14	6	3	0.999780849026505
46926523	14	4	1	0.999780849026505
46926527	14	4	1	0.999780849026505
49795866	14	4	1	0.999780849026505
71519693	14	9	1	0.999780849026505
13118	16	16	8	0.999769035994547
44459987	16	10	3	0.999769035994547
44582676	19	15	2	0.999734283059103
4746	13	11	6	0.999714618533095
5330812	13	8	1	0.999714618533095
16760660	13	12	1	0.999714618533095
8371	30	27	18	0.999708432074752
16129778	46	43	28	0.999675939965552
76509	12	6	1	0.999631673127158
148885	12	5	1	0.999631673127158
5329099	12	12	1	0.999631673127158
6419748	12	8	3	0.999631673127158
6445533	12	9	2	0.999631673127158
6914621	12	7	1	0.999631673127158
6918276	12	9	3	0.999631673127158
9906447	12	8	1	0.999631673127158
9906978	12	7	1	0.999631673127158
9913088	12	2	1	0.999631673127158
9936728	12	7	2	0.999631673127158
9958280	12	4	1	0.999631673127158
10361267	12	8	1	0.999631673127158
10632698	12	6	1	0.999631673127158
10885636	12	10	2	0.999631673127158
10907460	12	12	2	0.999631673127158
11117301	12	5	1	0.999631673127158
11795548	12	6	1	0.999631673127158
11843159	12	9	1	0.999631673127158
11948707	12	10	1	0.999631673127158
12526990	12	6	1	0.999631673127158
13091268	12	7	1	0.999631673127158
16086114	12	7	1	0.999631673127158
19772348	12	5	1	0.999631673127158
20043772	12	5	1	0.999631673127158
24905152	12	9	2	0.999631673127158
24951610	12	12	1	0.999631673127158
25093426	12	6	1	0.999631673127158
44144383	12	5	1	0.999631673127158
44268050	12	6	1	0.999631673127158
45485270	12	6	1	0.999631673127158
45485279	12	6	1	0.999631673127158
46911381	12	6	1	0.999631673127158
53386724	12	5	1	0.999631673127158
53386866	12	5	1	0.999631673127158
53386867	12	5	1	0.999631673127158
53386868	12	5	1	0.999631673127158
56852956	12	10	3	0.999631673127158
70692373	12	10	1	0.999631673127158
71568837	12	9	1	0.999631673127158
71731823	12	8	1	0.999631673127158
72710568	12	8	1	0.999631673127158
86765296	12	7	1	0.999631673127158
7511	14	14	5	0.999587371340112
95717	14	14	6	0.999587371340112
51082	38	37	23	0.999493183618045
26041	29	26	18	0.999464641765124
9786	13	13	3	0.999450642610576
6857648	13	13	5	0.999450642610576
16682953	13	13	4	0.999450642610576
27465	12	12	6	0.999271521551586
234562	12	6	1	0.999271521551586
5494425	12	8	3	0.999271521551586
10296883	12	10	3	0.999271521551586
14385	15	14	8	0.999087220003964
7414	11	5	1	0.999039425656411
104903	11	10	2	0.999039425656411
388776	11	5	1	0.999039425656411
449240	11	9	1	0.999039425656411
5478935	11	5	2	0.999039425656411
6419763	11	7	1	0.999039425656411
6537802	11	5	1	0.999039425656411
6675804	11	8	1	0.999039425656411
6852129	11	7	2	0.999039425656411
6914611	11	8	1	0.999039425656411
6918513	11	8	1	0.999039425656411
9834183	11	9	1	0.999039425656411
9848990	11	7	2	0.999039425656411
9863966	11	4	1	0.999039425656411
9875920	11	10	4	0.999039425656411
10192730	11	9	4	0.999039425656411
10309899	11	8	1	0.999039425656411
10390396	11	9	2	0.999039425656411
11071079	11	9	2	0.999039425656411
11245700	11	5	1	0.999039425656411
11293798	11	8	1	0.999039425656411
11304596	11	9	3	0.999039425656411
11619439	11	3	1	0.999039425656411
11682502	11	8	1	0.999039425656411
11993595	11	8	1	0.999039425656411
11993691	11	8	1	0.999039425656411
12394434	11	6	1	0.999039425656411
15986418	11	8	1	0.999039425656411
16079040	11	10	1	0.999039425656411
20195365	11	6	1	0.999039425656411
23626706	11	2	1	0.999039425656411
23648277	11	2	1	0.999039425656411
23648290	11	2	1	0.999039425656411
23648291	11	2	1	0.999039425656411
23648294	11	2	1	0.999039425656411
23653536	11	5	1	0.999039425656411
24779722	11	8	1	0.999039425656411
24894883	11	10	1	0.999039425656411
25041665	11	5	1	0.999039425656411
25066355	11	8	1	0.999039425656411
25066356	11	8	1	0.999039425656411
25066547	11	8	1	0.999039425656411
25066548	11	8	1	0.999039425656411
25066549	11	8	1	0.999039425656411
25227504	11	8	1	0.999039425656411
25227505	11	8	1	0.999039425656411
25227508	11	8	1	0.999039425656411
25227513	11	8	1	0.999039425656411
44138031	11	8	1	0.999039425656411
44138032	11	8	1	0.999039425656411
44138033	11	8	1	0.999039425656411
44209472	11	8	1	0.999039425656411
44399462	11	5	1	0.999039425656411
44399571	11	5	1	0.999039425656411
44432678	11	5	1	0.999039425656411
44450268	11	5	1	0.999039425656411
44591988	11	8	1	0.999039425656411
44592059	11	8	1	0.999039425656411
45485271	11	6	1	0.999039425656411
45485283	11	6	1	0.999039425656411
49850570	11	9	3	0.999039425656411
49850870	11	9	3	0.999039425656411
49850872	11	9	3	0.999039425656411
49850874	11	9	3	0.999039425656411
53246941	11	8	1	0.999039425656411
53357953	11	9	1	0.999039425656411
53361474	11	8	1	0.999039425656411
53361475	11	8	1	0.999039425656411
54613496	11	8	1	0.999039425656411
56963799	11	7	2	0.999039425656411
57334553	11	6	2	0.999039425656411
57345662	11	5	1	0.999039425656411
57401706	11	8	1	0.999039425656411
60148693	11	7	2	0.999039425656411
60182364	11	8	3	0.999039425656411
60182373	11	8	3	0.999039425656411
60182389	11	8	3	0.999039425656411
60182393	11	8	3	0.999039425656411
71521493	11	5	1	0.999039425656411
71521494	11	5	1	0.999039425656411
71521495	11	5	1	0.999039425656411
71521575	11	5	1	0.999039425656411
71552696	11	10	1	0.999039425656411
72696593	11	5	1	0.999039425656411
72696594	11	5	1	0.999039425656411
72714727	11	8	2	0.999039425656411
73353884	11	7	3	0.999039425656411
77106258	11	9	1	0.999039425656411
77106467	11	9	1	0.999039425656411
90667452	11	9	2	0.999039425656411
262093	111	104	65	0.999013666444159
3856851	19	18	14	0.999013216728852
13530	13	13	4	0.999006938280935
9884915	13	13	6	0.999006938280935
44582675	17	15	2	0.998777383682764
2769	27	19	8	0.998709473385443
16683023	12	12	6	0.998658714843019
107905	15	15	10	0.99852562118183
16195997	100	94	59	0.998364044250394
378196	60	60	49	0.998346268198301
3372	57	42	14	0.998344131858551
9604989	22	22	21	0.998342626672256
9549472	77	75	41	0.998241406535599
15107	11	6	1	0.998191066824868
73828	11	11	4	0.998191066824868
77328	11	11	4	0.998191066824868
6419764	11	8	1	0.998191066824868
6419766	11	7	1	0.998191066824868
9917013	11	6	2	0.998191066824868
25195294	11	8	2	0.998191066824868
46926515	11	3	1	0.998191066824868
533728	17	14	6	0.998155050553773
107794	56	55	36	0.99794110575201
3806	29	28	19	0.997832844845049
472181	12	12	5	0.997675825292011
46926514	12	3	1	0.997675825292011
46926516	12	3	1	0.997675825292011
46926519	12	3	1	0.997675825292011
46926521	12	3	1	0.997675825292011
49795863	12	3	1	0.997675825292011
49795864	12	3	1	0.997675825292011
49795867	12	3	1	0.997675825292011
4566	10	9	2	0.997566182767328
82267	10	7	3	0.997566182767328
127676	10	6	3	0.997566182767328
183797	10	9	3	0.997566182767328
197706	10	5	1	0.997566182767328
216210	10	10	8	0.997566182767328
439155	10	10	4	0.997566182767328
445840	10	7	1	0.997566182767328
2132479	10	9	1	0.997566182767328
5311377	10	7	1	0.997566182767328
5312149	10	7	1	0.997566182767328
5362440	10	8	4	0.997566182767328
6419747	10	7	1	0.997566182767328
6852128	10	5	1	0.997566182767328
6918837	10	6	1	0.997566182767328
9847838	10	6	1	0.997566182767328
9866653	10	4	1	0.997566182767328
10037501	10	7	1	0.997566182767328
10065083	10	5	1	0.997566182767328
10092649	10	2	1	0.997566182767328
10302451	10	7	1	0.997566182767328
10344307	10	7	2	0.997566182767328
10395015	10	5	1	0.997566182767328
10483775	10	7	1	0.997566182767328
10586607	10	6	1	0.997566182767328
10712038	10	5	1	0.997566182767328
11059058	10	9	2	0.997566182767328
11153014	10	3	1	0.997566182767328
11186523	10	8	2	0.997566182767328
11206245	10	7	2	0.997566182767328
11351327	10	2	1	0.997566182767328
11467730	10	6	1	0.997566182767328
11562302	10	7	1	0.997566182767328
11570626	10	5	3	0.997566182767328
11584660	10	6	2	0.997566182767328
11610604	10	4	1	0.997566182767328
11730467	10	10	2	0.997566182767328
11993694	10	7	1	0.997566182767328
16718713	10	4	1	0.997566182767328
22313850	10	5	1	0.997566182767328
24894993	10	9	1	0.997566182767328
24894995	10	9	1	0.997566182767328
42388639	10	7	1	0.997566182767328
44209480	10	7	1	0.997566182767328
44395149	10	5	1	0.997566182767328
44395741	10	6	1	0.997566182767328
44401042	10	8	2	0.997566182767328
44401105	10	8	2	0.997566182767328
44401106	10	8	2	0.997566182767328
44401164	10	8	2	0.997566182767328
44401243	10	8	2	0.997566182767328
44401612	10	8	2	0.997566182767328
44447073	10	6	1	0.997566182767328
45269009	10	4	1	0.997566182767328
45269423	10	7	1	0.997566182767328
46900457	10	8	4	0.997566182767328
46916178	10	6	3	0.997566182767328
49850567	10	8	2	0.997566182767328
49850672	10	8	2	0.997566182767328
49850772	10	8	2	0.997566182767328
49863499	10	6	1	0.997566182767328
56593934	10	7	3	0.997566182767328
56832546	10	9	1	0.997566182767328
56835171	10	4	2	0.997566182767328
57792153	10	6	1	0.997566182767328
71450247	10	9	2	0.997566182767328
71459269	10	8	2	0.997566182767328
71552941	10	9	2	0.997566182767328
71552942	10	9	2	0.997566182767328
72696591	10	5	1	0.997566182767328
72696592	10	5	1	0.997566182767328
72696595	10	5	1	0.997566182767328
73054728	10	5	1	0.997566182767328
73349359	10	9	3	0.997566182767328
76310169	10	10	1	0.997566182767328
76310231	10	10	3	0.997566182767328
86291010	10	6	1	0.997566182767328
90643916	10	10	7	0.997566182767328
10864994	113	106	66	0.997407748441995
176155	77	55	9	0.997390770575702
65067	17	17	7	0.997287508389702
30692	13	13	6	0.997222668726081
44459967	13	8	3	0.997222668726081
3834960	18	18	15	0.997144800766181
3109	19	18	13	0.99703982626038
92222	24	18	9	0.9969333485735
27423	14	14	5	0.996840824715427
87323	11	11	4	0.996820294717319
108956	11	11	5	0.996820294717319
5327067	11	10	2	0.996820294717319
15910	28	24	14	0.996347956432814
3503	73	67	36	0.996263854135951
5311382	12	8	3	0.996177442121255
18173271	12	12	5	0.996177442121255
5083	26	24	10	0.99614197213663
5356	17	11	3	0.996106432665111
2724411	23	20	12	0.995911922932785
15337	10	10	5	0.995645990330239
299728	10	10	3	0.995645990330239
6419741	10	7	1	0.995645990330239
6419755	10	6	1	0.995645990330239
23643986	10	7	1	0.995645990330239
44223357	10	7	3	0.995645990330239
46172980	10	3	1	0.995645990330239
46172984	10	3	1	0.995645990330239
46926513	10	3	1	0.995645990330239
5353329	41	41	28	0.995368588203397
636362	55	53	32	0.995285034239345
17701	14	14	6	0.99523020896818
444732	27	16	8	0.995212529525194
460747	119	114	70	0.995114690379581
254021	120	113	71	0.994930888964228
2856	15	10	2	0.994913038399913
44582705	15	14	2	0.994913038399913
446556	11	11	6	0.994727156638989
5497186	11	6	1	0.994727156638989
16682828	11	11	4	0.994727156638989
16683072	11	11	4	0.994727156638989
16760569	11	10	6	0.994727156638989
24756910	11	8	2	0.994727156638989
46926522	11	3	1	0.994727156638989
49864510	11	11	5	0.994727156638989
219078	16	7	2	0.994684881897489
6918454	16	15	4	0.994684881897489
16757835	22	22	17	0.994553757242712
5281855	124	106	62	0.994163167148795
213032	12	12	5	0.993991982181281
247704	12	8	3	0.993991982181281
60196435	12	12	3	0.993991982181281
60149	27	25	7	0.993958526418798
40586	60	56	42	0.993840541542479
2157	54	42	14	0.993335216836908
72810	43	40	35	0.993088433136492
3013166	22	19	15	0.992912436788375
4778	10	10	4	0.992707978394671
83648	10	10	6	0.992707978394671
181518	10	10	4	0.992707978394671
71714068	10	5	1	0.992707978394671
4263901	19	19	17	0.992519459322838
14842	11	11	5	0.991682292608984
61080	11	11	5	0.991682292608984
67271	11	11	5	0.991682292608984
91593	11	11	6	0.991682292608984
11626927	11	9	1	0.991682292608984
49795862	11	3	1	0.991682292608984
16078	12	9	6	0.990925857208942
235227	12	12	7	0.990925857208942
9908126	12	10	4	0.990925857208942
9910986	13	13	4	0.990398361726438
443831	20	19	14	0.990356121854958
6999	14	14	10	0.990060047888362
26633	9	9	4	0.989885413018975
446220	9	2	2	0.989885413018975
6419765	9	7	1	0.989885413018975
53245590	9	8	4	0.989885413018975
16682804	16	15	7	0.989813960628376
407401	58	55	41	0.98976851450025
30323	32	31	20	0.98923472851727
25162924	32	32	26	0.98923472851727
668744	10	10	8	0.988447742403998
46926524	10	3	1	0.988447742403998
8722	21	18	10	0.987988475425365
4212	83	78	53	0.98751551289744
11485	11	11	5	0.98743560236136
70613	11	11	5	0.98743560236136
154914	11	11	4	0.98743560236136
6092637	11	11	10	0.98743560236136
47576	38	20	6	0.987273855026535
15096	12	12	3	0.98676981366634
647501	119	115	61	0.986527517880124
21804	14	14	5	0.986204919941403
443884	14	11	2	0.986204919941403
7629	15	15	13	0.986198176272898
395175	55	54	43	0.986134555152618
5291	68	45	15	0.985632083697872
24633	22	21	12	0.985447341239694
377971	57	57	50	0.984339929727092
3598	134	125	68	0.984304637795794
10205	20	20	16	0.984189453838337
62556	9	9	3	0.983893942587967
644073	9	6	2	0.983893942587967
2775940	9	9	4	0.983893942587967
10113568	9	8	1	0.983893942587967
16052015	9	9	6	0.983893942587967
57339386	9	7	3	0.983893942587967
71468161	9	7	1	0.983893942587967
906542	107	100	58	0.983235681190306
8256	10	10	6	0.982547700518971
12898	10	10	3	0.982547700518971
170286	10	10	3	0.982547700518971
197873	10	10	5	0.982547700518971
46926526	10	3	1	0.982547700518971
6327657	17	16	7	0.982444714237309
2255545	16	16	13	0.981961377980946
156219	11	6	1	0.981727482291927
9909677	11	11	5	0.981727482291927
25015677	11	11	3	0.981727482291927
2750	37	29	15	0.981603202538515
16682834	12	12	4	0.981307038500705
16051930	13	12	4	0.981187681864048
16682740	13	13	4	0.981187681864048
6075	21	14	5	0.981019805293781
5335985	83	80	51	0.978151614120015
460749	84	79	45	0.977405515023607
5433262	95	94	60	0.977337184922696
1220	33	17	4	0.97650512961265
540335	15	13	9	0.975840173919305
14145	9	9	3	0.975667034431979
102724	9	9	4	0.975667034431979
10250129	9	9	3	0.975667034431979
11715767	9	8	1	0.975667034431979
56840936	9	9	6	0.975667034431979
71714067	9	5	1	0.975667034431979
5897	14	13	8	0.97516658282292
2097895	10	10	6	0.974695531618487
9925334	10	7	2	0.974695531618487
11402127	10	10	4	0.974695531618487
11969480	10	10	6	0.974695531618487
4420	13	13	5	0.974639536100527
2160	45	26	7	0.974556865721265
25090	12	7	2	0.974322458879335
16211385	12	12	7	0.974322458879335
44368	11	11	5	0.974301683038531
150762	11	11	4	0.974301683038531
213016	11	11	4	0.974301683038531
9849616	11	11	4	0.974301683038531
11723708	11	11	3	0.974301683038531
23665583	11	11	6	0.974301683038531
4106	36	26	12	0.973800496241478
24207752	73	68	44	0.973538586263429
5354	30	23	13	0.971722103920152
4184	43	22	5	0.971214249295783
5281813	16	16	13	0.970155333677705
44202984	55	54	40	0.96914247183446
4807	15	14	7	0.96888397007046
91731	15	15	8	0.96888397007046
2259	51	50	33	0.968385759120115
11556711	14	14	9	0.967670375339234
6419753	13	8	2	0.966559120185281
10568	8	8	3	0.965919531294944
15325	8	8	3	0.965919531294944
18771	8	8	4	0.965919531294944
60700	8	8	7	0.965919531294944
2734229	8	8	4	0.965919531294944
9889168	8	8	3	0.965919531294944
9959038	8	8	3	0.965919531294944
11220720	8	4	1	0.965919531294944
16683761	8	8	5	0.965919531294944
25021165	8	4	3	0.965919531294944
46916172	8	4	1	0.965919531294944
46916182	8	4	1	0.965919531294944
46926520	8	2	1	0.965919531294944
60196375	8	8	3	0.965919531294944
164877	12	12	9	0.965612569412205
560256	12	10	5	0.965612569412205
44582678	12	10	2	0.965612569412205
9799979	11	11	4	0.964918713003802
11296583	11	11	6	0.964918713003802
73357	9	9	6	0.964847574863887
104981	9	4	4	0.964847574863887
517000	9	9	5	0.964847574863887
2734227	9	9	4	0.964847574863887
44223965	9	5	2	0.964847574863887
53249535	9	9	3	0.964847574863887
7097	10	10	5	0.964603122083628
5281875	10	10	3	0.964603122083628
12472902	10	10	5	0.964603122083628
56603505	44	41	27	0.961287900843244
65953	14	14	6	0.958662017558775
5791766	98	96	64	0.958439345464201
5591	33	24	15	0.958260598234964
8530	13	12	9	0.956785921284564
5281051	17	17	15	0.956024738531201
10742	12	5	1	0.954995098809965
86398	12	12	4	0.954995098809965
767163	11	10	6	0.953368720015224
866317	11	10	9	0.953368720015224
7070	10	10	5	0.952024285278342
11366	10	10	6	0.952024285278342
19658	10	10	6	0.952024285278342
38221	10	10	5	0.952024285278342
79717	10	10	4	0.952024285278342
2924978	10	10	9	0.952024285278342
16682736	10	10	4	0.952024285278342
9551964	99	94	52	0.951287598159479
14503	9	9	4	0.951139024917037
31202	9	9	4	0.951139024917037
91688	9	9	5	0.951139024917037
107720	9	9	3	0.951139024917037
16051921	9	8	5	0.951139024917037
24944555	9	9	4	0.951139024917037
44223971	9	5	2	0.951139024917037
75444	8	8	4	0.950986309964016
23160059	8	8	3	0.950986309964016
23665888	8	8	6	0.950986309964016
60196297	8	8	5	0.950986309964016
86765212	8	6	1	0.950986309964016
3638736	15	15	12	0.950781114819965
16758035	15	15	14	0.950781114819965
77999	43	37	25	0.94855321755741
2930652	87	81	60	0.946036939075908
10531	31	22	6	0.945799952846988
4274774	55	54	38	0.944293438152232
6005	34	27	14	0.94262200179248
69671	12	12	11	0.942317872439543
6436605	12	11	3	0.942317872439543
23663400	12	10	2	0.942317872439543
398788	18	17	13	0.939487172200614
2399	11	8	2	0.939482901010814
26710	11	11	3	0.939482901010814
122087	11	11	5	0.939482901010814
2735045	11	10	5	0.939482901010814
55283	15	13	6	0.939419989246152
4927	35	25	12	0.939376558751273
16717692	20	20	17	0.937065095461712
12688	10	10	3	0.936769802899615
35703	10	6	1	0.936769802899615
1631814	10	6	1	0.936769802899615
9798923	10	10	8	0.936769802899615
9849425	10	10	6	0.936769802899615
5791769	90	89	56	0.934327130429504
8398	9	9	4	0.934325893479051
54369	9	7	2	0.934325893479051
68916	9	7	2	0.934325893479051
443101	9	9	6	0.934325893479051
3649145	9	9	6	0.934325893479051
12040509	9	9	4	0.934325893479051
60196290	9	9	3	0.934325893479051
283138	30	26	20	0.934248039392508
19042	19	16	7	0.932722769756223
14425	8	8	4	0.932389196159611
75195	8	8	5	0.932389196159611
81259	8	8	3	0.932389196159611
86211	8	8	3	0.932389196159611
5474789	8	8	8	0.932389196159611
9568628	8	8	4	0.932389196159611
44223953	8	4	1	0.932389196159611
44223974	8	4	1	0.932389196159611
44968206	8	4	1	0.932389196159611
46781343	8	8	7	0.932389196159611
60196406	8	8	3	0.932389196159611
71714066	8	5	1	0.932389196159611
14710	71	68	48	0.932058367919263
3164059	93	86	54	0.930750986115932
42890	27	27	21	0.929484330564635
5328775	18	17	11	0.928046234640559
5736	15	13	4	0.926407845936774
8795	15	8	2	0.926407845936774
408285	15	8	2	0.926407845936774
5388496	30	28	23	0.925617357286709
60838	11	9	7	0.923142687003245
93118	11	11	3	0.923142687003245
441373	17	17	13	0.923005117683118
7083	14	14	10	0.921415981544952
24867533	14	14	10	0.921415981544952
6763	111	105	61	0.919767609491918
13622	23	23	19	0.919289941485475
6527	10	10	4	0.918718741049489
69484	10	10	5	0.918718741049489
4204680	10	9	7	0.918718741049489
6419772	10	9	6	0.918718741049489
427839	51	50	41	0.916408102163199
26987	35	24	10	0.915303238306028
83511	18	17	13	0.915243147882418
5680788	90	85	58	0.915165697600849
17038	9	9	4	0.914287774862484
18980	9	9	5	0.914287774862484
76716	9	9	3	0.914287774862484
92873	9	9	3	0.914287774862484
156418	9	9	6	0.914287774862484
13662	12	12	7	0.910369247699008
7377	8	6	3	0.910013375076487
7626	8	8	4	0.910013375076487
93335	8	8	4	0.910013375076487
443311	8	8	6	0.910013375076487
443388	8	7	3	0.910013375076487
11647372	8	4	2	0.910013375076487
44223955	8	4	1	0.910013375076487
44223973	8	4	1	0.910013375076487
44968186	8	4	1	0.910013375076487
53316396	8	8	3	0.910013375076487
6604161	25	25	19	0.908244936240603
409301	19	16	9	0.907789945941586
8755	7	7	3	0.906186645971232
10346	7	7	2	0.906186645971232
12449	7	7	5	0.906186645971232
21517	7	7	5	0.906186645971232
23558	7	7	3	0.906186645971232
66030	7	7	2	0.906186645971232
259210	7	7	5	0.906186645971232
400769	7	7	5	0.906186645971232
736282	7	5	5	0.906186645971232
2273936	7	7	4	0.906186645971232
2734231	7	7	4	0.906186645971232
2775690	7	6	1	0.906186645971232
5339169	7	7	3	0.906186645971232
5349528	7	7	3	0.906186645971232
9898639	7	5	2	0.906186645971232
10233356	7	7	2	0.906186645971232
11375816	7	7	3	0.906186645971232
11662592	7	4	1	0.906186645971232
14578495	7	5	5	0.906186645971232
18506491	7	7	3	0.906186645971232
45356872	7	7	4	0.906186645971232
46926511	7	3	1	0.906186645971232
60196379	7	7	3	0.906186645971232
60196414	7	7	3	0.906186645971232
9719	11	11	6	0.904286193328278
25249	11	9	4	0.904286193328278
62829	11	10	2	0.904286193328278
91699	11	8	3	0.904286193328278
3259	37	36	25	0.898722395432179
123985	13	6	2	0.898458164835554
61253	10	10	5	0.897825443997585
91778	10	10	5	0.897825443997585
115157	10	10	4	0.897825443997585
1072899	10	10	9	0.897825443997585
9862076	10	10	4	0.897825443997585
16682746	10	10	4	0.897825443997585
5718631	71	68	41	0.896233778138766
1201549	25	15	5	0.896179342359232
4037	9	5	5	0.891006355763433
11774	9	9	2	0.891006355763433
14994	9	9	4	0.891006355763433
86354	9	9	5	0.891006355763433
5284558	9	9	5	0.891006355763433
9562059	9	9	3	0.891006355763433
54685917	9	9	7	0.891006355763433
16745534	29	27	22	0.888089017976926
4296	16	10	2	0.885750363354527
53382542	16	2	2	0.885750363354527
145726	18	17	13	0.885447726522564
23705	8	8	4	0.883886499165094
517546	8	8	3	0.883886499165094
4373502	8	8	4	0.883886499165094
9984487	8	8	4	0.883886499165094
53315471	8	7	7	0.883886499165094
7188	11	11	8	0.882911681011018
8550	11	11	6	0.882911681011018
62960	11	11	5	0.882911681011018
66166	11	11	3	0.882911681011018
273	13	6	1	0.878785745874313
20906	13	12	9	0.878785745874313
8816	73	57	40	0.878267735275091
5154	50	48	33	0.877916543879565
5761	15	12	3	0.877051739914712
10578	7	7	5	0.876597854746396
14250	7	7	4	0.876597854746396
18669	7	7	3	0.876597854746396
28523	7	7	5	0.876597854746396
767146	7	6	5	0.876597854746396
2854262	7	7	4	0.876597854746396
5284623	7	7	4	0.876597854746396
5328733	7	5	2	0.876597854746396
16211009	7	7	4	0.876597854746396
22678982	7	7	4	0.876597854746396
60196397	7	7	5	0.876597854746396
71598521	7	5	2	0.876597854746396
653297	79	76	44	0.87541767156281
19402	10	10	3	0.874122044980537
5473758	10	10	10	0.874122044980537
429643	48	44	33	0.873853233396483
5361	22	21	16	0.872396456830385
2603	20	18	11	0.870183609472728
6038	12	6	2	0.869390693025278
6764	12	12	9	0.869390693025278
479503	12	12	11	0.869390693025278
9826034	14	14	9	0.867537009340414
5583	16	15	8	0.86743610427456
10234	9	9	5	0.864565555499112
5284483	9	9	5	0.864565555499112
5315472	9	8	8	0.864565555499112
5709754	9	9	6	0.864565555499112
23690437	9	9	4	0.864565555499112
6422843	11	10	5	0.859078017048796
129236	13	13	1	0.857098505463995
69439	8	8	6	0.854173419012783
70811	8	8	4	0.854173419012783
119193	8	8	4	0.854173419012783
789242	8	8	5	0.854173419012783
5326843	8	8	2	0.854173419012783
5953	18	13	6	0.850071451897529
86173	10	10	3	0.847716712303379
9875131	10	8	4	0.847716712303379
9895468	10	9	3	0.847716712303379
4261	12	10	5	0.845606515084109
86429	12	7	3	0.845606515084109
232446	12	11	4	0.845606515084109
10522	7	7	4	0.842885911827114
62065	7	5	1	0.842885911827114
122797	7	7	6	0.842885911827114
2726824	7	5	3	0.842885911827114
10173796	7	5	4	0.842885911827114
10345790	7	7	3	0.842885911827114
54680693	7	7	5	0.842885911827114
2794188	19	14	8	0.842210135066258
3386	34	23	11	0.840279093569975
429575	49	45	35	0.839790113232812
3799	17	15	12	0.838647168318907
5004	17	17	16	0.838647168318907
7010	9	6	5	0.835145552841872
24814	9	9	4	0.835145552841872
62306	9	9	5	0.835145552841872
73665	9	9	4	0.835145552841872
75628	9	9	1	0.835145552841872
9935274	9	9	3	0.835145552841872
11285653	9	9	4	0.835145552841872
6419892	20	19	15	0.834829719777526
44828483	13	13	11	0.83347582646042
66461	11	8	3	0.83290232972326
13765	18	14	9	0.830360390989029
9661009	53	50	38	0.829305797795351
676309	16	15	13	0.82616528455079
7231	8	8	5	0.821162098466279
16888	8	8	7	0.821162098466279
29354	8	8	4	0.821162098466279
67274	8	8	5	0.821162098466279
3036974	8	8	4	0.821162098466279
5742784	8	8	6	0.821162098466279
6474893	8	7	6	0.821162098466279
12932	12	11	4	0.819768488990591
460748	12	12	9	0.819768488990591
5898	10	10	9	0.818788144059237
2723715	10	10	5	0.818788144059237
5578857	10	10	10	0.818788144059237
457193	26	23	11	0.816068600477903
82917	23	20	14	0.815161283236383
271296	50	48	35	0.813998135634231
360404	70	67	45	0.813847287413595
3815	15	12	4	0.812493327034658
104850	15	12	8	0.812493327034658
3152	13	4	4	0.80803378933574
9549298	13	11	3	0.80803378933574
392756	48	47	38	0.807110514586891
2801	44	29	11	0.805649412610916
14249	7	7	3	0.805505871430914
61948	7	7	3	0.805505871430914
62530	7	7	2	0.805505871430914
65452	7	7	5	0.805505871430914
6604668	7	6	4	0.805505871430914
9885850	7	7	3	0.805505871430914
2725002	11	11	6	0.804555217485901
9681	36	20	6	0.804133915435959
941361	36	26	11	0.804133915435959
3125888	9	5	2	0.803011847929393
16051941	9	9	5	0.803011847929393
171660	19	18	11	0.801870396396177
6237	14	14	8	0.797474585405164
6604751	14	14	12	0.797474585405164
1203	24	17	12	0.790586303037828
7495	6	6	2	0.787831481071887
13019	6	3	1	0.787831481071887
21218	6	6	3	0.787831481071887
94398	6	6	2	0.787831481071887
443868	6	6	3	0.787831481071887
454216	6	6	4	0.787831481071887
5280899	6	6	4	0.787831481071887
5358159	6	6	2	0.787831481071887
11074101	6	6	1	0.787831481071887
16211417	6	6	2	0.787831481071887
16217238	6	6	2	0.787831481071887
44968212	6	4	2	0.787831481071887
46926517	6	3	1	0.787831481071887
57350843	6	6	5	0.787831481071887
60202316	6	5	2	0.787831481071887
6364517	100	96	62	0.787720076093969
86210	10	10	3	0.78757702516213
224895	10	10	9	0.78757702516213
636397	10	10	10	0.78757702516213
4128060	10	10	3	0.78757702516213
5284610	10	10	7	0.78757702516213
3468	8	8	8	0.78524315470615
6619	8	8	3	0.78524315470615
8540	8	8	3	0.78524315470615
11488	8	8	4	0.78524315470615
13745	8	8	3	0.78524315470615
20113	8	8	4	0.78524315470615
34469	8	7	2	0.78524315470615
62130	8	8	4	0.78524315470615
9888347	8	8	3	0.78524315470615
11461044	8	8	3	0.78524315470615
24978538	8	8	5	0.78524315470615
53257735	8	8	4	0.78524315470615
60196348	8	8	3	0.78524315470615
9853645	13	13	11	0.780921680554482
4939	19	19	14	0.780002960499333
8342	11	11	6	0.774253981260603
3124342	11	11	9	0.774253981260603
54675783	11	10	6	0.774253981260603
6537495	17	16	8	0.771227208263528
10789	9	9	7	0.768500714271905
71894	9	9	4	0.768500714271905
119175	9	9	5	0.768500714271905
208898	9	9	6	0.768500714271905
681	43	24	13	0.766915442003572
99844	29	29	24	0.76638756059567
2406	88	78	40	0.765488747958548
60974	7	7	2	0.765034178555849
77080	7	7	4	0.765034178555849
83656	7	7	2	0.765034178555849
108182	7	3	2	0.765034178555849
130990	7	7	4	0.765034178555849
9549289	7	7	2	0.765034178555849
22833294	7	7	4	0.765034178555849
44191096	7	3	2	0.765034178555849
53316382	7	7	1	0.765034178555849
3164062	12	12	11	0.762607789449693
60164	15	13	7	0.761995853657214
82146	15	10	4	0.761995853657214
2734117	15	13	6	0.761995853657214
7347	19	18	13	0.757114002189188
32872	10	9	4	0.754375267746653
446155	10	9	4	0.754375267746653
11425923	10	8	7	0.754375267746653
6327770	16	16	15	0.753849887539251
969491	13	11	4	0.752317544682637
443939	119	110	65	0.749592223742248
6620	8	7	4	0.746885544870152
10793	8	8	3	0.746885544870152
13940	8	8	3	0.746885544870152
82703	8	8	3	0.746885544870152
91766	8	8	2	0.746885544870152
177843	8	8	4	0.746885544870152
3078952	8	8	5	0.746885544870152
9954540	8	8	4	0.746885544870152
24868313	8	8	6	0.746885544870152
46780884	8	8	5	0.746885544870152
5826	11	5	4	0.742254410710037
45280989	47	46	32	0.741915462519847
1615	6	3	3	0.74175008306927
91771	6	6	3	0.74175008306927
776842	6	6	5	0.74175008306927
6439420	6	6	3	0.74175008306927
6473881	6	6	5	0.74175008306927
6713324	6	6	3	0.74175008306927
6914152	6	6	2	0.74175008306927
6918178	6	5	3	0.74175008306927
9820134	6	5	2	0.74175008306927
10483134	6	6	2	0.74175008306927
11965767	6	4	2	0.74175008306927
13501022	6	6	5	0.74175008306927
44223966	6	4	2	0.74175008306927
44391475	6	3	2	0.74175008306927
44577753	6	4	2	0.74175008306927
53316407	6	6	2	0.74175008306927
31036	18	14	4	0.739590418516621
400634	49	49	39	0.737257992100946
7308	15	12	7	0.734892802484421
5284616	15	14	7	0.734892802484421
6857793	15	15	14	0.734892802484421
13394149	19	19	17	0.733301079575146
53301248	19	18	12	0.733301079575146
32875	51	50	38	0.732857753957594
671	9	9	4	0.732002439326813
15098	9	9	3	0.732002439326813
4989139	9	9	8	0.732002439326813
9549306	9	9	8	0.732002439326813
11048796	9	9	3	0.732002439326813
16760153	9	8	2	0.732002439326813
10429254	12	9	5	0.731707677961702
638015	16	16	7	0.727426602913441
381594	56	54	42	0.72284030913004
65710	7	4	3	0.722128136826767
67145	7	6	6	0.722128136826767
221511	7	7	4	0.722128136826767
357904	7	7	3	0.722128136826767
741004	7	4	1	0.722128136826767
753785	7	7	6	0.722128136826767
805156	7	7	3	0.722128136826767
6850780	7	7	3	0.722128136826767
10044526	7	7	3	0.722128136826767
22078297	7	7	3	0.722128136826767
60196415	7	7	4	0.722128136826767
104827	17	15	10	0.720626952210248
3054	10	10	4	0.719513880773822
67846	10	10	9	0.719513880773822
6918328	10	7	2	0.719513880773822
3711067	47	45	38	0.712087755595391
9395	11	9	6	0.708841669960391
119031	11	6	3	0.708841669960391
833972	15	15	14	0.706766720425374
3378440	15	13	5	0.706766720425374
8607	8	8	4	0.706610733191956
31315	8	8	3	0.706610733191956
68226	8	8	4	0.706610733191956
75547	8	8	4	0.706610733191956
153974	8	8	4	0.706610733191956
224930	8	8	7	0.706610733191956
2723853	8	8	4	0.706610733191956
5496307	8	7	5	0.706610733191956
24868311	8	8	6	0.706610733191956
10172943	44	38	18	0.703075457055876
157917	9	9	3	0.693943668470808
3164066	9	9	8	0.693943668470808
32343	6	6	4	0.693365750242313
104677	6	6	3	0.693365750242313
163263	6	6	3	0.693365750242313
352309	6	6	2	0.693365750242313
5805243	6	6	3	0.693365750242313
6917974	6	6	4	0.693365750242313
5459519	13	12	9	0.691457819892973
5353574	29	29	22	0.689295816508894
456214	18	13	6	0.688447127258753
5328803	18	17	14	0.688447127258753
3093671	81	79	58	0.686898278052306
119584	14	11	6	0.68424721491612
5281672	95	91	56	0.684042489787261
4257	10	10	6	0.68335027258471
3507056	10	10	7	0.68335027258471
5281078	10	10	5	0.68335027258471
18971832	10	8	2	0.68335027258471
18968508	56	55	40	0.680639851280393
5930	15	13	8	0.677793390761026
22772	15	15	10	0.677793390761026
174223	15	14	10	0.677793390761026
6537502	15	13	8	0.677793390761026
1807	7	7	2	0.677486323425765
4624	7	7	6	0.677486323425765
62558	7	7	5	0.677486323425765
70414	7	7	5	0.677486323425765
91692	7	7	2	0.677486323425765
1474853	7	6	1	0.677486323425765
2734225	7	7	3	0.677486323425765
2762681	7	7	4	0.677486323425765
3439114	7	7	7	0.677486323425765
6817139	7	7	5	0.677486323425765
60196405	7	7	2	0.677486323425765
5461523	11	11	11	0.674320805099651
3568	16	16	13	0.67197275725626
62770	97	92	56	0.671328726958835
6505803	17	13	9	0.666688221390457
6604934	17	17	14	0.666688221390457
65620	12	12	8	0.666505137067101
5459517	12	11	8	0.666505137067101
16683706	12	10	8	0.666505137067101
8753	8	8	3	0.664967313299441
122125	8	8	3	0.664967313299441
44459985	8	8	7	0.664967313299441
60196364	8	8	4	0.664967313299441
76332983	8	8	1	0.664967313299441
47811	31	18	3	0.663274882119554
4139	13	12	9	0.659653806805907
1589731	53	52	39	0.65555870959496
8152	9	9	3	0.654769995500223
6434889	9	9	3	0.654769995500223
6459022	9	9	8	0.654769995500223
9926586	9	9	9	0.654769995500223
10860295	78	75	47	0.653602753293
313371	45	45	38	0.652170790817278
2107	21	12	3	0.649563960880843
3003141	10	10	4	0.646255699058337
5462471	10	6	1	0.646255699058337
9949093	10	9	2	0.646255699058337
16686	6	6	4	0.643619099930655
62253	6	6	4	0.643619099930655
65028	6	4	3	0.643619099930655
774262	6	6	5	0.643619099930655
4320947	6	6	4	0.643619099930655
5284515	6	6	3	0.643619099930655
5360414	6	6	3	0.643619099930655
6917715	6	6	2	0.643619099930655
9801235	6	6	3	0.643619099930655
12942137	6	6	2	0.643619099930655
53315413	6	6	5	0.643619099930655
341543	31	28	25	0.64308861871506
682802	23	21	14	0.642767941362416
6023694	78	78	51	0.641080554205224
11442	11	10	5	0.639007343497728
13783	11	11	5	0.639007343497728
29435	11	7	5	0.639007343497728
16218404	67	66	50	0.638503440872806
5326739	35	33	15	0.634586082139842
1464	12	11	11	0.632739504091428
60855	12	7	3	0.632739504091428
3233334	12	11	8	0.632739504091428
151582	36	34	28	0.63268702328678
3171	7	7	7	0.631812715362156
4468	7	7	7	0.631812715362156
75282	7	7	4	0.631812715362156
540035	7	7	7	0.631812715362156
10068207	7	7	3	0.631812715362156
16722125	7	7	2	0.631812715362156
53316398	7	7	2	0.631812715362156
68207	76	73	53	0.630105588665518
86138	8	8	3	0.622507614491535
107882	8	8	4	0.622507614491535
3391107	8	8	4	0.622507614491535
6484788	8	8	7	0.622507614491535
11977753	8	6	4	0.622507614491535
16759583	8	8	7	0.622507614491535
3038522	44	35	6	0.619923561316097
4926	33	20	8	0.618803041912845
71567	15	8	2	0.618045081619866
5781144	15	15	14	0.618045081619866
65126	9	9	9	0.61492971985533
73672	9	8	3	0.61492971985533
3769881	9	9	9	0.61492971985533
16211935	68	63	46	0.610160598543829
8226	27	19	8	0.609424488324668
5311271	10	8	2	0.608603447711455
1614	5	2	2	0.603505889061421
4195	5	4	1	0.603505889061421
4440	5	3	1	0.603505889061421
12540	5	5	2	0.603505889061421
17671	5	5	4	0.603505889061421
60863	5	4	2	0.603505889061421
62581	5	5	4	0.603505889061421
71768	5	5	2	0.603505889061421
446987	5	4	4	0.603505889061421
688829	5	4	2	0.603505889061421
3072540	5	3	2	0.603505889061421
5346285	5	5	1	0.603505889061421
11846148	5	5	2	0.603505889061421
23647941	5	2	2	0.603505889061421
24188465	5	5	4	0.603505889061421
24810867	5	3	2	0.603505889061421
24994634	5	2	1	0.603505889061421
44223968	5	3	1	0.603505889061421
44527662	5	3	2	0.603505889061421
44532986	5	3	2	0.603505889061421
44968187	5	3	2	0.603505889061421
50997747	5	3	1	0.603505889061421
60196293	5	5	4	0.603505889061421
16757868	11	11	9	0.603218382957718
404404	44	44	41	0.602694004950642
266923	45	42	34	0.601533863507561
2396	21	19	11	0.599119614439505
1287	12	12	12	0.598562175967383
5152597	12	12	11	0.598562175967383
5317419	12	12	11	0.598562175967383
6540478	12	12	8	0.598562175967383
6035171	67	66	45	0.597061562885769
10219	23	22	12	0.594579172923808
24871268	23	22	15	0.594579172923808
2426	6	5	2	0.593410011639521
68547	6	6	4	0.593410011639521
4443516	6	6	2	0.593410011639521
6569219	6	5	3	0.593410011639521
53315491	6	6	6	0.593410011639521
53315502	6	6	5	0.593410011639521
60196411	6	6	1	0.593410011639521
167715	14	11	8	0.590873401767984
21773133	25	22	14	0.590610455163921
5474842	27	26	21	0.587102748068633
6610	7	7	4	0.585786298157367
11990	7	7	5	0.585786298157367
13514	7	7	2	0.585786298157367
16422	7	7	3	0.585786298157367
74062	7	7	4	0.585786298157367
98613	7	7	4	0.585786298157367
165457	7	7	5	0.585786298157367
9882837	7	7	3	0.585786298157367
53316393	7	7	2	0.585786298157367
6603820	16	11	6	0.584742139138751
16033641	16	16	12	0.584742139138751
5978	17	16	10	0.582107865155826
22882	17	17	10	0.582107865155826
36811	31	20	7	0.581158411413016
91440	31	31	27	0.581158411413016
4921	8	8	4	0.579767355902794
31356	8	8	3	0.579767355902794
82145	8	7	2	0.579767355902794
4330705	8	8	7	0.579767355902794
9809007	8	7	3	0.579767355902794
3292447	18	15	10	0.579704887260291
1608674	51	50	33	0.579194535630213
406009	34	33	27	0.577421096930965
15530	9	9	4	0.574859448017375
472335	9	9	5	0.574859448017375
6603776	9	9	5	0.574859448017375
15940175	9	9	7	0.574859448017375
2179	21	17	12	0.573591971871915
37783	10	6	3	0.57075821051743
5288382	10	7	6	0.57075821051743
5281571	99	94	67	0.568248876312587
4474	25	25	16	0.567273123371293
123807	11	2	1	0.567264485636289
5098884	11	11	11	0.567264485636289
276685	46	46	35	0.566390042383927
62853	12	7	3	0.564241767544712
3034285	12	11	7	0.564241767544712
3785629	12	12	11	0.564241767544712
3885	30	29	23	0.561272814144887
107780	30	24	15	0.561272814144887
6604905	14	13	10	0.55924682386097
3453217	94	89	62	0.558174179197266
72721	95	89	66	0.557865219586473
6603741	15	15	12	0.557149817454661
5458171	65	63	48	0.555731905925904
6603986	16	15	13	0.555260758569978
8749	17	15	11	0.55354741003671
6089	5	4	2	0.548212751761443
73160	5	5	3	0.548212751761443
107770	5	5	3	0.548212751761443
836002	5	1	1	0.548212751761443
2872805	5	5	3	0.548212751761443
3033865	5	5	3	0.548212751761443
9850878	5	5	4	0.548212751761443
53315269	5	5	4	0.548212751761443
53339032	5	5	3	0.548212751761443
60196341	5	5	3	0.548212751761443
71307857	5	3	3	0.548212751761443
2543	6	6	4	0.543560883222758
2800	6	6	3	0.543560883222758
60967	6	6	4	0.543560883222758
72277	6	6	4	0.543560883222758
1551050	6	6	5	0.543560883222758
16759546	6	6	5	0.543560883222758
53315257	6	6	6	0.543560883222758
53315701	6	6	5	0.543560883222758
53315702	6	6	5	0.543560883222758
4466	7	7	7	0.540037053621896
8455	7	7	3	0.540037053621896
15927	7	7	3	0.540037053621896
24773	7	7	4	0.540037053621896
28935	7	7	5	0.540037053621896
70425	7	7	2	0.540037053621896
914698	7	7	6	0.540037053621896
5311037	7	2	1	0.540037053621896
6918686	7	7	4	0.540037053621896
9938056	7	7	3	0.540037053621896
22829045	78	74	49	0.537738174050246
10707	8	8	3	0.537248976588466
12955	8	8	3	0.537248976588466
60749	8	8	3	0.537248976588466
83979	8	8	6	0.537248976588466
86367	8	7	3	0.537248976588466
442514	8	8	8	0.537248976588466
656583	8	8	4	0.537248976588466
9934033	8	7	2	0.537248976588466
11097730	8	8	5	0.537248976588466
2099	9	7	4	0.534971978479218
115019	9	9	9	0.534971978479218
430461	9	9	8	0.534971978479218
16197727	9	1	1	0.534971978479218
73864	10	10	5	0.53306695869196
3929516	10	4	4	0.53306695869196
274104	13	13	11	0.528802950094811
5280647	13	13	13	0.528802950094811
11292	14	13	9	0.527710079371425
11080	18	16	7	0.524323838557123
71398	29	28	19	0.519045376457289
392754	42	40	33	0.515776664120375
22524940	67	64	42	0.512459027671627
395179	43	42	38	0.497939947435132
4543	37	23	8	0.497782231098451
43815	25	16	13	0.497314803730864
104920	20	15	12	0.497009044169143
33036	19	10	3	0.496934382109166
108029	18	12	3	0.496853854262902
5957	17	13	6	0.496766653449619
5353593	17	15	13	0.496766653449619
5284469	16	16	8	0.496671808797472
5282219	15	15	10	0.496568140754932
8111	14	12	8	0.496454200159995
836	10	10	9	0.495851501337686
3624	10	10	9	0.495851501337686
5461522	10	10	9	0.495851501337686
154256	9	9	4	0.495646693670809
3393977	9	9	8	0.495646693670809
5954	8	8	5	0.495408892920649
9275	8	8	2	0.495408892920649
108188	8	8	6	0.495408892920649
44386612	8	8	6	0.495408892920649
7112	7	7	5	0.495128518067819
13254	7	7	4	0.495128518067819
79633	7	7	5	0.495128518067819
123015	7	7	3	0.495128518067819
610143	7	7	7	0.495128518067819
2771871	7	7	4	0.495128518067819
3122747	7	7	7	0.495128518067819
5284537	7	6	2	0.495128518067819
5493381	7	7	2	0.495128518067819
14552708	7	7	4	0.495128518067819
8571	6	6	3	0.49479189117133
28768	6	6	3	0.49479189117133
9861124	6	6	3	0.49479189117133
22239085	6	6	3	0.49479189117133
60196288	6	6	3	0.49479189117133
2267	5	5	2	0.494379148995682
2776	5	3	1	0.494379148995682
19571	5	5	2	0.494379148995682
71781	5	5	1	0.494379148995682
108046	5	4	2	0.494379148995682
368091	5	5	4	0.494379148995682
2734678	5	5	3	0.494379148995682
6147071	5	5	5	0.494379148995682
6564523	5	4	2	0.494379148995682
6918155	5	4	1	0.494379148995682
20055528	5	5	4	0.494379148995682
24762836	5	3	1	0.494379148995682
24847903	5	5	5	0.494379148995682
53315807	5	5	5	0.494379148995682
5417965	83	81	58	0.485869083459649
15945060	53	49	31	0.482320070633288
44143715	43	38	32	0.480374286571026
2913	39	24	9	0.479393922320506
8606	27	25	18	0.475243357121453
5281847	27	27	16	0.475243357121453
54459	22	20	12	0.472581254014626
5352624	18	15	8	0.469697116034829
14868	17	17	9	0.468821829454323
6239	16	16	15	0.467866044679364
9270	15	14	6	0.466816616863662
9074	14	13	8	0.465657186053953
4407	12	12	12	0.462919792086874
245287	12	12	12	0.462919792086874
442530	12	11	4	0.462919792086874
5967872	12	12	11	0.462919792086874
16757864	12	11	10	0.462919792086874
1862	11	10	7	0.461280542276699
10209	11	11	6	0.461280542276699
239794	11	10	7	0.461280542276699
3101746	76	73	54	0.458973278876246
26391	9	9	3	0.457222498935355
33309	9	9	7	0.457222498935355
134018	9	7	5	0.457222498935355
6540548	9	9	5	0.457222498935355
439260	30	24	14	0.45567940369776
13493	8	7	5	0.45464863250351
68873	8	8	2	0.45464863250351
6112114	8	8	4	0.45464863250351
10199993	8	8	8	0.45464863250351
11626384	8	8	4	0.45464863250351
54741844	8	8	8	0.45464863250351
17570	7	7	3	0.451546580136571
50367	7	7	2	0.451546580136571
62097	7	7	3	0.451546580136571
1070159	7	7	7	0.451546580136571
1549520	7	7	3	0.451546580136571
9549297	7	6	2	0.451546580136571
45006154	7	7	6	0.451546580136571
7348	6	6	2	0.447707046543002
15412	6	6	3	0.447707046543002
17819	6	6	5	0.447707046543002
18480	6	6	4	0.447707046543002
38360	6	6	4	0.447707046543002
294641	6	6	5	0.447707046543002
299579	6	6	5	0.447707046543002
526624	6	6	5	0.447707046543002
2724189	6	6	4	0.447707046543002
3342768	6	6	5	0.447707046543002
9930932	6	6	4	0.447707046543002
13961743	6	6	2	0.447707046543002
16211610	6	6	4	0.447707046543002
24809526	6	6	2	0.447707046543002
24821094	6	6	4	0.447707046543002
60196314	6	6	4	0.447707046543002
240739	45	41	32	0.446830437477674
237490	44	43	34	0.44623791438089
4601	20	11	5	0.445851093206332
24982496	20	20	18	0.445851093206332
274108	43	43	36	0.44562512990187
8442	5	5	3	0.442782746766118
15424	5	5	4	0.442782746766118
33786	5	5	4	0.442782746766118
85821	5	5	1	0.442782746766118
129491	5	5	3	0.442782746766118
244113	5	5	3	0.442782746766118
3937063	5	5	4	0.442782746766118
5358572	5	5	4	0.442782746766118
5713122	5	5	4	0.442782746766118
5760579	5	4	4	0.442782746766118
53315811	5	5	4	0.442782746766118
60196285	5	5	3	0.442782746766118
4705	17	13	4	0.441342985802098
45281152	33	33	27	0.438063799942461
135	15	7	2	0.437626265803786
1674	15	14	11	0.437626265803786
282594	86	84	55	0.436968123126305
370	29	21	14	0.434013920567617
7085	50	48	37	0.433590867463062
9609431	73	71	55	0.431686422324156
219926	44	44	37	0.429302553629955
51634	11	7	4	0.427419400547278
3246339	10	9	6	0.423976963748767
5311081	10	6	1	0.423976963748767
4946	21	16	6	0.422763646118752
1051535	9	9	9	0.419993203215553
2733867	51	49	38	0.41861130133318
65064	49	48	34	0.417013798942686
60822	8	7	4	0.415309569864751
92432	8	1	1	0.415309569864751
4908365	8	3	1	0.415309569864751
5280436	8	6	6	0.415309569864751
5789769	45	45	38	0.413514617315317
404406	42	40	31	0.410578931259765
80277	7	7	3	0.409693838645485
93379	7	7	4	0.409693838645485
777226	7	7	6	0.409693838645485
5282215	7	7	5	0.409693838645485
9571016	15	14	8	0.409130829054602
19996	14	13	6	0.406074100572193
16684434	73	71	44	0.405665680270808
7648	6	6	4	0.402789320015484
8010	6	6	3	0.402789320015484
16560	6	6	4	0.402789320015484
82148	6	5	1	0.402789320015484
86015	6	6	5	0.402789320015484
3714831	6	6	4	0.402789320015484
5076891	6	5	5	0.402789320015484
5284613	6	6	2	0.402789320015484
6913959	6	6	6	0.402789320015484
9570281	6	6	4	0.402789320015484
9586239	6	6	3	0.402789320015484
9821217	6	6	5	0.402789320015484
11460221	6	6	3	0.402789320015484
16211262	6	6	6	0.402789320015484
16212746	6	6	3	0.402789320015484
60196425	6	6	3	0.402789320015484
5816	33	27	18	0.39957625704638
6536	12	12	7	0.398903887024514
99926	12	12	11	0.398903887024514
281255	12	11	8	0.398903887024514
1557339	31	30	21	0.396528097548049
15558347	43	41	34	0.394912706546375
16757909	11	11	9	0.39464274998188
2133777	75	73	55	0.394232284096602
18198	5	5	1	0.394013497972471
71027	5	5	2	0.394013497972471
743900	5	3	2	0.394013497972471
2920793	5	3	3	0.394013497972471
3474778	5	3	3	0.394013497972471
3770186	5	5	5	0.394013497972471
4619591	5	5	5	0.394013497972471
5280757	5	4	3	0.394013497972471
5281692	5	5	5	0.394013497972471
6038371	5	4	4	0.394013497972471
6492412	5	5	3	0.394013497972471
10171341	5	5	4	0.394013497972471
16734800	5	4	1	0.394013497972471
53314904	5	5	5	0.394013497972471
53315463	5	4	4	0.394013497972471
53315809	5	5	5	0.394013497972471
53315810	5	5	5	0.394013497972471
54682461	5	5	3	0.394013497972471
60196403	5	5	3	0.394013497972471
5316743	10	10	10	0.389792950887765
824226	25	25	17	0.385392883141613
3869	16	12	5	0.38498735746843
189985	9	9	8	0.384205129274865
6603948	9	8	5	0.384205129274865
5791841	78	78	55	0.383904615726645
4908	4	4	4	0.382333339861509
36604	4	2	1	0.382333339861509
67070	4	4	4	0.382333339861509
71470	4	4	3	0.382333339861509
73293	4	3	3	0.382333339861509
168870	4	4	3	0.382333339861509
170327	4	4	3	0.382333339861509
518605	4	4	2	0.382333339861509
1121572	4	4	1	0.382333339861509
1292657	4	4	3	0.382333339861509
2274894	4	1	1	0.382333339861509
2882281	4	3	1	0.382333339861509
3037886	4	4	1	0.382333339861509
3122746	4	4	3	0.382333339861509
3130947	4	4	1	0.382333339861509
4143162	4	4	4	0.382333339861509
5282175	4	4	3	0.382333339861509
5346620	4	4	1	0.382333339861509
5493444	4	1	1	0.382333339861509
11617559	4	2	1	0.382333339861509
14824655	4	4	1	0.382333339861509
22894446	4	3	3	0.382333339861509
23902357	4	4	4	0.382333339861509
42644786	4	1	1	0.382333339861509
44451457	4	4	1	0.382333339861509
44460168	4	3	3	0.382333339861509
44533150	4	4	3	0.382333339861509
44968189	4	3	2	0.382333339861509
53315243	4	4	4	0.382333339861509
53315260	4	4	4	0.382333339861509
53315499	4	4	3	0.382333339861509
53315737	4	4	4	0.382333339861509
60196359	4	4	2	0.382333339861509
71142135	4	4	2	0.382333339861509
71307843	4	3	3	0.382333339861509
71307851	4	3	3	0.382333339861509
71307858	4	3	3	0.382333339861509
71307863	4	3	3	0.382333339861509
71307865	4	3	3	0.382333339861509
71307871	4	3	3	0.382333339861509
76335755	4	4	2	0.382333339861509
1628214	8	7	5	0.37767083924558
6541464	8	8	8	0.37767083924558
6710643	8	8	8	0.37767083924558
9893571	8	7	5	0.37767083924558
282415	42	41	34	0.377139728379137
5466111	42	42	34	0.377139728379137
83851	41	40	35	0.375736508903034
3234997	13	13	10	0.373266143735822
17531	7	7	3	0.369888641917201
39327	7	6	3	0.369888641917201
62276	7	7	1	0.369888641917201
69785	7	7	4	0.369888641917201
676166	7	7	6	0.369888641917201
3032915	7	5	2	0.369888641917201
6440554	7	6	2	0.369888641917201
7202911	7	7	5	0.369888641917201
9818306	7	6	1	0.369888641917201
13218777	7	7	2	0.369888641917201
73265316	7	7	6	0.369888641917201
88281	12	11	7	0.368483807578006
676289	12	11	10	0.368483807578006
3234576	12	12	10	0.368483807578006
5281614	18	18	12	0.366355314899254
16682541	57	57	43	0.36534982356764
53301257	25	24	15	0.36429519871039
13101	11	10	7	0.363115710321539
282598	32	32	27	0.360479771926456
6451	6	6	2	0.360402911405589
6929	6	6	2	0.360402911405589
11764	6	6	3	0.360402911405589
16533	6	5	1	0.360402911405589
62217	6	6	4	0.360402911405589
689424	6	4	3	0.360402911405589
3014138	6	6	4	0.360402911405589
3124355	6	6	5	0.360402911405589
5284486	6	6	2	0.360402911405589
20054964	6	6	3	0.360402911405589
46742345	6	6	5	0.360402911405589
59086459	6	6	4	0.360402911405589
5186	10	7	2	0.357031594321049
270077	10	9	7	0.357031594321049
496348	10	10	10	0.357031594321049
5357218	10	10	9	0.357031594321049
71083	15	8	2	0.354682575311747
10303	9	9	6	0.350056670674955
10239	5	5	3	0.34848491501705
17533	5	5	2	0.34848491501705
17672	5	5	5	0.34848491501705
62630	5	5	3	0.34848491501705
170364	5	3	1	0.34848491501705
5473443	5	4	4	0.34848491501705
5861095	5	4	4	0.34848491501705
6052008	5	4	4	0.34848491501705
6057725	5	5	5	0.34848491501705
6321418	5	5	4	0.34848491501705
11129817	5	4	4	0.34848491501705
15038375	5	4	2	0.34848491501705
16211261	5	5	5	0.34848491501705
44235958	5	5	2	0.34848491501705
44602155	43	41	35	0.346543711223989
230132	42	42	31	0.344879461097137
403	33	32	19	0.344496924842716
404472	32	31	23	0.342301649370138
7043	8	4	1	0.341949914728992
1013376	8	8	6	0.341949914728992
388029	39	38	31	0.339542146849749
5377381	12	12	11	0.339298113191379
2703	23	23	19	0.337747213738269
4634	16	9	4	0.33374664811467
132519	16	10	3	0.33374664811467
5703	4	3	3	0.332878340698401
19731	4	4	3	0.332878340698401
21070	4	4	1	0.332878340698401
78318	4	3	1	0.332878340698401
91525	4	4	3	0.332878340698401
414141	4	4	3	0.332878340698401
443946	4	4	4	0.332878340698401
557508	4	4	4	0.332878340698401
656630	4	4	4	0.332878340698401
721979	4	4	4	0.332878340698401
767151	4	4	3	0.332878340698401
780268	4	3	2	0.332878340698401
787183	4	3	2	0.332878340698401
1832270	4	4	1	0.332878340698401
2213642	4	4	4	0.332878340698401
2285021	4	4	4	0.332878340698401
3022645	4	1	1	0.332878340698401
3048355	4	4	4	0.332878340698401
3768522	4	4	3	0.332878340698401
5281162	4	4	1	0.332878340698401
5284580	4	4	4	0.332878340698401
5311051	4	4	3	0.332878340698401
5354004	4	2	2	0.332878340698401
5825943	4	4	4	0.332878340698401
5931814	4	3	3	0.332878340698401
6052941	4	3	3	0.332878340698401
6143832	4	3	3	0.332878340698401
6364560	4	4	3	0.332878340698401
6440728	4	4	2	0.332878340698401
9870827	4	4	3	0.332878340698401
23667299	4	4	3	0.332878340698401
24180680	4	4	3	0.332878340698401
25243740	4	2	2	0.332878340698401
25243762	4	3	3	0.332878340698401
53315223	4	3	3	0.332878340698401
53315286	4	4	3	0.332878340698401
53315802	4	4	4	0.332878340698401
60196307	4	4	3	0.332878340698401
60196338	4	4	2	0.332878340698401
3444	7	7	3	0.332367851252088
7103	7	7	3	0.332367851252088
8154	7	7	3	0.332367851252088
9117	7	7	4	0.332367851252088
16741	7	7	6	0.332367851252088
6442177	7	7	4	0.332367851252088
53277	74	73	49	0.332264919523412
5702697	52	50	32	0.330942918212521
54736625	49	46	36	0.326346073778874
2514	10	10	10	0.325835975359017
71360	10	8	3	0.325835975359017
5152866	10	10	8	0.325835975359017
11630874	10	8	7	0.325835975359017
237102	40	40	35	0.325462865924828
274127	14	14	12	0.323644518807053
449171	19	7	2	0.323326305251615
10107	6	6	3	0.320800766342822
44187	6	5	2	0.320800766342822
53388	6	6	4	0.320800766342822
77547	6	3	1	0.320800766342822
86583	6	6	2	0.320800766342822
146540	6	6	4	0.320800766342822
156328	6	6	3	0.320800766342822
213037	6	6	2	0.320800766342822
9595233	6	5	3	0.320800766342822
11666825	6	6	6	0.320800766342822
375895	83	79	48	0.318605194091794
776361	94	86	50	0.318162627300089
148124	9	9	5	0.317699473979057
6603886	9	7	4	0.317699473979057
6603950	9	8	3	0.317699473979057
3973	29	22	9	0.316752449429252
5717105	92	86	51	0.316394958948138
265940	79	77	48	0.314540779586186
227456	58	58	44	0.312819754217394
3505890	12	12	11	0.311446712394444
219799	40	40	29	0.309925725702698
265935	40	36	34	0.309925725702698
102678	16	16	13	0.309575901261701
14869	8	8	6	0.308305316056145
64722	8	8	5	0.308305316056145
168088	8	5	3	0.308305316056145
17756786	8	8	6	0.308305316056145
1227531	73	73	57	0.307898467205412
5034	5	5	5	0.306452512658012
8621	5	5	3	0.306452512658012
30709	5	5	5	0.306452512658012
71890	5	5	5	0.306452512658012
91708	5	5	3	0.306452512658012
115175	5	5	5	0.306452512658012
6080923	5	4	4	0.306452512658012
10007106	5	5	5	0.306452512658012
11979383	5	5	5	0.306452512658012
12184591	5	5	3	0.306452512658012
16211648	5	5	4	0.306452512658012
16760110	5	5	4	0.306452512658012
24689999	5	5	4	0.306452512658012
24868304	5	5	5	0.306452512658012
7028	11	9	5	0.304316707002561
68635	11	11	9	0.304316707002561
6541811	11	11	7	0.304316707002561
6604860	15	15	12	0.304227505235366
160115	77	72	49	0.301263663124729
5284596	14	9	2	0.298402522136338
13764	7	7	5	0.297292381948473
25146	7	6	3	0.297292381948473
29216	7	6	4	0.297292381948473
40087	7	6	4	0.297292381948473
10458835	7	1	1	0.297292381948473
16129706	7	5	1	0.297292381948473
68928	10	10	9	0.296312798285684
2807869	10	10	2	0.296312798285684
16218503	62	60	45	0.293616431282287
16012869	13	13	11	0.292025879042803
3272524	17	8	6	0.291799458420148
5687	4	4	2	0.287993540077424
6607	4	4	2	0.287993540077424
14676	4	4	4	0.287993540077424
14743	4	4	1	0.287993540077424
68947	4	4	1	0.287993540077424
122724	4	4	4	0.287993540077424
231084	4	4	1	0.287993540077424
414140	4	4	3	0.287993540077424
727131	4	3	2	0.287993540077424
1121563	4	4	1	0.287993540077424
2262990	4	4	1	0.287993540077424
2357187	4	3	1	0.287993540077424
5742631	4	4	4	0.287993540077424
6109600	4	4	4	0.287993540077424
6310707	4	3	3	0.287993540077424
9865233	4	4	2	0.287993540077424
9867257	4	4	2	0.287993540077424
9882625	4	2	1	0.287993540077424
9884817	4	2	1	0.287993540077424
16078994	4	4	4	0.287993540077424
17757175	4	4	4	0.287993540077424
23703990	4	4	3	0.287993540077424
24180685	4	4	2	0.287993540077424
46901621	4	4	4	0.287993540077424
46901623	4	4	3	0.287993540077424
53315230	4	3	3	0.287993540077424
53315241	4	3	3	0.287993540077424
53315251	4	3	3	0.287993540077424
53315262	4	4	4	0.287993540077424
60185047	4	4	4	0.287993540077424
60196304	4	4	3	0.287993540077424
60196309	4	4	3	0.287993540077424
3896	9	9	7	0.287240912304756
91693	9	9	3	0.287240912304756
11219835	9	9	5	0.287240912304756
11957648	9	9	7	0.287240912304756
9934458	16	10	6	0.286448350095673
6439929	12	11	5	0.285004887366172
5019	6	6	6	0.284135614172226
6773	6	6	4	0.284135614172226
11313	6	6	5	0.284135614172226
18637	6	6	5	0.284135614172226
26070	6	4	3	0.284135614172226
43116	6	6	4	0.284135614172226
71413	6	6	4	0.284135614172226
81829	6	6	4	0.284135614172226
230076	6	6	6	0.284135614172226
777227	6	6	6	0.284135614172226
830459	6	6	6	0.284135614172226
5377323	6	6	5	0.284135614172226
10126299	6	6	4	0.284135614172226
16759559	6	6	6	0.284135614172226
5281767	76	60	36	0.278379700230643
3233919	11	11	9	0.27722356923848
16684901	11	11	9	0.27722356923848
7230	8	8	5	0.276840907452801
11310	8	8	7	0.276840907452801
443363	8	5	1	0.276840907452801
1252200	8	8	7	0.276840907452801
5473474	8	8	6	0.276840907452801
5353431	18	18	16	0.275402534204123
22324	21	20	16	0.269743262674655
72311	10	7	7	0.268534591340518
259331	10	10	7	0.268534591340518
425241	10	7	5	0.268534591340518
3234464	10	10	7	0.268534591340518
3247229	10	9	7	0.268534591340518
24964624	10	10	6	0.268534591340518
14050	5	5	2	0.268036140432932
23347	5	5	3	0.268036140432932
90282	5	5	2	0.268036140432932
93221	5	5	2	0.268036140432932
2734243	5	5	3	0.268036140432932
2904867	5	5	3	0.268036140432932
6603826	5	4	2	0.268036140432932
10201497	5	5	2	0.268036140432932
11181836	5	5	2	0.268036140432932
16051933	5	4	1	0.268036140432932
23678979	5	5	2	0.268036140432932
24868303	5	5	5	0.268036140432932
44820545	5	5	5	0.268036140432932
53315819	5	5	4	0.268036140432932
53315822	5	5	4	0.268036140432932
65348	47	43	33	0.267791713619694
4595	13	9	6	0.267534714927082
16012844	13	13	12	0.267534714927082
9916275	60	56	40	0.266805208376315
54339	7	7	5	0.264754647388068
169371	7	7	5	0.264754647388068
546717	7	5	2	0.264754647388068
638311	7	7	6	0.264754647388068
3086618	7	7	4	0.264754647388068
16195270	58	54	40	0.263488216555667
7472	12	12	8	0.260024630535537
36303	12	11	6	0.260024630535537
379077	12	11	10	0.260024630535537
5485187	12	12	11	0.260024630535537
6023693	70	70	50	0.259732265625559
5386447	9	8	5	0.2587475246209
335091	26	23	15	0.25443834271456
5924208	26	25	18	0.25443834271456
6719	11	11	6	0.251741030031499
27812	11	11	5	0.251741030031499
16014178	11	11	10	0.251741030031499
5482	14	13	7	0.251627077419787
2138420	14	14	9	0.251627077419787
5353432	21	20	13	0.250969468112437
40000	6	6	2	0.250473051732352
443130	6	6	5	0.250473051732352
2078968	6	6	4	0.250473051732352
2724259	6	6	4	0.250473051732352
2771919	6	6	4	0.250473051732352
3034814	6	5	3	0.250473051732352
9858940	6	4	2	0.250473051732352
10084648	6	1	1	0.250473051732352
51062910	6	6	6	0.250473051732352
54683953	6	4	3	0.250473051732352
663844	78	73	37	0.250125669256045
10138	50	50	43	0.248661581309815
1744	4	4	1	0.24770575159153
13986	4	4	4	0.24770575159153
22069	4	4	4	0.24770575159153
27020	4	4	2	0.24770575159153
69590	4	3	2	0.24770575159153
75064	4	4	3	0.24770575159153
206044	4	3	1	0.24770575159153
292956	4	4	3	0.24770575159153
667749	4	3	3	0.24770575159153
727420	4	4	4	0.24770575159153
776831	4	4	3	0.24770575159153
5765789	4	3	1	0.24770575159153
5829106	4	3	3	0.24770575159153
5872683	4	4	4	0.24770575159153
5914264	4	4	3	0.24770575159153
5964544	4	4	4	0.24770575159153
6061091	4	4	4	0.24770575159153
6078606	4	3	3	0.24770575159153
6252910	4	4	4	0.24770575159153
11972610	4	3	2	0.24770575159153
16446118	4	4	4	0.24770575159153
16759514	4	4	4	0.24770575159153
25113722	4	3	1	0.24770575159153
46901624	4	4	4	0.24770575159153
53315208	4	3	3	0.24770575159153
29271	8	8	8	0.247611294875226
33630	8	8	4	0.247611294875226
5036900	8	8	8	0.247611294875226
5471349	8	7	4	0.247611294875226
11980115	8	8	5	0.247611294875226
45110765	8	4	3	0.247611294875226
402074	37	35	29	0.244051159176493
3082718	16	13	4	0.243473290579665
1238	10	10	3	0.2425425165022
35455	10	10	6	0.2425425165022
71208	10	9	7	0.2425425165022
676310	10	10	7	0.2425425165022
3233894	10	10	7	0.2425425165022
5953849	10	10	9	0.2425425165022
5311217	27	24	10	0.241841723121764
235598	40	40	33	0.238511521568395
406008	40	39	30	0.238511521568395
2540	15	15	7	0.237063660702794
5993	12	11	5	0.236536342055008
5702227	12	12	12	0.236536342055008
3157	18	14	6	0.235616002238785
16837	7	7	4	0.234787141179228
[truncated: 310,309 more rows]
