# Supplementary material for: Large-scale bioactivity analysis of the small-molecule assayed proteome
Source: PLoS One. 2017 Feb 8;12(2):e0171413. doi: 10.1371/journal.pone.0171413 (PMC5298297; doi:10.1371/journal.pone.0171413)
Supplement: S2 File — This is a zipped Excel readable tab separated text file with Pfam identifiers for each domain in the first column. This is the full data shown in Tables 4 and 5, including non-H. sapiens domains. All domains with at least one active compound are included. We also include the number of active FDA approved and non-FDA approved compounds as shown in Fig 3. (ZIP) [file pone.0171413.s010.zip]

Archive with 1 entries (1 files):
- S2_File.xls
