# Supplementary material for: Large-scale bioactivity analysis of the small-molecule assayed proteome
Source: PLoS One. 2017 Feb 8;12(2):e0171413. doi: 10.1371/journal.pone.0171413 (PMC5298297; doi:10.1371/journal.pone.0171413)
Supplement: S2 File — This is a zipped Excel readable tab separated text file with Pfam identifiers for each domain in the first column. This is the full data shown in Tables 4 and 5, including non-H. sapiens domains. All domains with at least one active compound are included. We also include the number of active FDA approved and non-FDA approved compounds as shown in Fig 3. (ZIP) [file pone.0171413.s010.zip › S2_File.xls]

PfamDomain	totalFDA	totalNonFDA	medianFDAtargetSelectivity	medianNonFDAtargetSelectivity	medianFDAclusterSelectivity	medianNonFDAclusterSelectivity	medianFDAdomainSelectivity	medianNonFDAdomainSelectivity
PF10417	0	41	NA	6	NA	5	NA	5
PF00244	4	1658	53.5	6	37	6	18	6
PF00389	3	412	66	8	45	8	15	7
PF02826	3	463	66	8	45	7	15	7
PF00198	0	1	NA	17	NA	15	NA	9
PF16078	1	1	41	17	36	15	25	9
PF16620	1	37	271	122	172	86	4	3
PF13640	1	9	1	5	1	4	1	3
PF13661	1	9	1	5	1	4	1	3
PF01073	5	292	13	5.5	9	4	5	4
PF00725	0	1	NA	17	NA	15	NA	9
PF02737	0	23	NA	18	NA	16	NA	10
PF09038	26	16910	43.5	6	36.5	6	21	6
PF03491	65	121	33	14	23	12	9	4
PF01367	10	1588	31	23	27	23	18.5	19
PF02739	1	1	30	1	28	1	20	1
PF05761	1	26	271	199.5	172	126.5	4	3
PF02872	0	10	NA	8	NA	6.5	NA	3.5
PF01591	0	1	NA	55	NA	51	NA	42
PF00393	0	11	NA	15	NA	15	NA	14
PF00001	345	85315	13	4	10	4	6	3
PF00002	1	327	58	2	55	2	35	2
PF00003	2	2282	41	7	30.5	6	13.5	6
PF13853	292	56258	14	4	10	4	6	3
PF02175	2	1	16	19	10.5	16	4	13
PF10316	97	8989	27	6	20	5	7	4
PF10317	0	4	NA	3	NA	3	NA	1
PF10327	0	2	NA	5	NA	3.5	NA	1.5
PF10320	316	71701	14	4	10	4	6	3
PF10321	0	3	NA	10	NA	10	NA	6
PF10322	0	7	NA	14	NA	14	NA	7
PF10323	169	20485	20	5	14	5	6	4
PF10324	31	15648	29	6	27	6	14	5
PF10328	259	49376	15	4	12	4	6	3
PF07966	2	8	9	5	7	4	6.5	2.5
PF07678	0	1	NA	3	NA	3	NA	3
PF01835	0	2	NA	14	NA	13.5	NA	8
PF00004	102	5799	17.5	8	15	8	10	7
PF13086	6	1606	20.5	9	20	9	15	8
PF13087	3	691	9	7	8	7	5	7
PF13173	96	3091	17.5	8	15	8	10	7
PF13175	76	420	17.5	8	14	7	7.5	6
PF13191	140	16098	15.5	8	13.5	8	8	7
PF13207	4	1062	20.5	12	20	12	15	10
PF13238	84	5876	18.5	12	16	11	8.5	9
PF13245	38	7411	13	10	10	9	6	8
PF07724	3	933	23	12	23	12	20	10
PF13304	111	6379	14	8	10	8	6	7
PF13401	131	10285	15	9	14	9	7	8
PF13476	9	403	25	8	25	8	7	6
PF13479	82	3544	18.5	11	16	11	8.5	9
PF13481	112	8606	15	9	12.5	9	6	8
PF13521	81	1467	18	10	14	10	8	8
PF13555	114	7614	14	10	11.5	10	6	8
PF07726	4	2425	35	8	34	8	27	7
PF13604	117	11279	15	10	13	9	7	8
PF13671	82	1402	18	10	14.5	10	8	8
PF07728	79	2951	18	8	15	8	8	7
PF08298	1	1523	47	7	45	7	34	6
PF03417	0	2	NA	5.5	NA	5.5	NA	5
PF00324	25	4375	14	7	7	7	5	6
PF13520	13	4374	33	7	31	7	21	6
PF08403	16	1	7	5	6	4	3	4
PF07336	0	62	NA	33.5	NA	32	NA	23.5
PF03109	3	23	142	142	91	98	10	4
PF01061	5	380	28	8	26	7	15	6
PF12698	4	308	48	6	35.5	6	15.5	5
PF09818	86	1383	15	6	12.5	6	6	5
PF00664	110	6111	14	8	10.5	8	6	7
PF00005	115	7272	14	9	12	8	6	7
PF14510	1	135	6	13	6	13	6	9
PF00561	23	12388	31	5	29	5	12	5
PF02230	16	10150	20	5	17	5	12	4
PF07859	45	6495	11	4	9	4	6	4
PF12695	16	8137	30	6	24	5	13.5	5
PF12697	21	12196	30	5	21	5	12	5
PF04083	1	3	21	4	15	4	6	3
PF02517	4	797	14	5	12.5	5	10.5	5
PF17194	0	1	NA	10	NA	10	NA	8
PF07751	2	53	206.5	84	131.5	65	8	3
PF14250	0	1	NA	33	NA	32	NA	17
PF08326	0	1	NA	4	NA	2	NA	2
PF00583	6	788	25.5	10	21.5	10	11	9
PF13673	6	788	25.5	10	21.5	10	11	9
PF00797	0	3	NA	7	NA	6	NA	6
PF13302	1	0	22	NA	17	NA	10	NA
PF13420	1	0	22	NA	17	NA	10	NA
PF13444	1	5	98	4	84	4	43	4
PF13508	6	788	25.5	10	21.5	10	11	9
PF08674	35	147	10	6	8	5	5	4
PF01648	40	10700	18	8	16.5	8	9.5	8
PF08545	0	14	NA	6	NA	5.5	NA	3.5
PF08541	0	12	NA	4	NA	4	NA	3
PF00873	4	7597	25.5	10	24.5	10	17.5	9
PF01842	0	1	NA	1	NA	1	NA	1
PF00022	0	1	NA	10	NA	10	NA	7
PF01064	2	51	206.5	84	131.5	55	8	3
PF00441	0	2	NA	30	NA	26	NA	17
PF08028	0	2	NA	30	NA	26	NA	17
PF02770	0	2	NA	30	NA	26	NA	17
PF02771	0	2	NA	30	NA	26	NA	17
PF14749	0	2	NA	30	NA	26	NA	17
PF00698	5	2428	10	4	10	4	6	4
PF16214	2	4	15.5	14.5	8.5	8.5	5	5
PF16698	3	3086	14	5	13	5	7	4
PF08516	0	1	NA	10	NA	4	NA	2
PF05986	0	5	NA	14	NA	7	NA	3
PF01602	0	994	NA	9	NA	9	NA	8
PF02703	0	8	NA	50	NA	49	NA	34
PF02440	0	160	NA	3	NA	3	NA	3
PF16579	1	27	271	192	172	121	4	3
PF09085	0	160	NA	3	NA	3	NA	3
PF08240	0	35	NA	13	NA	12	NA	12
PF00106	25	8845	16	5	15	5	10	5
PF13561	19	6472	16	6	15	6	13	5
PF00107	4	2465	15.5	4	12.5	4	8	4
PF13602	4	2447	15.5	4	12.5	4	8	4
PF11559	1	1	41	43	36	37	25	25
PF05221	0	1	NA	1	NA	1	NA	1
PF00670	0	17	NA	15	NA	15	NA	12
PF01941	0	1	NA	1	NA	1	NA	1
PF05110	0	2	NA	6	NA	5	NA	1.5
PF00578	1	466	16	2	15	2	11	2
PF01808	0	6	NA	5	NA	5	NA	4.5
PF00586	0	1	NA	11	NA	11	NA	6
PF02769	0	1	NA	11	NA	11	NA	6
PF01262	44	13465	14.5	7	13	7	10	6
PF00842	0	1	NA	4	NA	4	NA	3
PF01168	0	1	NA	4	NA	4	NA	3
PF00171	18	15964	22	5	18.5	5	11	5
PF01081	0	1	NA	17	NA	13	NA	6
PF00248	16	230	18	7	13.5	7	9	6
PF01315	10	21	39	5	30	5	16.5	5
PF02738	10	21	39	5	30	5	16.5	5
PF11182	0	1	NA	1	NA	1	NA	1
PF14864	0	1	NA	33	NA	32	NA	17
PF14863	0	6	NA	104	NA	96	NA	56.5
PF00245	3	4318	30	6	27	6	13	5
PF11744	7	973	30	26	27	25	20	19
PF00128	1	3	8	8	5	5	3	3
PF02806	0	1	NA	8	NA	5	NA	3
PF09261	0	1	NA	5	NA	5	NA	4
PF02816	0	2	NA	44	NA	34.5	NA	6.5
PF02232	6	2491	27	18	24.5	17	18.5	13
PF02430	3	730	71	13	52	13	26	12
PF07344	68	283	27	6	23	5	11	5
PF01425	3	33	21	6	15	4	9	3
PF02274	0	1	NA	1	NA	1	NA	1
PF01979	1	23	3	4	3	4	3	4
PF07969	1	23	3	4	3	4	3	4
PF10023	0	4	NA	7.5	NA	6	NA	3.5
PF00155	2	342	29.5	2	24	2	15.5	2
PF00202	1	342	4	2	3	2	3	2
PF00266	0	1	NA	2	NA	2	NA	2
PF01593	16	337	13.5	9	10	9	5.5	7
PF00909	9	1798	18	5	16	5	12	4
PF00501	21	26163	16	7	15	7	11	6
PF13193	20	25481	16	7	14.5	7	10.5	6
PF16561	0	9	NA	11	NA	8	NA	3
PF04739	0	9	NA	11	NA	8	NA	3
PF12895	0	10	NA	61	NA	56.5	NA	34.5
PF12894	13	3387	47	9	32	9	15	8
PF02166	150	1352	15	7	12.5	7	7	4
PF01094	3	2310	7	7	6	6	6	6
PF00023	127	41784	21	5	18	5	10	5
PF12796	127	41790	21	5	18	5	10	5
PF13606	127	41784	21	5	18	5	10	5
PF13637	127	41784	21	5	18	5	10	5
PF13857	127	41784	21	5	18	5	10	5
PF00191	0	1	NA	11	NA	11	NA	5
PF04547	10	4604	38	8	35.5	7	24	6
PF16178	11	4605	41	8	36	7	25	6
PF09156	5	900	47	8	38	7.5	22	7
PF03497	2	2	35	1	29	1	12.5	1
PF15777	12	2333	35.5	9	28	9	16	8
PF08264	1	1	5	2	4	2	4	1
PF03098	36	75	14	8	10	6	7	5
PF14796	1	1109	9	3	9	3	6	3
PF02558	0	11	NA	5	NA	5	NA	5
PF15360	0	1	NA	2	NA	1	NA	1
PF04110	3	1899	10	8	9	8	9	7
PF04111	1	174	47	25	45	23	34	19
PF01636	47	14477	40	6	28	6	14	5
PF05918	0	1	NA	10	NA	10	NA	7
PF05240	2	4091	15	8	13.5	8	12.5	7
PF08210	2	4091	15	8	13.5	8	12.5	7
PF10515	0	5	NA	49	NA	48	NA	34
PF12924	0	5	NA	49	NA	48	NA	34
PF12925	0	5	NA	49	NA	48	NA	34
PF02177	0	5	NA	49	NA	48	NA	34
PF01583	75	418	18	8	14	7	8	6
PF01261	4	53	101.5	47	73.5	41	11.5	9
PF11728	0	1	NA	1	NA	1	NA	1
PF00025	16	16165	40.5	8	29	8	12	7
PF01412	2	1447	25	6	21	5	13	5
PF00491	0	7	NA	18	NA	14	NA	13
PF03308	39	4249	12	12	8	12	6	10
PF01388	0	2	NA	11.5	NA	11.5	NA	4.5
PF00514	16	3943	27.5	9	24.5	9	15	8
PF04826	0	589	NA	12	NA	11	NA	10
PF16186	0	408	NA	6	NA	6	NA	6
PF02752	1	1109	9	3	9	3	6	3
PF00339	1	1109	9	3	9	3	6	3
PF16749	0	55	NA	37	NA	35	NA	29
PF01731	0	1	NA	141	NA	114	NA	57
PF05935	0	4	NA	22.5	NA	20.5	NA	15
PF08687	0	40	NA	14.5	NA	14	NA	12.5
PF09010	5	900	47	8	38	7.5	22	7
PF00026	3	29	14	8	11	7	8	6
PF00710	0	2	NA	5	NA	5	NA	5
PF01177	0	2	NA	20	NA	7.5	NA	3.5
PF13650	11	18	14	5	11	3	8	2
PF01400	12	652	13	18	10.5	18	6.5	15
PF10186	0	3	NA	41	NA	37	NA	4
PF08614	0	26	NA	8	NA	8	NA	7
PF02991	3	1899	10	8	9	8	9	7
PF07737	5	902	47	8	38	7	22	7
PF03477	17	2337	22	17	21	17	16	14
PF02222	1	3	1	4	1	4	1	3
PF08442	3	4229	6	9	6	8	5	7
PF02655	1	3	1	4	1	4	1	3
PF13535	0	2	NA	7.5	NA	7.5	NA	4.5
PF00217	1	0	41	NA	36	NA	25	NA
PF02807	1	0	41	NA	36	NA	25	NA
PF00006	77	419	18	8	14	7	8	6
PF00306	1	1	41	43	36	37	25	25
PF02874	2	1	22	43	19.5	37	14	25
PF00430	6	3	9	13	7	7	3	5
PF00137	8	1341	23	3	21.5	3	14.5	3
PF06745	7	3208	42	11	38	11	21	9
PF01637	7	3004	42	12	38	12	25	10
PF14397	0	1	NA	4	NA	4	NA	3
PF15632	1	3	1	4	1	4	1	3
PF14398	0	1	NA	4	NA	4	NA	3
PF03029	4	9268	16.5	9	15	9	11.5	8
PF09759	0	589	NA	12	NA	11	NA	10
PF03472	2	1	57.5	50	45.5	48	21	42
PF00765	1	5	98	4	84	4	43	4
PF01382	2	0	14.5	NA	11	NA	8	NA
PF05448	0	2	NA	3	NA	1.5	NA	1
PF16646	0	4	NA	2.5	NA	2.5	NA	2.5
PF08833	0	4	NA	2.5	NA	2.5	NA	2.5
PF00962	2	2	11	7.5	7.5	7.5	5	7.5
PF08840	2	35	59.5	8	49.5	7	24.5	5
PF07707	0	33	NA	35	NA	34	NA	28
PF04513	1	10	58	24	55	23.5	35	17.5
PF00308	3	930	23	12	23	12	20	10
PF05592	1	1	11	11	7	7	4	5
PF01036	0	3	NA	3	NA	3	NA	1
PF01426	7	2969	16	13	16	13	12	11
PF03114	0	680	NA	8	NA	8	NA	7
PF16746	0	680	NA	8	NA	8	NA	7
PF10436	0	3	NA	23	NA	19	NA	2
PF00452	18	7930	29	10	27	10	17.5	9
PF15286	5	2500	30	13	28	12	17	10
PF10514	0	2	NA	86	NA	67	NA	18
PF08945	0	4	NA	28	NA	26.5	NA	4
PF08072	7	973	30	26	27	25	20	19
PF16204	7	973	30	26	27	25	20	19
PF17035	8	1597	44.5	7	37.5	7	20	6
PF03494	7	3605	24	14	22	14	18	12
PF00144	12	3942	11.5	6	5.5	6	4	5
PF13354	7	919	13	18	5	18	2	14
PF13363	0	10	NA	18.5	NA	17	NA	4
PF01212	0	1	NA	2	NA	2	NA	2
PF02929	0	66	NA	13	NA	13	NA	7.5
PF02180	5	2510	30	13	28	12	17	10
PF09166	0	1	NA	6	NA	6	NA	4
PF06773	0	2	NA	3.5	NA	3	NA	3
PF03495	3	4	54	20.5	42	19	14	13.5
PF00351	1	2	6	1.5	5	1.5	2	1.5
PF02785	0	1	NA	4	NA	2	NA	2
PF00289	0	1	NA	4	NA	2	NA	2
PF00364	0	2	NA	10.5	NA	8.5	NA	5.5
PF13533	0	1	NA	17	NA	15	NA	9
PF06832	1	37	271	122	172	86	4	3
PF00653	0	23	NA	11	NA	11	NA	9
PF03493	0	6	NA	4	NA	4	NA	4
PF16202	7	973	30	26	27	25	20	19
PF06375	2	17	54	35	50.5	34	36	22
PF15282	2	30	193	152.5	127.5	107	7	3
PF02012	2	16	9	13	5.5	12	3	11
PF13088	2	16	9	13	5.5	12	3	11
PF13859	2	14	9	16.5	5.5	16	3	15
PF15899	0	15	NA	13	NA	13	NA	13
PF07576	0	4	NA	14	NA	14	NA	13.5
PF00533	4	4828	7.5	6	7.5	6	6.5	6
PF16589	4	4832	7.5	6	7.5	6	6.5	6
PF12820	3	4765	7	6	7	6	5	6
PF17105	0	2	NA	7.5	NA	6.5	NA	1.5
PF07533	7	10401	15	6	15	6	10	5
PF00439	32	26265	28	6	26	6	16	6
PF03092	0	2	NA	15	NA	13.5	NA	10
PF03704	0	1	NA	7	NA	6	NA	2
PF00651	0	33	NA	35	NA	34	NA	28
PF02214	3	9	34	4	23	4	11	3
PF16017	2	2	18.5	11	13	8.5	6	4.5
PF00779	3	54	142	60.5	91	37	12	2
PF04196	3	2041	59	8	57	8	41	7
PF00170	137	22647	17	6	14	6	8	5
PF07716	135	21492	17	6	14	6	8	5
PF03131	139	15827	17	6	14	6	8	5
PF15617	2	1012	61.5	13	54.5	13	32.5	12
PF07654	7	283	115	7	75	6	10	3
PF00386	3	883	19	19	19	18	15	15
PF00130	9	2489	88	8	75	7	11	6
PF03107	6	209	104	15	69.5	13	9	3
PF07649	1	32	271	103.5	172	72.5	4	3
PF00168	8	3672	5.5	3	4.5	3	4	3
PF05790	4	217	131	4	87	4	8.5	3
PF08205	9	362	88	10	64	8	10	3
PF16885	8	6	19	13	17.5	11	7	5.5
PF17201	2	0	2.5	NA	1.5	NA	1.5	NA
PF00028	5	66	120	65	83	43	7	2
PF16492	2	9	105	94	62	65	7.5	2
PF00214	0	2	NA	2.5	NA	2.5	NA	2
PF05042	1	5	73	5	47	4	18	3
PF01067	0	4	NA	11	NA	6.5	NA	3.5
PF02888	2	11	58.5	2	45.5	2	18	2
PF08332	2	23	193	155	127.5	108	7	3
PF11971	1	99	41	20	36	20	25	17
PF10562	0	7	NA	5	NA	5	NA	4
PF01302	1	1	41	43	36	37	25	25
PF01039	0	1	NA	4	NA	2	NA	2
PF00194	37	306	18	11	12	6	5	2
PF01256	0	1	NA	17	NA	13	NA	6
PF00619	31	8589	42	10	32	10	16	8
PF16739	13	3401	47	9	32	9	15	8
PF11531	0	2	NA	7	NA	7	NA	3
PF00755	0	2	NA	1.5	NA	1.5	NA	1.5
PF01881	1	15	271	214	172	137	4	3
PF09344	3	19	120	30	75	27	7	2
PF00199	0	1	NA	4	NA	4	NA	3
PF06628	0	1	NA	4	NA	4	NA	3
PF08773	0	5	NA	10	NA	7	NA	2
PF13246	1	3	28	25	27	23	23	16
PF00689	1	3	28	25	27	23	23	16
PF00690	1	3	28	25	27	23	23	16
PF01693	0	47	NA	7	NA	7	NA	5
PF08763	9	9	22	13	19	10	8	3
PF02275	0	6	NA	2.5	NA	2.5	NA	2.5
PF01607	0	3	NA	25	NA	25	NA	21
PF00686	0	2	NA	15	NA	14	NA	2
PF02922	0	9	NA	11	NA	8	NA	3
PF10995	0	2	NA	7	NA	7	NA	3
PF00571	3	5	18	3	16	3	12	3
PF16516	0	1	NA	10	NA	9	NA	2
PF03918	5	6	25	7	18	4	9	2
PF06365	2	19	195.5	214	123.5	137	5.5	2
PF01130	2	3476	76.5	5	70	5	38.5	5
PF12567	0	6	NA	16.5	NA	15.5	NA	2
PF06395	0	1	NA	10	NA	6	NA	3
PF02724	77	30647	21	5	16	5	9	5
PF02933	3	930	23	12	23	12	20	10
PF02359	3	930	23	12	23	12	20	10
PF10563	8	29	27	18	18	13	6.5	3
PF11731	13	7330	30	10	27	10	19	9
PF03599	0	1	NA	2	NA	2	NA	2
PF12662	5	26	68	119	33	79	6	2.5
PF13094	1	1	142	12	91	8	12	3
PF14073	2	2053	49.5	7	46.5	7	32	7
PF17045	2	25	193	192	127.5	121	7	2
PF15627	0	9	NA	19	NA	15	NA	3
PF05875	0	1	NA	2	NA	2	NA	2
PF05730	2	17	54	35	50.5	34	36	22
PF14396	30	4243	13	12	10	12	6	10
PF10233	0	1	NA	26	NA	24	NA	14
PF00307	1	99	41	20	36	20	25	17
PF02797	0	5	NA	9	NA	6	NA	3
PF00195	0	11	NA	4	NA	4	NA	3
PF03924	0	3	NA	7	NA	6	NA	4
PF08329	0	2	NA	10.5	NA	10.5	NA	9
PF03142	1	0	11	NA	7	NA	4	NA
PF13541	1	1523	47	7	45	7	34	6
PF07224	12	7611	20	5	17	5	12	4
PF12740	12	7611	20	5	17	5	12	4
PF09193	2	8	11.5	7	10.5	6.5	6.5	4.5
PF01633	4	98	117.5	41	79	33.5	8.5	3
PF00425	1	503	98	2	84	2	43	2
PF00385	40	2365	32.5	14	27.5	14	15	13
PF01393	38	2269	29.5	15	27.5	15	15	13
PF16114	0	1	NA	1	NA	1	NA	1
PF00285	0	1	NA	1	NA	1	NA	1
PF12605	1	35	271	32	172	22	4	3
PF01214	0	1	NA	23	NA	17	NA	4
PF01217	1	0	70	NA	38	NA	13	NA
PF13903	68	283	27	6	23	5	11	5
PF00574	1	6465	4	4	4	4	4	3
PF16526	0	1	NA	9	NA	7	NA	5
PF02353	8	4751	25.5	10	24.5	10	20	9
PF04989	3	12	7	18.5	6	18.5	6	15
PF09316	0	2	NA	39.5	NA	39	NA	28
PF12717	4	1016	117.5	9	79	9	10.5	8
PF00780	21	3655	49	8	33	8	10	6
PF00027	96	7674	22	5	17	5	9	4
PF01110	1	1	41	43	36	37	25	25
PF02629	0	2	NA	2.5	NA	2.5	NA	2.5
PF02283	4	2198	54	13	53	12	33	10
PF02492	0	118	NA	8	NA	8	NA	4
PF00135	38	171	10.5	6	8.5	5	5.5	4
PF01983	0	1	NA	4	NA	4	NA	4
PF02674	0	157	NA	15	NA	14	NA	11
PF15957	0	31	NA	45	NA	44	NA	26
PF00029	1	0	5	NA	4	NA	4	NA
PF16095	2	34	193	132.5	127.5	91.5	7	3
PF02389	0	1	NA	13	NA	13	NA	10
PF16348	3	702	9	7	8	7	5	7
PF06478	3	691	9	7	8	7	5	7
PF08757	0	1	NA	18	NA	16	NA	8
PF00115	1	0	62	NA	43	NA	17	NA
PF00116	1	1	62	24	43	17	17	8
PF02790	1	1	62	24	43	17	17	8
PF06481	0	9	NA	14	NA	14	NA	10
PF03450	10	21	39	5	30	5	16.5	5
PF00118	0	103	NA	6	NA	6	NA	5
PF02786	1	3	1	4	1	4	1	3
PF02787	1	0	1	NA	1	NA	1	NA
PF00988	1	0	1	NA	1	NA	1	NA
PF16484	0	1	NA	2	NA	2	NA	2
PF00650	1	6	41	16.5	36	15.5	25	2
PF13716	1	6	41	16.5	36	15.5	25	2
PF09030	1	101	17	5	15	5	9	4
PF08767	0	1	NA	5	NA	5	NA	4
PF00325	0	1	NA	9	NA	9	NA	5
PF00313	0	18	NA	13	NA	12	NA	11
PF08506	1	1	41	43	36	37	25	25
PF10482	4	1648	54	11	50.5	11	36	10
PF02348	0	249	NA	3	NA	3	NA	3
PF01467	0	2810	NA	10	NA	10	NA	9
PF04145	2	1296	73.5	18	64	18	37	14
PF07731	0	1	NA	18	NA	18	NA	15
PF07732	0	1	NA	18	NA	18	NA	15
PF01082	0	3	NA	1	NA	1	NA	1
PF03712	0	3	NA	1	NA	1	NA	1
PF00431	0	239	NA	13	NA	13	NA	10
PF02408	0	109	NA	4	NA	4	NA	3
PF07883	1	0	9	NA	9	NA	7	NA
PF08007	0	2	NA	75.5	NA	62	NA	30
PF13621	0	5	NA	13	NA	13	NA	6
PF02376	0	1	NA	43	NA	37	NA	25
PF01083	1	1462	30	5	29	5	21	5
PF01179	2	4	16.5	2.5	12	2	7	2
PF02727	2	4	16.5	2.5	12	2	7	2
PF02728	2	4	16.5	2.5	12	2	7	2
PF01473	2	836	54.5	3	48	3	31.5	3
PF12109	2	0	8	NA	7.5	NA	4.5	NA
PF02984	0	9	NA	56	NA	55	NA	32
PF00134	0	9	NA	56	NA	55	NA	32
PF16500	0	1	NA	32	NA	22	NA	7
PF00007	0	1	NA	43	NA	37	NA	25
PF01053	1	3	18	2	12	2	6	2
PF09786	0	2	NA	3.5	NA	1.5	NA	1
PF00033	1	3	12	11	10	10	8	5
PF11783	20	3532	20	8	16.5	8	13	7
PF05038	0	1	NA	26	NA	24	NA	14
PF00032	1	7	12	6	10	4	8	4
PF13631	1	6	12	10.5	10	10	8	5.5
PF02167	0	2	NA	18	NA	16.5	NA	8.5
PF09265	0	2	NA	9	NA	8	NA	5.5
PF00781	7	792	29	10	26	10	14	9
PF07478	1	3	1	4	1	4	1	3
PF01820	0	1	NA	4	NA	4	NA	3
PF03045	0	1	NA	43	NA	37	NA	25
PF01266	41	12618	15	6	14	6	10	6
PF01113	0	1	NA	4	NA	4	NA	4
PF02743	2	1	2.5	2	1.5	2	1.5	2
PF00383	1	3171	12	9	11	9	10	8
PF03607	1	20	271	149.5	172	100	4	2
PF02862	0	1	NA	9	NA	7	NA	5
PF08841	0	73	NA	6	NA	6	NA	5
PF02791	19	15657	30	7	29	7	20	7
PF00270	26	10677	18	7	17	7	12	7
PF00531	25	4526	27	15	25	15	15	12
PF01335	0	40	NA	22	NA	21	NA	16
PF01041	1	3	18	2	12	2	6	2
PF00610	7	1556	47	12	45	12	25	10
PF00186	10	28	9	6.5	8.5	6	6	3.5
PF01368	1	0	47	NA	45	NA	34	NA
PF02833	1	0	47	NA	45	NA	34	NA
PF01180	4	14	15	4	13	4	10	3.5
PF01220	0	1	NA	6	NA	6	NA	5
PF05462	1	10	58	5	55	4	35	3.5
PF16864	0	1	NA	10	NA	10	NA	4
PF02763	2	0	35	NA	29	NA	12.5	NA
PF01324	2	0	35	NA	29	NA	12.5	NA
PF02764	2	0	35	NA	29	NA	12.5	NA
PF00200	6	4164	15.5	5	13.5	5	10	4
PF04977	10	11470	41.5	7	41	7	21	6
PF00778	0	4	NA	2.5	NA	2.5	NA	2.5
PF01738	16	8877	20	5	17	5	12	4
PF06464	7	2969	16	13	16	13	12	11
PF08826	4	31	101.5	122	73.5	86	10.5	3
PF00772	3	1906	59	13	57	12	41	10
PF03796	3	1906	59	13	57	12	41	10
PF00226	23	3543	44	10	42	10	16	8
PF01556	12	2333	35.5	9	28	9	16	8
PF00684	12	2333	35.5	9	28	9	16	8
PF11590	3	5	2	2	2	2	2	2
PF08452	2	221	21.5	3	17	3	11.5	3
PF01035	0	1	NA	6	NA	6	NA	4
PF03989	3	1	13	4	12	4	9	4
PF00204	6	11	29	30	27.5	27	20	18
PF04679	0	3	NA	10	NA	10	NA	10
PF01068	1	8	30	16	28	16	20	14.5
PF04675	0	3	NA	10	NA	10	NA	10
PF14743	0	3	NA	10	NA	10	NA	10
PF00145	7	2973	16	13	16	13	12	11
PF07733	0	2	NA	3	NA	3	NA	3
PF14480	2	33	55	27	52.5	25	37	17
PF11490	0	2	NA	3	NA	3	NA	3
PF00476	1	1	30	1	28	1	20	1
PF12254	0	1	NA	10	NA	10	NA	8
PF01612	4	1776	33	25	28.5	25	20	20
PF00136	5	227	6	3	6	3	6	3
PF03175	0	1	NA	10	NA	10	NA	8
PF08408	7	1354	30	13	21	13	13	11
PF03104	5	227	6	3	6	3	6	3
PF14792	5	4496	42	11	32	11	21	10
PF14791	5	4496	42	11	32	11	21	10
PF10391	13	7330	30	10	27	10	19	9
PF00336	3	0	6	NA	4	NA	3	NA
PF00242	3	0	6	NA	4	NA	3	NA
PF00521	9	12	22	25	17	23	13	17
PF12047	7	2969	16	13	16	13	12	11
PF08123	7	4751	28	10	26	10	20	9
PF00930	2	10	3	3	2	2.5	1.5	2.5
PF16803	1	1	20	4	13	4	8	4
PF07522	0	235	NA	16	NA	15	NA	13
PF08148	1	27	271	192	172	121	4	2
PF00782	6	3001	29	5	21.5	5	13.5	5
PF14671	0	3	NA	15	NA	14	NA	2
PF00035	2	39	193	74	127.5	50	7	3
PF08070	6	9	29	58	27.5	52	20	29
PF06305	0	3	NA	7	NA	7	NA	6
PF06327	2	4	15.5	14.5	8.5	8.5	5	5
PF06342	2	481	59.5	9	49.5	9	24.5	7
PF06439	11	29	16	9	14	8	8	5
PF06513	2	16	172	108	109.5	76	11	2.5
PF06568	1	2	13	10	9	8	6	5.5
PF06569	7	29	26	18	17	12	6	3
PF06631	1	674	6	3	4	3	3	2
PF06822	2	0	51.5	NA	43	NA	22.5	NA
PF06840	2	31	206.5	174	131.5	117	8	2
PF06966	1	4	13	1.5	9	1.5	5	1.5
PF07006	0	8	NA	6	NA	6	NA	3.5
PF07063	0	1	NA	16	NA	10	NA	3
PF07082	1	31	98	8	84	7	43	5
PF07136	70	153	33	14	22.5	11	8.5	3
PF07150	0	12	NA	34	NA	33.5	NA	23
PF07198	0	10	NA	18.5	NA	17	NA	4
PF07223	0	1	NA	2	NA	2	NA	2
PF07279	0	144	NA	10.5	NA	10.5	NA	9
PF07394	3	29	15	10	8	10	6	7
PF07423	8	245	11.5	5	10	5	7	5
PF07469	7	1712	24	19	22	18	18	14.5
PF07895	0	1	NA	12	NA	7	NA	3
PF08354	1	0	6	NA	5	NA	2	NA
PF08490	0	1	NA	10	NA	10	NA	8
PF08643	0	35	NA	3	NA	3	NA	2
PF08856	0	494	NA	19	NA	18	NA	15.5
PF08983	3	1076	60	15	46	14	16	8
PF08937	0	367	NA	18	NA	18	NA	14
PF08933	2	18	31	13	26.5	11.5	14.5	9
PF08952	1	535	47	10	45	10	34	7
PF08926	1	11	271	203	172	135	4	2
PF09248	2	4	16.5	2.5	12	2	7	2
PF09323	8	239	11.5	5	10	5	7	5
PF09342	5	6990	18	5	17	5	13	4
PF09843	2	1	16	1	14	1	10	1
PF09848	3	930	23	12	23	12	20	10
PF09900	0	3	NA	24	NA	22	NA	15
PF09972	137	10780	24	4	18	4	7	3
PF09973	4	12	35.5	24	20.5	13	4.5	3.5
PF10025	1	5	73	5	47	4	18	3
PF10026	1	91	18	8	17	8	13	8
PF02995	29	472	13	3	13	3	9	3
PF10080	3	23	120	142	83	98	7	2
PF10083	0	29	NA	13	NA	10	NA	4
PF10179	7	135	115	29	75	26	10	10
PF10340	3	36	7	9	7	8	6	4.5
PF03140	0	4	NA	65.5	NA	61	NA	36.5
PF10747	0	1	NA	7	NA	7	NA	5
PF10740	0	101	NA	6	NA	6	NA	5
PF03193	116	15673	14	9	11.5	9	6	8
PF10902	0	7	NA	7	NA	2	NA	2
PF10961	9	2950	6	6	5	6	3	5
PF03385	0	680	NA	8	NA	8	NA	7
PF11144	0	3	NA	9	NA	9	NA	9
PF11187	1	1462	30	5	29	5	21	5
PF11271	0	2	NA	7.5	NA	5.5	NA	4.5
PF11299	1	1	62	24	43	17	17	8
PF11302	0	1	NA	10	NA	6	NA	3
PF11326	0	1	NA	2	NA	2	NA	2
PF03761	0	31	NA	6	NA	5	NA	4
PF11623	0	6	NA	14	NA	9	NA	3.5
PF11694	0	235	NA	16	NA	15	NA	13
PF11768	0	3	NA	4	NA	4	NA	3
PF11826	13	168	13	2	12	2	9	2
PF11829	1	5	73	5	47	4	18	3
PF11841	0	589	NA	12	NA	11	NA	10
PF11851	9	2977	38	22	30	21	22	17
PF11857	1	236	12	13	10	12	4	11
PF11865	18	617	32.5	4	27	4	15	4
PF11879	1	2	3	11	3	8.5	1	4.5
PF11914	0	1	NA	13	NA	13	NA	10
PF11928	0	1	NA	13	NA	13	NA	10
PF11932	1	176	47	24.5	45	23	34	18.5
PF11934	0	1	NA	32	NA	22	NA	7
PF11936	0	28	NA	1	NA	1	NA	1
PF11940	2	920	69.5	7	65	7	36	7
PF12004	1	0	41	NA	36	NA	25	NA
PF12024	0	1	NA	4	NA	4	NA	1
PF12063	1	22	271	199.5	172	124	4	3
PF12072	0	13	NA	210	NA	145	NA	4
PF12074	0	408	NA	6	NA	6	NA	6
PF12131	2	74	40	6	30	6	14.5	4
PF12330	0	2	NA	20	NA	16.5	NA	9.5
PF12372	16	2971	27.5	10	24.5	9	15	8
PF12379	3	702	9	7	8	7	5	7
PF12446	1	1	41	43	36	37	25	25
PF12482	0	6	NA	15	NA	14.5	NA	12
PF12516	0	1	NA	10	NA	4	NA	1
PF12530	1	1	41	43	36	37	25	25
PF12616	0	1	NA	3	NA	3	NA	3
PF13151	2	0	35	NA	29	NA	12.5	NA
PF13160	0	1	NA	10	NA	6	NA	4
PF13273	68	283	27	6	23	5	11	5
PF13281	1	35	271	19	172	18	4	3
PF13575	1	32	17	42	15	33	5	3
PF13628	1	1	41	43	36	37	25	25
PF13665	0	1242	NA	10	NA	10	NA	9
PF13732	0	1	NA	4	NA	4	NA	4
PF04238	4	5	51	13	42	13	20.5	7
PF14229	11	4388	29	13	25	12	18	10
PF14377	11	4390	29	13	25	12	18	10
PF14534	2	26	193	145.5	127.5	104	7	3
PF14900	0	10	NA	18.5	NA	17	NA	4
PF14924	1	5	73	5	47	4	18	3
PF15008	0	2	NA	12	NA	9	NA	4.5
PF15016	4	44	117.5	112	79	78.5	8.5	2.5
PF15057	26	16752	43.5	7	36.5	6	21	6
PF15390	7	5534	44	10	42	10	26	8
PF15417	0	73	NA	6	NA	6	NA	5
PF15983	0	10	NA	18.5	NA	17	NA	4
PF16037	0	2	NA	4	NA	3	NA	1
PF16067	0	2	NA	30	NA	26	NA	17
PF16118	8	240	11.5	5	10	5	7	5
PF16279	7	1712	24	19	22	18	18	14.5
PF16313	1	23	11	10	6	7	3	2
PF16314	0	248	NA	3	NA	3	NA	3
PF16347	3	29	15	10	8	10	6	7
PF04430	0	1	NA	11	NA	11	NA	6
PF16353	0	66	NA	13	NA	13	NA	7.5
PF16389	6	32	117.5	130.5	79	88	8.5	2.5
PF16403	0	70	NA	6	NA	5	NA	4
PF16473	0	2	NA	3	NA	3	NA	3
PF17137	3	5	8	11	5	7	3	5
PF17168	1	0	11	NA	7	NA	4	NA
PF17170	0	3	NA	1	NA	1	NA	1
PF04510	0	2	NA	17	NA	17	NA	14.5
PF04574	1	15	22	6	21	6	16	4
PF04685	1	1	11	11	7	7	4	5
PF04789	12	32	46.5	10	27	7	13	4
PF05218	2	25	193	192	127.5	121	7	2
PF05300	2	17	206.5	214	131.5	137	8	2
PF05667	1	1	142	12	91	8	12	3
PF05673	78	1343	18	10	15	10	8	8
PF05768	13	10689	21	6	19	6	16	6
PF05769	1	0	68	NA	45	NA	15	NA
PF01935	96	4626	15	11	13	11	6.5	9
PF05987	0	1	NA	7	NA	6	NA	2
PF06001	1	101	17	5	15	5	9	4
PF06005	35	537	30	7	22	7	10	4
PF06028	3	2000	49	17	49	17	21	14
PF06103	0	1	NA	7	NA	6	NA	2
PF06156	2	351	49.5	16	49	16	21	12
PF06195	9	6	33	15	20	9.5	6	5.5
PF01207	2	9	14	3	12.5	3	10	3
PF13292	0	4	NA	17	NA	16	NA	11
PF12455	1	1	41	43	36	37	25	25
PF01031	0	1	NA	7	NA	7	NA	7
PF00350	9	5	6	11	4	10	3	7
PF12773	0	1	NA	2	NA	2	NA	1
PF00122	1	3	28	25	27	23	23	16
PF00676	1	4	41	17	36	16	25	11
PF08825	2	388	65.5	4	42	4	6.5	3
PF00518	0	3	NA	35	NA	34	NA	26
PF00892	0	1	NA	20	NA	18	NA	11
PF05241	6	13	59.5	5	40	4	15	4
PF02905	0	1026	NA	4	NA	4	NA	4
PF00378	0	226	NA	1	NA	1	NA	1
PF16113	0	226	NA	1	NA	1	NA	1
PF15820	0	2	NA	18.5	NA	17	NA	2
PF08917	3	26	120	77.5	75	55	7	3
PF00036	11	1336	68	4	36	4	12	3
PF08976	1	5	73	5	47	4	18	3
PF12763	8	526	70.5	1	40	1	10	1
PF13202	9	529	68	1	36	1	10	1
PF13405	11	1336	68	4	36	4	12	3
PF13499	11	1334	68	4	36	4	12	3
PF13833	11	1335	68	4	36	4	12	3
PF14658	5	23	120	152	75	92	7	3
PF09279	1	674	6	3	4	3	3	2
PF08726	1	5	73	5	47	4	18	3
PF00008	38	2672	12.5	3	10	3	6	3
PF07974	8	2661	47	3	29	3	5.5	2
PF12947	3	1809	6	2	6	2	5	2
PF07645	2	134	7.5	4	7	3	5.5	3
PF12946	0	2	NA	23.5	NA	16	NA	3
PF06441	1	8	112	2.5	86	2.5	32	2
PF07264	1	0	4	NA	3	NA	3	NA
PF06273	3	2762	42	10	38	10	25	9
PF08662	13	3387	47	9	32	9	15	8
PF10371	1	0	34	NA	33	NA	23	NA
PF00208	0	1	NA	17	NA	15	NA	9
PF02812	0	1	NA	17	NA	15	NA	9
PF01151	0	4	NA	4.5	NA	4	NA	3
PF01223	0	5	NA	5	NA	5	NA	2
PF12241	0	4	NA	10.5	NA	10	NA	7.5
PF14575	7	301	115	14	75	13	10	4
PF01404	7	301	115	14	75	13	10	4
PF07699	8	302	101.5	14	69.5	13	8.5	4
PF01370	18	6422	17.5	6	16.5	6	12.5	5
PF09067	1	0	65	NA	47	NA	23	NA
PF00758	20	123	41	10	28	9	18.5	7
PF00275	1	2	5	7.5	4	5	4	3
PF11838	1	639	83	5	78	5	53	4
PF12497	13	1174	31	9	21	9	9	7
PF04622	42	80	32	9	21.5	7	9.5	3.5
PF00769	0	1	NA	56	NA	54	NA	42
PF07912	1	255	16	5	15	5	11	5
PF12743	119	3820	14	6	12	6	6	4
PF10373	0	1	NA	7	NA	6	NA	2
PF00756	7	5108	15	5	14	4	8	4
PF04716	0	33	NA	29	NA	28	NA	21
PF06670	7	5	16	13	16	10	6	3
PF00178	0	132	NA	19	NA	18.5	NA	15
PF04777	10	10845	29	5	27	5	18	5
PF02601	0	1	NA	9	NA	9	NA	5
PF03372	15	2471	27	13	24	13	16	11
PF14529	15	1256	27	16	24	16	16	13
PF11616	2	106	64.5	1	42	1	7.5	1
PF00646	0	4	NA	11.5	NA	11.5	NA	4.5
PF12937	0	4	NA	11.5	NA	11.5	NA	4.5
PF03807	0	7	NA	17	NA	15	NA	9
PF00754	7	3126	115	3	75	3	7	3
PF07977	0	12	NA	34	NA	33.5	NA	23
PF00667	4	31	33	3	26.5	2	9	1
PF00890	44	13478	14.5	7	13	7	10	6
PF01494	19	1497	13	13	10	13	6	11
PF01565	0	2	NA	9	NA	8	NA	5.5
PF00941	10	21	39	5	30	5	16.5	5
PF00970	0	88	NA	2	NA	2	NA	2
PF08022	0	88	NA	2	NA	2	NA	2
PF12831	44	13643	14.5	7	13	7	10	6
PF08392	0	7	NA	7	NA	6	NA	3
PF14631	0	1	NA	119	NA	110	NA	65
PF14676	0	1	NA	119	NA	110	NA	65
PF06268	0	1	NA	10	NA	10	NA	7
PF02259	22	1281	29.5	4	26	4	13.5	4
PF02260	22	1281	29.5	4	26	4	13.5	4
PF00487	1	4	76	2.5	55	2	21	1.5
PF00316	1	4	5	6	4	6	3	6
PF00611	1	32	271	132.5	172	91.5	4	2
PF02421	0	25	NA	9	NA	8	NA	3
PF00111	10	21	39	5	30	5	16.5	5
PF01799	10	21	39	5	30	5	16.5	5
PF00037	1	0	34	NA	33	NA	23	NA
PF13237	1	0	34	NA	33	NA	23	NA
PF13484	1	0	34	NA	33	NA	23	NA
PF13534	1	0	34	NA	33	NA	23	NA
PF13746	1	0	34	NA	33	NA	23	NA
PF12797	1	0	34	NA	33	NA	23	NA
PF14697	1	0	34	NA	33	NA	23	NA
PF12800	1	0	34	NA	33	NA	23	NA
PF12837	1	0	34	NA	33	NA	23	NA
PF12838	1	0	34	NA	33	NA	23	NA
PF13183	1	0	34	NA	33	NA	23	NA
PF13187	1	0	34	NA	33	NA	23	NA
PF09380	0	11	NA	18	NA	17	NA	2
PF00373	14	3267	27	13	25	12	14.5	10
PF09379	0	11	NA	18	NA	17	NA	2
PF01794	0	88	NA	2	NA	2	NA	2
PF00210	1	567	29	4	28	3	19	3
PF06818	0	26	NA	8	NA	8	NA	7
PF01839	20	1184	13	3	11.5	3	7.5	3
PF14312	6	328	25.5	3	18	3	11	3
PF00167	0	5108	NA	2	NA	2	NA	2
PF02782	1	132	134	27	125	25.5	68	22
PF00370	0	18	NA	13	NA	12	NA	11
PF00498	2	45	179.5	29	118	29	7.5	2
PF00147	3	1218	15	4	8	4	8	4
PF08702	38	1749	28.5	5	21.5	5	10	4
PF13553	5	1916	59	6	57	6	41	5
PF00038	0	26	NA	8	NA	8	NA	7
PF00419	0	1	NA	2	NA	1	NA	1
PF09160	0	1	NA	2	NA	1	NA	1
PF14853	0	2	NA	11	NA	10.5	NA	6
PF14484	4	1300	58.5	8	56	8	38	7
PF00254	1	32	16	3	15	3	10	3
PF05377	35	533	30	7	22	7	10	4
PF07196	1	31	27	20	27	20	21	17
PF01003	2	118	5.5	3	5	3	5	3
PF07652	8	2755	17	9	13.5	9	9.5	8
PF00869	2	118	5.5	3	5	3	5	3
PF02832	2	118	5.5	3	5	3	5	3
PF01004	2	118	5.5	3	5	3	5	3
PF00948	2	118	5.5	3	5	3	5	3
PF01005	2	118	5.5	3	5	3	5	3
PF01002	2	118	5.5	3	5	3	5	3
PF01350	2	118	5.5	3	5	3	5	3
PF01349	2	118	5.5	3	5	3	5	3
PF00972	2	118	5.5	3	5	3	5	3
PF01570	2	118	5.5	3	5	3	5	3
PF00258	4	31	33	3	26.5	2	9	1
PF02525	4	23	10	10	8.5	10	6.5	8
PF12682	0	13	NA	13	NA	13	NA	12
PF04316	1	14	271	221	172	143	4	3
PF00599	0	3	NA	3	NA	3	NA	3
PF00600	3	2069	59	9	57	9	41	9
PF00603	0	1	NA	8	NA	7	NA	5
PF01070	4	16	15	4.5	13	4.5	10	3.5
PF03358	4	23	10	10	8.5	10	6.5	8
PF00743	0	9	NA	7	NA	6	NA	3
PF10359	42	13420	30	8	27	8	13	7
PF00039	1	783	2	4	2	4	1	3
PF00040	9	1143	12	6	10	6	6	5
PF00041	12	387	68	14	46	13	10	4
PF16893	11	159	68	27	47	23	10	7
PF03623	2	863	156	11	104	10	14.5	8
PF01770	1	1	10	11	10	11	7	6
PF03024	5	0	8	NA	8	NA	8	NA
PF00250	0	1	NA	82	NA	60	NA	38
PF02911	0	1	NA	17	NA	17	NA	15
PF00551	0	1	NA	11	NA	11	NA	6
PF16676	0	1	NA	82	NA	60	NA	38
PF16675	0	1	NA	82	NA	60	NA	38
PF16159	10	3212	28.5	12	27.5	12	18	10
PF08445	1	0	22	NA	17	NA	10	NA
PF10277	2	6	5.5	1.5	5.5	1	3	1
PF01534	1	7	58	4	55	4	35	3
PF03959	6	2295	34.5	8	29	8	18	7
PF13095	6	153	117.5	26	79	23	10.5	2
PF12934	0	3	NA	13	NA	13	NA	6
PF12933	0	3	NA	13	NA	13	NA	6
PF07504	0	3	NA	4	NA	4	NA	4
PF14450	1	198	134	13	125	13	68	11
PF01728	3	1135	8	14	7	14	7	12
PF13491	0	179	NA	5	NA	4	NA	2
PF01580	30	4243	13	12	10	12	6	10
PF12327	0	3	NA	4	NA	4	NA	4
PF07959	0	249	NA	3	NA	3	NA	3
PF00757	24	202	56.5	20	42	17	14	3
PF14670	5	139	88	6	64	6	6	3
PF05965	1	109	22	17	21	17	16	13
PF05964	1	109	22	17	21	17	16	13
PF01363	0	10	NA	1	NA	1	NA	1
PF01392	4	28	89	122	65	81.5	16	3
PF08919	8	80	101.5	48.5	69.5	31	10	2
PF01116	22	10175	18.5	5	16	5	13	4
PF00503	85	15742	18	8	15	8	8	7
PF00631	0	33	NA	45	NA	43	NA	33
PF02781	9	2891	58	13	53	13	33	11
PF00479	9	2891	58	13	53	13	33	11
PF01590	6	26	11.5	5.5	8.5	5.5	5.5	4
PF13185	6	26	11.5	5.5	8.5	5.5	5.5	4
PF13492	5	13	17	5	13	5	7	4
PF13975	11	18	14	5	11	3	8	2
PF00540	0	8	NA	4	NA	4	NA	3
PF10509	1	112	134	29.5	125	28	68	23
PF13802	6	1940	9.5	7	6	7	3.5	7
PF01071	0	1	NA	11	NA	11	NA	6
PF02843	0	1	NA	11	NA	11	NA	6
PF02844	0	1	NA	11	NA	11	NA	6
PF13851	8	8269	49.5	7	49	7	22	6
PF02187	1	1	41	43	36	37	25	25
PF00320	0	1	NA	15	NA	14	NA	7
PF00117	1	0	1	NA	1	NA	1	NA
PF13230	1	1	20	6	19	6	13	6
PF13522	1	1	20	6	19	6	13	6
PF13537	1	1	20	6	19	6	13	6
PF02637	0	1	NA	73	NA	67	NA	36
PF07670	0	2	NA	16.5	NA	14	NA	12
PF02155	94	674	13.5	7	12	7	6	3
PF01597	0	1	NA	17	NA	15	NA	9
PF01150	1	2	22	9.5	21	9	16	5
PF06202	2	1	9.5	11	6	7	3.5	5
PF03009	5	3122	4	3	4	3	3	3
PF16363	17	6405	19	6	19	6	13	5
PF16529	13	3387	47	9	32	9	15	8
PF02212	0	1	NA	7	NA	7	NA	7
PF07412	42	13420	30	8	27	8	13	7
PF00196	2	1	57.5	50	45.5	48	21	42
PF01408	0	1	NA	6	NA	6	NA	4
PF01353	0	109	NA	41	NA	38	NA	31
PF14843	24	177	56.5	20	42	17	14	3
PF03321	0	53	NA	2	NA	2	NA	2
PF08544	1	1026	134	5	125	4	68	4
PF00288	1	1026	134	5	125	4	68	4
PF01134	44	13473	14.5	7	13	7	10	6
PF11710	2	9	63.5	5	49.5	4	19	1
PF00594	0	1278	NA	9	NA	9	NA	8
PF03275	0	195	NA	15	NA	14	NA	12
PF00042	7	57	25	9	20	8	16	7
PF01182	8	2720	58.5	12	54	12	34	11
PF10606	0	64	NA	4	NA	3	NA	2
PF04960	21	914	17	11	11	11	10	10
PF00462	17	13262	20	7	19	6	16	6
PF01645	2	9	14	3	12.5	3	10	3
PF00274	0	59	NA	25	NA	24	NA	22
PF00534	0	1	NA	28	NA	10	NA	5
PF00535	1	0	11	NA	7	NA	4	NA
PF00232	0	1	NA	11	NA	7	NA	5
PF00723	0	1	NA	3	NA	3	NA	3
PF00704	0	3	NA	25	NA	25	NA	21
PF00703	0	71	NA	13	NA	13	NA	7
PF02836	0	71	NA	13	NA	13	NA	7
PF02837	0	71	NA	13	NA	13	NA	7
PF02055	1	1142	5	5	4	4	3	4
PF17189	1	1142	5	5	4	4	3	4
PF01055	6	1940	9.5	7	6	7	3.5	7
PF16874	0	1	NA	5	NA	5	NA	3
PF16875	0	1	NA	5	NA	5	NA	3
PF01074	0	1	NA	5	NA	5	NA	4
PF07748	0	1	NA	5	NA	5	NA	4
PF02056	4	427	27.5	5	22.5	4	13	4
PF02449	0	5	NA	2	NA	2	NA	2
PF01532	0	1	NA	5	NA	5	NA	4
PF11975	2	349	15	13	14.5	13	12.5	11
PF02057	0	63	NA	2	NA	2	NA	2
PF03200	1	1	11	11	7	7	4	5
PF03632	0	1	NA	11	NA	11	NA	5
PF03636	0	2	NA	7	NA	6.5	NA	5.5
PF13199	0	10	NA	18.5	NA	17	NA	4
PF03662	2	6	50.5	9.5	38.5	8.5	15	7
PF10566	0	2	NA	8	NA	6	NA	4
PF12215	1	1	11	11	7	7	4	5
PF13641	1	0	11	NA	7	NA	4	NA
PF13506	1	0	11	NA	7	NA	4	NA
PF13439	4	1	15.5	9	8.5	6	6	2
PF13844	0	1	NA	7	NA	6	NA	2
PF13896	1	805	6	8	4	8	3	7
PF01501	1	805	6	8	4	8	3	7
PF13632	1	0	11	NA	7	NA	4	NA
PF04101	6	5	10.5	33	8.5	24	6	5
PF00903	1	8	32	64	20	53.5	14	35
PF13669	1	8	32	64	20	53.5	14	35
PF12810	3	53	115	94	83	65	10	2
PF04488	2	836	54.5	3	48	3	31.5	3
PF05351	0	2	NA	2	NA	1.5	NA	1.5
PF12369	0	4	NA	2	NA	1	NA	1
PF08178	0	6	NA	16.5	NA	15.5	NA	2
PF02188	0	59	NA	8	NA	7	NA	6
PF00516	4	2421	35.5	7	33	7	21.5	6
PF05268	9	2950	6	6	5	6	3	5
PF00517	4	2421	35.5	7	33	7	21.5	6
PF16905	21	30	10	5.5	7	5	6	3
PF10342	0	10	NA	18.5	NA	17	NA	4
PF11970	17	115	44	6	40	4	10	3
PF15784	1	174	47	25	45	23	34	19
PF02800	11	1945	33	13	27	13	18	12
PF00044	11	1944	33	13	27	13	18	12
PF01025	1	10	58	24	55	23.5	35	17.5
PF00043	6	3467	28	12	27	12	20.5	10
PF13410	6	3387	28	12	27	12	20.5	10
PF14497	6	3467	28	12	27	12	20.5	10
PF17171	0	200	NA	12	NA	12	NA	10
PF02798	6	3467	28	12	27	12	20.5	10
PF13409	5	3199	23	12	23	12	20	10
PF13417	6	3467	28	12	27	12	20.5	10
PF17172	0	2	NA	14	NA	13.5	NA	10.5
PF09027	2	27	206.5	192	131.5	121	8	2
PF00009	6	11598	22.5	9	20	9	15	8
PF04670	16	15774	40.5	8	29	8	12	7
PF00211	2	6	15.5	14.5	8.5	9	5	5.5
PF00625	1	12	2	177.5	2	117.5	1	3
PF06423	0	1	NA	5	NA	4	NA	4
PF01019	0	159	NA	2	NA	2	NA	2
PF12710	3	3171	30	6	27	6	20	6
PF13419	2	388	65.5	4	42	4	6.5	3
PF02518	17	5360	36	12	31	12	21	10
PF13581	0	1	NA	7	NA	7	NA	5
PF13589	11	5344	50	12	44	12	21	10
PF14501	0	3	NA	1	NA	1	NA	1
PF08214	1	101	17	5	15	5	9	4
PF14932	0	26	NA	8	NA	8	NA	7
PF01543	0	1491	NA	10	NA	10	NA	9
PF01542	0	497	NA	9	NA	8	NA	8
PF01539	0	497	NA	9	NA	8	NA	8
PF01560	0	497	NA	9	NA	8	NA	8
PF01538	0	497	NA	9	NA	8	NA	8
PF01006	0	497	NA	9	NA	8	NA	8
PF01001	0	497	NA	9	NA	8	NA	8
PF01506	0	497	NA	9	NA	8	NA	8
PF08300	0	497	NA	9	NA	8	NA	8
PF08301	0	497	NA	9	NA	8	NA	8
PF12941	0	497	NA	9	NA	8	NA	8
PF01966	2	4	32	4.5	30	4.5	21.5	3.5
PF11496	0	578	NA	10	NA	10	NA	9
PF12203	1	39	38	11	30	8	16	1
PF14701	1	3	8	8	5	5	3	3
PF12917	2	0	34.5	NA	25.5	NA	13	NA
PF02985	42	5212	32	8	27	8	13	7
PF13646	38	4575	32.5	8	27	8	13	7
PF13513	21	3966	32	10	27	9	12	8
PF03130	1	1	41	43	36	37	25	25
PF12661	7	874	68	4	33	4	7	3
PF00271	34	15614	19	7	16.5	7	11.5	6
PF00509	2	0	9	NA	5.5	NA	3	NA
PF01126	0	5	NA	1	NA	1	NA	1
PF00045	13	652	14	18	11	18	7	15
PF09272	0	2	NA	5.5	NA	4.5	NA	4.5
PF02480	6	86	117.5	42	79	30	8.5	2
PF05297	19	2420	15	14	14	13	10	11
PF00693	1	1	2	1	2	1	2	1
PF06072	0	1	NA	9	NA	9	NA	8
PF00132	8	1147	27	5	18	4	8	4
PF14602	8	899	27	5	18	5	8	5
PF00349	1	1025	58	16	55	16	35	14
PF03727	1	1024	58	16	55	16	35	14
PF14702	1	1	8	11	5	7	3	5
PF14699	1	1	8	11	5	7	3	5
PF03129	0	1	NA	10	NA	10	NA	9
PF12745	3	23	142	199	91	121	10	3
PF00633	5	4496	42	11	32	11	21	10
PF00730	0	1	NA	9	NA	9	NA	5
PF12826	6	4495	36	11	30	11	20.5	10
PF12836	5	4496	42	11	32	11	21	10
PF14520	14	7490	30	10	27.5	10	19.5	9
PF14579	0	2	NA	3	NA	3	NA	3
PF14716	5	4496	42	11	32	11	21	10
PF01085	0	13	NA	15	NA	13	NA	10
PF03486	44	13477	14.5	7	13	7	10	6
PF12722	0	1	NA	10	NA	9	NA	3
PF11413	20	3278	19	16	18	16	13	13
PF08778	20	3278	19	16	18	16	13	13
PF01079	0	13	NA	15	NA	13	NA	10
PF07569	0	3	NA	4	NA	4	NA	3
PF01634	0	1	NA	8	NA	8	NA	6
PF08029	0	1	NA	8	NA	8	NA	6
PF00512	0	10	NA	3	NA	3	NA	3
PF00815	1	1	34	1	21	1	7	1
PF00850	4	537	33.5	8	28.5	8	16	6
PF00977	2	9	14	3	12.5	3	10	3
PF00300	0	2	NA	31	NA	29	NA	24.5
PF00010	79	13949	22	8	19	8	12	7
PF00368	6	799	10	3	8	3	6.5	3
PF00505	5	1671	41	9	30	8	11	7
PF09011	5	1671	41	9	30	8	11	7
PF01154	0	5	NA	2	NA	2	NA	2
PF14279	6	24	117.5	134	79	88	8.5	3
PF07701	2	3	15.5	13	8.5	6	5	4
PF00046	5	2679	49	13	44	13	31	11
PF05920	5	2020	49	12	44	12	31	11
PF11569	5	2019	49	12	44	12	31	11
PF05622	2	351	49.5	16	49	16	21	12
PF00236	0	222	NA	2	NA	2	NA	2
PF00104	339	48983	13	6	10	6	6	5
PF11794	0	1	NA	17	NA	15	NA	9
PF03328	8	3577	29.5	10	29	10	22.5	9
PF01288	2	0	3.5	NA	3	NA	1.5	NA
PF02185	1	55	271	45	172	41	4	2
PF00570	9	2253	27	24	24	23	16	19
PF02793	0	321	NA	2	NA	2	NA	2
PF07529	7	10401	15	6	15	6	10	5
PF00447	7	3435	20	6	15	6	8	6
PF14603	1	1140	71	6	52	6	25	6
PF06350	2	5	4	1	4	1	3.5	1
PF00011	25	410	29	10	28	10	18	5
PF00012	1	206	134	12	125	11.5	68	10
PF00183	11	5338	50	12	44	12	21	10
PF12149	6	2491	27	18	24.5	17	18.5	13
PF04967	2	1	57.5	50	45.5	48	21	42
PF13384	8	4053	35.5	6	30.5	6	21.5	5
PF13412	0	1	NA	9	NA	9	NA	5
PF13463	0	74	NA	3	NA	3	NA	3
PF01381	5	2019	49	12	44	12	31	11
PF13556	0	3	NA	5	NA	4	NA	4
PF13565	6	4049	35.5	6	30.5	6	21.5	5
PF13730	0	1	NA	9	NA	9	NA	5
PF14493	4	1776	33	25	28.5	25	20	20
PF02954	0	3	NA	5	NA	4	NA	4
PF13545	0	1	NA	9	NA	9	NA	5
PF04005	1	3	16	14	14	14	6	10
PF07449	1	255	16	5	15	5	11	5
PF01968	0	73	NA	6	NA	6	NA	5
PF00702	6	872	19.5	6	18.5	6	8	5
PF08282	1	25	28	37	27	36	23	31
PF12146	22	12472	35	6	29	5	13.5	5
PF13242	2	388	65.5	4	42	4	6.5	3
PF07679	10	427	78	10	54.5	8	10	3
PF01749	0	408	NA	6	NA	6	NA	6
PF03810	1	2	41	24	36	21	25	14.5
PF01485	5	22	20	16	19	15.5	12	12
PF03921	0	160	NA	3	NA	3	NA	3
PF00463	0	1	NA	5	NA	5	NA	4
PF04140	0	3	NA	2	NA	2	NA	2
PF01231	10	22	41.5	13	31	12.5	18	9
PF00714	0	1	NA	10	NA	10	NA	7
PF05004	18	616	32.5	4	27	4	15	4
PF00047	12	1748	68	11	40.5	10	10	7
PF13895	12	1761	68	11	40.5	10	10	7
PF13927	15	1761	43	11	36	10	10	7
PF16680	10	309	78	9	54.5	7	10	2
PF16681	10	321	78	10	54.5	8	10	3
PF10430	5	50	26	80.5	25	50	7	2
PF12179	1	39	271	26	172	23	4	2
PF00340	21	17149	25	7	19	7	8	6
PF07400	1	18	10	5	9	3	6	2
PF10420	1	0	41	NA	36	NA	25	NA
PF06083	0	3	NA	15	NA	13	NA	10
PF02394	21	17148	25	7	19	7	8	6
PF00715	0	241	NA	11	NA	11	NA	9
PF02025	0	2	NA	11.5	NA	10	NA	6.5
PF09240	1	0	65	NA	47	NA	23	NA
PF00048	4	116	15	10	9.5	10	7	7
PF07991	5	100	13	5	4	4	4	3
PF00478	2	19	14	3	12.5	2	10	2
PF00817	25	7424	23	11	23	11	17	9
PF11799	25	7424	23	11	23	11	17	9
PF11798	25	7427	23	11	23	11	17	9
PF15761	0	2	NA	6	NA	5	NA	1.5
PF04156	3	57	115	40	83	33	11	4
PF04227	0	1	NA	5	NA	5	NA	4
PF08246	6	1719	20.5	5	16.5	5	9	5
PF11555	2	27	206.5	192	131.5	121	8	2
PF04179	2	1984	29.5	4	25.5	4	17	3
PF00459	2	726	8.5	5	7.5	5	5.5	5
PF08709	0	1	NA	5	NA	4	NA	4
PF00049	3	2189	18	4	15	4	10	3
PF06757	0	7	NA	33	NA	33	NA	20
PF02022	2	48	56.5	13.5	53	13.5	36.5	10
PF00357	20	1184	13	3	11.5	3	7.5	3
PF08441	20	1187	13	3	11.5	3	7.5	3
PF14890	4	2204	54	12.5	53	12	33	10
PF09294	11	94	68	30	47	24.5	10	2
PF00552	2	48	56.5	13.5	53	13.5	36.5	10
PF00520	133	25467	22	6	17	6	8	5
PF07885	111	17426	22	6	18	6	9	5
PF08412	0	1	NA	2	NA	2	NA	1
PF06415	0	6	NA	39.5	NA	36.5	NA	19
PF03770	0	8	NA	20	NA	16.5	NA	11
PF01715	0	2	NA	17.5	NA	14.5	NA	9.5
PF00612	13	29	8	16	7	13	3	2
PF00605	0	2	NA	26	NA	23.5	NA	5
PF10401	10	5200	46.5	8	45.5	8	22	7.5
PF01007	16	5564	42	8	34.5	7	13.5	6
PF08466	11	2990	47	8	38	7	22	6
PF02060	3	3025	30	3	28	3	21	3
PF00180	28	6680	33	11	27	10	19	9
PF01128	2	532	57	12.5	50	12	27.5	11
PF01695	78	2832	18	8	15	8	8	7
PF16706	9	323	88	9	64	7	10	3
PF01398	1	1404	83	15	78	14	53	12
PF16471	0	1	NA	43	NA	37	NA	25
PF02373	20	3702	20	8	16.5	8	13	7
PF02375	20	3701	20	8	16.5	8	13	7
PF09744	35	533	30	7	22	7	10	4
PF05439	0	713	NA	15	NA	14	NA	10
PF03957	35	533	30	7	22	7	10	4
PF02149	2	52	169.5	82	108.5	64.5	9.5	3
PF05804	0	589	NA	12	NA	11	NA	10
PF14662	2	351	49.5	16	49	16	21	12
PF16197	5	2428	10	4	10	4	6	4
PF00050	9	1712	30	20	20	20	10	17
PF07648	9	1712	30	20	20	20	10	17
PF16642	12	6667	47	7	43	7	25.5	5
PF11956	12	6667	47	7	43	7	25.5	5
PF03520	14	9470	44.5	7	40	7	25	6
PF06293	56	4178	34	2	26.5	2	14	2
PF08552	0	1	NA	10	NA	6	NA	4
PF01344	0	33	NA	35	NA	34	NA	28
PF07646	0	33	NA	35	NA	34	NA	28
PF13415	0	33	NA	35	NA	34	NA	28
PF13418	0	33	NA	35	NA	34	NA	28
PF13854	0	33	NA	35	NA	34	NA	28
PF13964	0	33	NA	35	NA	34	NA	28
PF15796	2	14	105	130.5	62	89	7.5	4.5
PF04579	0	5	NA	2	NA	2	NA	2
PF00109	10	3215	8.5	4	8	4	6	4
PF02801	6	2429	8	4	8	4	6	4
PF00013	1	1418	47	12	45	11	34	9
PF14531	80	27379	28.5	5	24.5	5	12	4
PF16474	0	5	NA	15	NA	14	NA	2
PF00225	0	8	NA	4	NA	4	NA	3
PF02172	1	101	17	5	15	5	9	4
PF16987	1	101	17	5	15	5	9	4
PF08659	21	8818	16	5	14	5	10	5
PF00051	2	1991	21.5	6	19	6	13	5
PF13543	1	8	271	232	172	152	4	2.5
PF08433	0	3	NA	6	NA	6	NA	6
PF00014	0	5	NA	49	NA	48	NA	34
PF13434	15	11775	20	7	19	6	13	6
PF02828	0	12	NA	177.5	NA	117.5	NA	3
PF09045	1	1	41	43	36	37	25	25
PF05383	2	2450	19	13	18	12	14	11
PF00753	7	3927	5	6	4	6	4	5
PF12706	1	237	14	16	11	15	10	13
PF16661	1	1	14	7	11	7	10	7
PF01306	1	3	4	6	2	5	2	4
PF14528	4	2204	54	12.5	53	12	33	10
PF00053	6	56	20.5	61.5	19.5	37	8.5	2
PF00054	11	29	16	9	14	8	8	5
PF02210	11	29	16	9	14	8	8	5
PF13385	14	1353	18	6	16.5	6	9	5
PF06009	1	1	41	43	36	37	25	25
PF06403	6	41	117.5	115	79	83	8.5	3
PF05609	0	7	NA	15	NA	14	NA	2
PF15234	0	1	NA	5	NA	5	NA	4
PF01273	0	3	NA	1	NA	1	NA	1
PF02886	0	3	NA	1	NA	1	NA	1
PF09465	26	16990	43.5	6	36.5	6	21	6
PF02866	4	434	27.5	5	22.5	4	13	4
PF00056	6	434	19.5	5	14	4	6.5	4
PF00057	2	1325	193	4	127.5	3	7	3
PF15619	1	1	41	43	36	37	25	25
PF00059	3	2724	47	5	45	5	34	4
PF03388	11	6387	19	6	19	6	17	5
PF00139	0	1	NA	1	NA	1	NA	1
PF06328	1	0	65	NA	47	NA	23	NA
PF09127	1	4	14	6	11	4.5	10	3.5
PF10230	2	36	59.5	8	49.5	7	24.5	5
PF00549	0	1	NA	1	NA	1	NA	1
PF00060	1	33	7	5	4	3	3	2
PF10613	1	33	7	5	4	3	3	2
PF00412	2	24	131	104.5	83	74	9.5	3
PF11608	3	4227	6	9	6	8	5	7
PF03583	2	10	3	3	2	2.5	1.5	2.5
PF00151	1	18	21	9	15	7.5	6	5
PF01764	6	3507	18	4	14.5	3	10	3
PF00657	1	4769	9	4	9	4	6	4
PF13472	1	4770	9	4	9	4	6	4
PF00061	15	12	12	16	8	14.5	6	9.5
PF08212	0	2	NA	27	NA	26	NA	19.5
PF13648	0	1	NA	8	NA	6	NA	2
PF14651	15	8	12	13.5	8	12.5	6	8.5
PF00305	34	895	28	12	22	12	14	10
PF07988	0	2	NA	39.5	NA	39	NA	28
PF01451	4	823	24	18	22	17	17	15
PF05362	1	1523	47	7	45	7	34	6
PF02190	1	1523	47	7	45	7	34	6
PF03331	0	1	NA	4	NA	4	NA	3
PF01463	3	264	8	6	7	5	7	5
PF01462	6	1436	79.5	3	34.5	3	5.5	3
PF00560	15	5368	20	6	20	6	9	5
PF12799	28	8442	25	9	23.5	9	8	7
PF13306	19	5118	26	5	25	5	8	4
PF13516	21	7302	33	10	31	10	15	9
PF13855	34	8849	21.5	7	19.5	7	8	6
PF14580	15	2381	14	6	12	6	4	5
PF01423	24	5345	40	14	29	14	17.5	12
PF06741	22	3788	36	12	27.5	12	15	10
PF00932	0	26	NA	8	NA	8	NA	7
PF05893	16	15954	24	5	19	5	14.5	5
PF02664	0	3	NA	2	NA	2	NA	2
PF08391	0	8	NA	6	NA	6	NA	3.5
PF05834	21	147	15	5	14	4	8	3
PF04397	0	4	NA	27.5	NA	26.5	NA	20
PF10242	68	283	27	6	23	5	11	5
PF06617	2	111	26	8	22	8	14	6
PF07687	1	1	14	2	11	2	10	2
PF09726	1	246	47	19	45	18	34	14
PF01661	3	702	9	7	8	7	5	7
PF08311	3	33	120	115	83	86	7	3
PF17014	3	32	120	119	83	88.5	7	3
PF00390	0	4	NA	2.5	NA	2.5	NA	2.5
PF03949	0	4	NA	2.5	NA	2.5	NA	2.5
PF16657	0	2	NA	5.5	NA	4	NA	3
PF00629	2	190	193	31	127.5	30	7	16
PF07502	0	3	NA	10	NA	9	NA	1
PF01575	1	1	6	33	5	32	2	17
PF13452	0	1	NA	33	NA	32	NA	17
PF15807	0	1085	NA	3	NA	3	NA	3
PF08377	0	1	NA	2	NA	2	NA	2
PF01124	3	12	32	17.5	20	15.5	14	11.5
PF01047	0	75	NA	3	NA	3	NA	3
PF12802	0	75	NA	3	NA	3	NA	3
PF01284	0	1085	NA	3	NA	3	NA	3
PF01554	32	14	16.5	11	12.5	11	7	6.5
PF00917	0	3	NA	5	NA	5	NA	3
PF01429	23	16527	30	7	29	7	20	6
PF16564	4	1143	27.5	6	23.5	6	17	6
PF14048	4	1143	27.5	6	23.5	6	17	6
PF03062	1	9	35	2	27	2	16	2
PF02820	0	1485	NA	18	NA	17	NA	15
PF05292	0	1	NA	1	NA	1	NA	1
PF06100	0	4	NA	8	NA	5.5	NA	4
PF10620	1	7	120	214	75	137	7	4
PF09773	2	18	31	13	26.5	11.5	14.5	9
PF11573	3	4	5	6.5	4	5	1	2.5
PF11315	0	34	NA	19	NA	19	NA	2
PF02065	2	39	20	5	18.5	5	12	5
PF16499	2	39	20	5	18.5	5	12	5
PF05053	0	13	NA	5	NA	5	NA	5
PF01676	2	2236	31.5	8	23	8	10	7
PF12044	5	242	12	13	10	12	6	11
PF00149	8	3369	45.5	9	43.5	9	23	8
PF08241	12	7116	22.5	7	22	7	18	7
PF08242	6	2436	20.5	4	14	4	9	4
PF09445	2	2	6	7	5	7	4	7
PF10294	8	4752	25.5	10	24.5	10	20	9
PF12847	1	5	22	4	21	4	16	3
PF02870	0	1	NA	6	NA	6	NA	4
PF00891	0	1	NA	10	NA	10	NA	4
PF13489	13	7125	22	7	21	7	16	7
PF13578	3	12	7	18.5	6	18.5	6	15
PF13649	13	7117	22	7	21	7	16	7
PF01596	3	12	7	18.5	6	18.5	6	15
PF05430	1	1	20	4	13	4	8	4
PF13847	15	7116	21	7.5	15	7	13	7
PF13679	1	3	22	4	21	4	16	3
PF08003	8	4753	25.5	10	24.5	10	20	9
PF02475	7	4752	28	10	26	10	20	9
PF07690	66	60	20.5	6	15	5	8	4
PF12832	4	3	26.5	23	22.5	22	15	16
PF13347	0	2	NA	1.5	NA	1.5	NA	1.5
PF05977	4	2	26.5	26	22.5	22.5	15	15
PF06779	4	7	26.5	8	22.5	8	15	6
PF05060	0	2	NA	29.5	NA	27.5	NA	19.5
PF02142	1	6	1	5	1	5	1	4.5
PF03448	0	2	NA	3	NA	3	NA	1
PF01078	78	1346	18	10	15	10	8	8
PF03165	10	5198	46.5	8	45.5	8	22	8
PF03166	10	5198	46.5	8	45.5	8	22	8
PF16796	0	8	NA	4	NA	4	NA	3
PF13931	0	8	NA	4	NA	4	NA	3
PF01187	0	16	NA	4	NA	4	NA	3.5
PF00230	5	3	18	25	8	15	3	5
PF02815	0	1	NA	5	NA	4	NA	4
PF10644	2	1625	24.5	8	23	8	14.5	8
PF04212	4	26	128.5	199.5	87	126.5	10.5	3
PF15951	9	2977	38	22	30	21	22	17
PF13012	2	2133	66	9	61	9	42	8
PF10660	0	5	NA	2	NA	2	NA	2
PF03176	5	7589	17	10	16	10	12	9
PF01926	48	14697	14.5	9	12	9	6	8
PF16897	0	3	NA	12	NA	9	NA	3
PF03962	35	533	30	7	22	7	10	4
PF03404	0	2	NA	3.5	NA	2	NA	1.5
PF02493	0	1	NA	4	NA	4	NA	2
PF09114	0	5	NA	5	NA	4	NA	3
PF01853	0	1	NA	10	NA	8	NA	4
PF16667	1	1	41	43	36	37	25	25
PF17060	0	13	NA	210	NA	145	NA	4
PF06723	1	206	134	12	125	11.5	68	10
PF03919	0	5	NA	41	NA	41	NA	28
PF01331	0	5	NA	41	NA	41	NA	28
PF13378	0	1	NA	10	NA	9	NA	5
PF02746	0	1	NA	10	NA	9	NA	5
PF12238	3	2	17	7	15	5.5	9	4
PF11629	2	53	206.5	84	131.5	65	8	3
PF12777	0	4	NA	4.5	NA	4	NA	4
PF16185	3	713	8	3	7	3	5	3
PF14061	38	2269	29.5	15	27.5	15	15	13
PF05175	8	4753	25.5	10	24.5	10	20	9
PF02416	8	239	11.5	5	10	5	7	5
PF00893	0	2	NA	15.5	NA	13.5	NA	7
PF02875	1	867	134	18	125	18	68	15
PF08245	0	1	NA	7	NA	7	NA	5
PF00249	0	2	NA	39.5	NA	39	NA	28
PF13921	0	2	NA	39.5	NA	39	NA	28
PF15963	0	2	NA	39.5	NA	39	NA	28
PF02344	1	201	38	2	31	2	10	2
PF01056	1	201	38	2	31	2	10	2
PF01669	0	1	NA	17	NA	13	NA	9
PF00063	2	14	195.5	212	123.5	142	5.5	2.5
PF08474	1	1	142	12	91	8	12	3
PF15508	0	6	NA	2.5	NA	2.5	NA	2.5
PF05729	106	12220	17.5	9	14	9	7.5	8
PF00146	0	2	NA	15	NA	14	NA	8.5
PF00175	4	119	33	2	26.5	2	9	1
PF13460	4	11	21	43	17.5	37	8.5	25
PF14833	0	11	NA	15	NA	15	NA	14
PF03446	3	457	66	8	45	7	15	7
PF07993	4	11	21	5	17.5	5	8.5	5
PF08030	1	103	32	2	20	2	14	2
PF13241	10	3975	13	10	10	10	8	8
PF13450	21	1691	13	13	10	13	6	11
PF13454	1	212	6	13	2	12.5	2	11
PF01210	0	5	NA	17	NA	15	NA	9
PF04131	2	3	14	3	12.5	3	10	3
PF04095	0	4	NA	6	NA	6	NA	5
PF16251	3	702	9	7	8	7	5	7
PF12569	0	3	NA	7	NA	7	NA	5
PF00999	1	3	8	1	8	1	8	1
PF06512	12	16	7	4	5.5	4	3	2.5
PF11933	10	13	8	6	7	6	3	3
PF00931	22	6036	48	8	35	7	16	7
PF15492	13	3384	47	9	32	9	15	8
PF07562	2	2281	41	7	30.5	6	13.5	6
PF16665	7	1712	24	19	22	18	18	14.5
PF10716	2	14	16	10.5	10.5	8.5	4	4.5
PF03096	4	2009	40	17	35	17	15	14
PF16621	1	1140	71	6	52	6	25	6
PF11577	0	1	NA	10	NA	9	NA	2
PF00064	2	4	9	11	5.5	11	3	9
PF02931	10	94	13	5	10	4	5.5	2
PF02932	10	93	13	5	10	4	5.5	2
PF16644	1	3	8	1	8	1	8	1
PF01436	0	3	NA	1	NA	1	NA	1
PF15273	7	35	115	119	75	84	10	3
PF03031	3	2983	16	10	16	10	12	8
PF07862	0	1	NA	18	NA	16	NA	8
PF10565	0	5	NA	3	NA	3	NA	2
PF03060	2	17	14	2	12.5	2	10	2
PF05368	4	10	21	5	17.5	5	8.5	5
PF01234	0	10	NA	1.5	NA	1	NA	1
PF07298	0	1	NA	1	NA	1	NA	1
PF06816	0	28	NA	1	NA	1	NA	1
PF07684	0	28	NA	1	NA	1	NA	1
PF05401	0	1	NA	10	NA	10	NA	4
PF00066	0	28	NA	1	NA	1	NA	1
PF02898	3	31	32	3	20	2	4	1
PF11707	1	101	17	5	15	5	9	4
PF16414	5	7588	17	10	16	10	12	9
PF16601	0	1	NA	43	NA	37	NA	25
PF01566	0	1	NA	32	NA	32	NA	28
PF14046	8	7237	27	6	21	6	12	5
PF11501	3	702	9	7	8	7	5	7
PF09401	3	702	9	7	8	7	5	7
PF06471	3	691	9	7	8	7	5	7
PF06460	3	691	9	7	8	7	5	7
PF12124	3	702	9	7	8	7	5	7
PF08716	3	702	9	7	8	7	5	7
PF08717	3	702	9	7	8	7	5	7
PF08710	3	702	9	7	8	7	5	7
PF08780	3	0	13	NA	12	NA	9	NA
PF16863	6	1940	9.5	7	6	7	3.5	7
PF02136	0	3	NA	2	NA	2	NA	2
PF15530	2	0	9	NA	5.5	NA	3	NA
PF03266	47	4622	16	11	14	11	8	9
PF00483	2	780	57	7	50	7	27.5	6
PF01909	5	4496	42	11	32	11	21	10
PF12804	2	780	57	7	50	7	27.5	6
PF01759	0	1	NA	4	NA	3	NA	2
PF08163	0	9	NA	7	NA	5	NA	2
PF01733	4	7	22.5	13	19	7	12	5
PF07662	0	2	NA	16.5	NA	14	NA	12
PF01773	0	2	NA	16.5	NA	14	NA	12
PF03825	0	1	NA	23	NA	22	NA	16
PF11825	24	276	15.5	3	11.5	3	6	2
PF08815	7	1712	24	19	22	18	18	14.5
PF11715	0	3	NA	4	NA	4	NA	3
PF14605	3	4228	6	9	6	8	5	7
PF04277	0	3	NA	5	NA	5	NA	3
PF03137	7	7	26	17	18	13	10	11
PF08206	3	4227	6	9	6	8	5	7
PF07303	0	1085	NA	3	NA	3	NA	3
PF02159	119	3820	14	6	12	6	6	4
PF04084	0	5	NA	2	NA	2	NA	2
PF03827	8	6702	44.5	6	41	6	21	5
PF02784	2	3	28.5	58	21.5	52	13	29
PF00278	2	3	28.5	58	21.5	52	13	29
PF12202	1	17	271	214	172	139	4	2
PF04756	1	425	16	2	15	2	11	2
PF02338	3	2041	59	8	57	8	41	7
PF16870	1	1	41	17	36	15	25	9
PF05517	0	2	NA	17.5	NA	14.5	NA	9.5
PF00864	2	16	23.5	3	18.5	2.5	14.5	2
PF00067	314	36656	14	4	11	3	6	3
PF08944	1	1140	71	6	52	6	25	6
PF00870	83	3296	24	7	20	7	11	6
PF08563	83	3296	24	7	20	7	11	6
PF07710	83	3296	24	7	20	7	11	6
PF02225	0	3	NA	2	NA	2	NA	2
PF07691	3	4	54	20.5	42	19	14	13.5
PF10528	3	4	54	20.5	42	19	14	13.5
PF00658	3	4227	6	9	6	8	5	7
PF03068	2	1338	26.5	13	26	13	20	11
PF03551	0	74	NA	3	NA	3	NA	3
PF08063	0	22	NA	5	NA	3.5	NA	2.5
PF08527	2	1338	26.5	13	26	13	20	11
PF08526	2	1338	26.5	13	26	13	20	11
PF03403	15	8912	31	6	21	6	12	5
PF03985	77	30646	21	5	16	5	9	5
PF16756	0	3	NA	4	NA	4	NA	3
PF00291	0	2	NA	5	NA	5	NA	3.5
PF07145	22	3788	36	12	27.5	12	15	10
PF02569	0	3	NA	5	NA	4	NA	3
PF00024	1	485	2	4	2	4	1	3
PF08276	0	482	NA	4	NA	4	NA	3
PF14295	0	482	NA	4	NA	4	NA	3
PF01569	0	5	NA	3	NA	3	NA	2
PF14360	0	4	NA	4	NA	4	NA	3
PF10609	0	274	NA	9	NA	9	NA	6
PF05028	0	1	NA	2	NA	2	NA	2
PF00644	0	38	NA	5	NA	4	NA	3
PF02877	0	22	NA	5	NA	3.5	NA	2.5
PF08398	4	1369	19	8	17.5	8	12.5	7
PF01057	3	930	23	12	23	12	20	10
PF00989	146	14854	21.5	7	17	7	9	6
PF03793	11	31	13	38	12	24	9	3
PF14598	70	12909	21.5	8	19	7	12	7
PF08446	0	36	NA	27.5	NA	27.5	NA	20.5
PF08447	146	14854	21.5	7	17	7	9	6
PF08448	140	13927	21	7	17	7	9	6
PF13188	81	2089	22	6	17	6	7	5
PF13426	146	14834	21.5	7	17	7	9	6
PF02460	7	7608	17	10	16	10	12	9
PF04721	0	12	NA	5	NA	4.5	NA	3.5
PF00292	6	4049	35.5	6	30.5	6	21.5	5
PF00564	12	4225	59	4	32.5	3	6	3
PF03792	0	15	NA	174	NA	117	NA	3
PF00786	4	75	128.5	44	87	41	7	2
PF03717	8	8	12.5	3.5	11.5	2.5	9.5	2.5
PF01395	0	1	NA	8	NA	7	NA	3
PF06466	5	788	29	10	26	10	12	9
PF17092	0	1	NA	11	NA	9	NA	3
PF01135	9	4752	23	10	23	10	20	9
PF02747	1	3	16	14	14	14	6	10
PF00705	1	3	16	14	14	14	6	10
PF01851	1	1	41	43	36	37	25	25
PF07676	13	3384	47	9	32	9	15	8
PF08629	0	1	NA	5	NA	5	NA	4
PF00233	9	94	8	4	6	4	4	3
PF08499	0	2	NA	3	NA	3	NA	3
PF00341	0	4	NA	11.5	NA	11.5	NA	4.5
PF04692	0	1	NA	13	NA	13	NA	2
PF06422	1	135	6	13	6	13	6	9
PF10662	76	561	18	8	14.5	8	7.5	5
PF00595	7	1825	83	20	75	20	12	16
PF13180	7	1818	83	20	75	20	12	16
PF03211	1	1	20	6	13	6	8	6
PF09492	0	3	NA	2	NA	2	NA	2
PF02452	0	1104	NA	8	NA	8	NA	7
PF04191	1	3	13	2	9	2	5	2
PF03965	0	74	NA	3	NA	3	NA	3
PF01804	0	238	NA	3	NA	3	NA	3
PF00805	0	1	NA	2	NA	2	NA	2
PF13576	0	1	NA	2	NA	2	NA	2
PF13599	0	1	NA	2	NA	2	NA	2
PF00391	0	604	NA	11	NA	11	NA	10
PF03413	0	3	NA	4	NA	4	NA	4
PF00112	10	6570	22	5	20	5	14	4
PF01088	0	1309	NA	8	NA	8	NA	7
PF00656	12	7303	20.5	12	18	12	16	10
PF03051	7	5234	25	5	24	5	17	4
PF00648	0	4	NA	11	NA	6.5	NA	3.5
PF05409	4	1107	25.5	6	23	6	15	6
PF02902	9	9655	16	11	16	11	12	9
PF03416	4	1733	26.5	8	25	8	18.5	7
PF03290	0	775	NA	9	NA	8	NA	8
PF10275	0	33	NA	29	NA	28	NA	21
PF11713	2	836	54.5	3	48	3	31.5	3
PF15499	0	1	NA	3	NA	2	NA	2
PF01433	4	1553	48.5	6	44.5	6	31.5	5
PF00413	12	654	13	18	10.5	18	6.5	15
PF01431	0	3	NA	6	NA	6	NA	4
PF05649	0	3	NA	6	NA	6	NA	4
PF00246	0	9	NA	5	NA	5	NA	4
PF08291	0	6	NA	5.5	NA	4	NA	3.5
PF00675	1	1555	9	13	9	12	8	11
PF05193	1	1555	9	13	9	12	8	11
PF16187	1	1555	9	13	9	12	8	11
PF00883	0	852	NA	5	NA	5	NA	4
PF02789	0	852	NA	5	NA	5	NA	4
PF02127	12	4598	31	9	29	9	19	8
PF01244	0	1	NA	1	NA	1	NA	1
PF01401	8	14	1.5	3	1	3	1	3
PF01546	1	2	14	4.5	11	3	10	2.5
PF00557	2	23	37.5	4	36	4	25.5	4
PF01742	3	1324	30	6	28	6	20	5
PF04389	0	10	NA	1	NA	1	NA	1
PF01447	0	3	NA	4	NA	4	NA	4
PF05343	5	3506	11	8	8	8	6	7
PF05572	0	1	NA	16	NA	10	NA	3
PF01435	2	92	16	8	15	8	11.5	8
PF16491	2	92	16	8	15	8	11.5	8
PF02868	0	3	NA	4	NA	4	NA	4
PF07998	5	242	12	13	10	12	6	11
PF05569	1	91	18	8	17	8	13	8
PF12388	0	2	NA	15	NA	8.5	NA	2
PF01752	0	2	NA	10.5	NA	10.5	NA	9
PF14891	2	1324	34.5	6	31	6	21	5
PF08453	0	2	NA	10.5	NA	10.5	NA	9
PF13485	0	63	NA	6	NA	5	NA	4
PF00450	1	2	4	29	3	27.5	2	18.5
PF00768	7	919	13	18	5	18	2	14
PF02129	2	4	12	7	8.5	5.5	3.5	1.5
PF02907	8	2755	17	9	13.5	9	9.5	8
PF00944	0	157	NA	15	NA	14	NA	11
PF05579	2	1708	66	20	61	20	42	17
PF10459	2	1708	66	20	61	20	42	17
PF00949	2	118	5.5	3	5	3	5	3
PF00082	0	2	NA	3	NA	2.5	NA	2.5
PF00326	22	11050	25.5	5	22.5	5	13.5	5
PF02897	4	2221	46	7	37.5	7	20	6
PF01327	0	1	NA	6	NA	6	NA	3
PF01562	6	4168	15.5	5	13.5	5	10	4
PF13714	0	2	NA	3.5	NA	3.5	NA	3
PF03036	0	195	NA	9	NA	9	NA	8
PF00532	5	1139	34	15	33	14	23	12
PF13377	0	5	NA	18	NA	18	NA	14
PF13407	0	5	NA	18	NA	18	NA	14
PF13458	3	2289	7	7	6	6	6	6
PF15786	0	4	NA	13.5	NA	13	NA	10
PF00365	7	788	29	10	26	10	14	9
PF00294	1	4	20	8	13	8	8	6
PF17147	1	3	34	17	33	17	23	13
PF07819	3	1758	98	8	84	8	43	7
PF00162	2	462	42	28	36	27	24.5	22
PF08665	0	5	NA	44	NA	41	NA	22
PF02879	0	2	NA	69.5	NA	66.5	NA	51.5
PF01471	12	652	13	18	10.5	18	6.5	15
PF00169	21	7240	41	4	33	3	7	3
PF13876	1	0	5	NA	4	NA	4	NA
PF13102	2	2133	66	9	61	9	42	8
PF00959	0	3	NA	1	NA	1	NA	1
PF00628	28	19533	29	6	27	6	17	6
PF13831	6	3169	23	4	19	4	13	3
PF16866	0	4	NA	11.5	NA	11.5	NA	4.5
PF02912	0	1	NA	5	NA	2	NA	2
PF01384	11	850	10	5	8	5	5	5
PF02562	3	930	23	12	23	12	20	10
PF01663	32	513	13.5	3	12.5	3	9	3
PF00068	4	1371	19	8	17.5	8	12.5	7
PF05826	1	2093	83	5	78	5	53	5
PF00343	0	9	NA	14	NA	14	NA	10
PF08543	1	3	20	10	13	10	8	6
PF00124	0	11	NA	2	NA	2	NA	2
PF02811	0	2	NA	3	NA	3	NA	3
PF15411	1	1	41	43	36	37	25	25
PF15413	3	1190	35	3	27	3	16	3
PF16457	5	3125	4	3	4	3	3	3
PF16652	1	1	41	43	36	37	25	25
PF08458	1	0	41	NA	36	NA	25	NA
PF14593	3	18	112	132	86	92	17	2
PF15406	0	1	NA	4	NA	4	NA	3
PF15409	2	29	191.5	150	129	98	18	2
PF00388	5	3602	4	3	4	3	3	3
PF00387	5	3602	4	3	4	3	3	3
PF00613	1	34	17	24.5	15	17.5	5	3.5
PF00792	1	34	17	24.5	15	17.5	5	3.5
PF02192	0	32	NA	28	NA	23	NA	3.5
PF00794	1	34	17	24.5	15	17.5	5	3.5
PF00454	23	1306	27	4	25	4	13	4
PF00640	0	59	NA	8	NA	7	NA	6
PF12166	0	6	NA	6	NA	4	NA	1
PF04697	0	221	NA	5	NA	5	NA	5
PF12260	1	13	271	242	172	159	4	3
PF01504	12	4113	67	13	47	13	13.5	11
PF00224	6	2722	25.5	9	24.5	9	17.5	8
PF16808	0	12	NA	212.5	NA	140	NA	4
PF00801	0	2	NA	10.5	NA	10.5	NA	9
PF16820	1	34	271	132.5	172	94.5	4	3
PF08016	43	11670	24	6	19	6	9	5
PF00069	110	32466	29	5	24.5	5	12	4
PF00433	7	1288	115	4	75	4	10	3
PF07714	110	32466	29	5	24.5	5	12	4
PF12474	7	84	115	59.5	75	43	7	3
PF16919	0	1	NA	2	NA	2	NA	1
PF16918	0	3	NA	7	NA	7	NA	5
PF02887	6	2722	25.5	9	24.5	9	17.5	8
PF15903	1	25	271	174	172	117	4	2
PF01735	0	2	NA	10	NA	7.5	NA	5.5
PF09686	0	3	NA	12	NA	12	NA	10
PF05403	1	1	14	10	12	10	9	8
PF06247	1	1780	6	2	4	2	4	2
PF01477	39	1775	26	10	20	10	14	9
PF08703	1	674	6	3	4	3	3	2
PF00614	2	3	73.5	9	56	8	25.5	5
PF13091	2	3	73.5	9	56	8	25.5	5
PF00681	1	98	41	20.5	36	20	25	17
PF08429	0	2	NA	11.5	NA	11.5	NA	4.5
PF01238	5	2572	23	9	23	9	20	9
PF03332	0	21	NA	38	NA	37	NA	32
PF00822	68	283	27	6	23	5	11	5
PF01625	1	3751	18	4	17	4	13	4
PF11647	2	836	54.5	3	48	3	31.5	3
PF01048	1	4	6	3	6	3	6	3
PF02233	4	3696	33	2	28.5	2	20	2
PF00659	13	10864	47	6	45	6	20	6
PF06431	6	1192	26	12	25	12	19	11
PF00348	4	2	3	2	2.5	2	2.5	1
PF02719	4	27	21	18	17.5	16	8.5	12
PF14667	1	3	10	20	9	18	6	11
PF02563	1	5	73	5	47	4	18	3
PF01558	1	0	34	NA	33	NA	23	NA
PF01855	1	0	34	NA	33	NA	23	NA
PF06227	0	2	NA	42.5	NA	31.5	NA	20.5
PF05767	1	3	41	9	36	1	25	1
PF05288	1	2741	12	9	11	9	10	8
PF05313	0	1	NA	7	NA	5	NA	1
PF03296	0	1	NA	4	NA	4	NA	2
PF05445	5	58	115	80.5	75	63.5	10	3
PF00550	4	2428	15.5	4	12.5	4	8	4
PF10488	10	6136	49	14	46.5	14	23.5	12
PF12577	52	659	18	8	17	7	8.5	4
PF04151	0	3	NA	9	NA	9	NA	7
PF08321	0	597	NA	7	NA	6	NA	6
PF01535	0	1	NA	43	NA	37	NA	25
PF00519	6	1192	26	12	25	12	19	11
PF00511	0	1	NA	39	NA	36	NA	22
PF00508	0	1	NA	39	NA	36	NA	22
PF04403	1	8	49	8.5	49	6.5	21	2
PF01011	1	384	271	3	172	3	4	2
PF13360	1	384	271	3	172	3	4	2
PF09372	12	2785	29	12	27	12	17.5	10
PF15798	0	18	NA	11	NA	11	NA	11
PF05033	77	30646	21	5	16	5	9	5
PF00432	0	3	NA	2	NA	2	NA	2
PF06875	1	1	41	43	36	37	25	25
PF00156	5	2	20	4.5	19	4.5	16	4.5
PF00377	5	1594	30	8	27	7	12	7
PF11587	5	1594	30	8	27	7	12	7
PF00485	75	418	18	8	14	7	8	6
PF06325	8	4753	25.5	10	24.5	10	20	9
PF05185	8	4753	25.5	10	24.5	10	20	9
PF02161	29	34	16	11	14	9	8	4
PF14461	7	1549	47	7	38	7	22	7
PF14464	1	1404	83	15	78	14	53	12
PF14447	8	7543	14	6	13	5	7.5	5
PF06607	0	1	NA	10	NA	4	NA	1
PF08127	2	111	39.5	8	38	6	26.5	5
PF02244	0	9	NA	5	NA	5	NA	4
PF00227	0	4	NA	10.5	NA	10.5	NA	6.5
PF00484	15	78	25	15	17	8	6	3
PF00160	0	1	NA	28	NA	22	NA	16
PF14765	4	2428	15.5	4	12.5	4	8	4
PF01437	3	67	115	64	83	43	10	2
PF04012	35	533	30	7	22	7	10	4
PF04886	4	34	20.5	10	13.5	7	6.5	3
PF10409	5	47	115	115	83	83	11	3
PF00809	15	6	3	1.5	3	1.5	2	1.5
PF16599	0	5	NA	15	NA	14	NA	2
PF14566	2	184	68	12	45.5	12	9.5	9
PF12453	0	6	NA	16.5	NA	15.5	NA	2
PF00854	1	3	2	2	2	2	2	2
PF01885	2	2450	19	13	18	12	14	11
PF03209	0	7	NA	7	NA	6	NA	2
PF16656	11	337	68	14	47	13	10	4
PF06888	3	3170	30	6	27	6	20	6
PF00855	6	1672	23	9	20.5	8	10.5	7
PF00787	13	1174	21	7	15	7	5	6
PF02758	7	3090	58	6	55	6	35	6
PF00070	44	13654	14.5	7	13	7	10	6
PF07992	44	13685	14.5	7	13	7	10	6
PF13738	44	13497	14.5	7	13	7	10	6
PF02852	29	13334	20	7	19	7	13	6
PF08880	7	10401	15	6	15	6	10	5
PF01729	0	6	NA	2.5	NA	2.5	NA	2.5
PF16551	0	10	NA	12	NA	11.5	NA	8.5
PF02547	0	589	NA	12	NA	11	NA	10
PF02144	1	3	16	14	14	14	6	10
PF03215	76	419	17.5	8	14	7	7.5	6
PF04824	12	2333	35.5	9	28	9	16	8
PF08423	4	2373	54	12	53	11	33	9
PF04098	3	1587	47	4	38	4	22	4
PF08658	0	578	NA	10	NA	10	NA	9
PF11976	12	3832	22	5	18	5	13.5	4
PF13881	5	22	20	16	19	15.5	12	12
PF04139	1	3	16	14	14	14	6	10
PF08605	26	16752	43.5	7	36.5	6	21	6
PF04901	3	29	88	150	64	106	11	3
PF08771	18	617	32.5	4	27	4	15	4
PF00071	6	10002	22.5	9	20	9	10.5	8
PF00616	1	0	41	NA	36	NA	25	NA
PF00617	7	1532	47	12	45	11.5	25	10
PF00618	7	1532	47	12	45	11.5	25	10
PF02196	4	98	94	13	60	11.5	9.5	4
PF01858	0	1	NA	32	NA	22	NA	7
PF01857	0	1	NA	32	NA	22	NA	7
PF08934	0	1	NA	32	NA	22	NA	7
PF00415	0	11	NA	260	NA	169	NA	3
PF13540	0	11	NA	260	NA	169	NA	3
PF00680	0	503	NA	3	NA	3	NA	3
PF00998	1	502	10	9	9	8	8	8
PF02123	0	503	NA	3	NA	3	NA	3
PF00154	4	2373	54	12	53	11	33	9
PF11465	2	197	195.5	4	123.5	4	5.5	3
PF01030	24	202	56.5	20	42	17	14	3
PF16124	20	3049	22.5	20	20	20	13	17
PF08534	1	296	16	5	15	5	11	5
PF04582	0	26	NA	8	NA	8	NA	7
PF05732	0	1	NA	9	NA	9	NA	5
PF01421	6	4169	15.5	5	13.5	5	10	4
PF13574	6	4169	15.5	5	13.5	5	10	4
PF13582	14	4255	14.5	5	13	5	7	4
PF13583	7	4241	15	5	13	5	10	4
PF13688	10	4186	15.5	5	13.5	5	8.5	4
PF04851	32	15108	18.5	7	18	7	12	6
PF00239	2	388	65.5	4	42	4	6.5	3
PF00072	2	366	15	13	14.5	12	12.5	11
PF00424	2	905	88	18	81.5	18	46.5	15
PF09569	1	0	30	NA	28	NA	20	NA
PF00615	17	6450	29	7	25	7	9	6
PF09128	0	33	NA	45	NA	43	NA	33
PF16613	0	59	NA	8	NA	7	NA	6
PF16611	0	59	NA	8	NA	7	NA	6
PF16612	0	59	NA	8	NA	7	NA	6
PF16179	6	837	24.5	14	20.5	13	7.5	11
PF00554	6	837	24.5	14	20.5	13	7.5	11
PF12721	1	21	271	152	172	98	4	2
PF00581	4	284	25.5	11	18	11	11	9
PF10413	0	4	NA	18.5	NA	14.5	NA	10
PF00620	2	2053	49.5	7	46.5	7	32	7
PF00621	1	2	41	26.5	36	21.5	25	14
PF08912	1	253	271	6	172	6	4	4
PF00545	2	1957	19	14	18	14	14	12
PF06479	1	16	271	218	172	142	4	2.5
PF16320	0	6	NA	5	NA	5	NA	4.5
PF01280	6	1102	13	5	11.5	5	10.5	5
PF01090	20	270	17.5	10	17	10	12	6
PF00164	0	1	NA	73	NA	67	NA	36
PF02267	0	4	NA	89.5	NA	81.5	NA	51.5
PF02009	76	10449	33	4	22	4	8	3
PF08454	0	1	NA	5	NA	4	NA	4
PF10522	0	1	NA	2	NA	2	NA	2
PF08443	0	1	NA	4	NA	4	NA	3
PF01163	51	5324	32	5.5	26	5	14	4
PF09202	1	22	271	158	172	111.5	4	3
PF00161	0	4	NA	2	NA	2	NA	2
PF16524	0	1	NA	11	NA	9	NA	3
PF08167	1	1	41	43	36	37	25	25
PF04321	4	12	21	6.5	17.5	6.5	8.5	6.5
PF00074	1	1	30	2	28	1	20	1
PF00075	14	1385	12.5	8	10.5	8	6	7
PF13482	5	228	6	3	6	3	6	3
PF00929	0	2	NA	3	NA	3	NA	3
PF00910	88	1375	17.5	10	14	10	7.5	8
PF09414	1	438	30	5	28	5	20	5
PF11705	1	1	41	43	36	37	25	25
PF04563	0	107	NA	4	NA	4	NA	4
PF04561	0	107	NA	4	NA	4	NA	4
PF04565	0	107	NA	4	NA	4	NA	4
PF10385	0	107	NA	4	NA	4	NA	4
PF00562	0	107	NA	4	NA	4	NA	4
PF03874	1	5	73	5	47	4	18	3
PF08477	37	15755	16	9	13	9	6	8
PF00639	0	61	NA	30	NA	30	NA	25
PF13145	0	61	NA	30	NA	30	NA	25
PF13616	0	61	NA	30	NA	30	NA	25
PF10602	0	2	NA	4.5	NA	4	NA	1.5
PF09382	20	3049	22.5	20	20	20	13	17
PF00076	25	16121	15	5	11	5	8	4
PF08777	16	11267	14.5	5	11.5	5	8	5
PF13893	10	8513	12.5	5	10	5	6.5	5
PF16367	16	11268	14.5	5	11.5	5	8	5
PF16842	10	8513	12.5	5	10	5	6.5	5
PF05327	1	1	41	43	36	37	25	25
PF10214	1	0	41	NA	36	NA	25	NA
PF00398	0	1	NA	10	NA	10	NA	4
PF13234	0	1	NA	10	NA	10	NA	8
PF06459	0	1	NA	5	NA	4	NA	4
PF14615	0	9	NA	14	NA	14	NA	10
PF10099	8	3757	27	15	25.5	15	18.5	13
PF05496	4	2425	35	8	34	8	27	7
PF00665	2	48	56.5	13.5	53	13.5	36.5	10
PF13683	2	47	56.5	13	53	13	36.5	11
PF00077	10	11	12	5	10.5	5	6	4
PF00078	16	1320	10.5	8	8.5	8	5.5	7
PF13456	0	49	NA	7	NA	7	NA	5
PF06815	14	1311	12.5	8	10.5	8	6	7
PF06817	14	1311	12.5	8	10.5	8	6	7
PF05773	10	1572	76.5	8	58.5	7	13	7
PF01365	0	1	NA	5	NA	4	NA	4
PF02026	0	1	NA	5	NA	4	NA	4
PF02773	0	1	NA	1	NA	1	NA	1
PF02772	0	1	NA	1	NA	1	NA	1
PF00438	0	1	NA	1	NA	1	NA	1
PF05116	0	21	NA	38	NA	37	NA	32
PF03435	1	29	13	19	9	18	5	12
PF02182	5	2796	24	4	17	4	10	3
PF08573	4	1648	54	11	50.5	11	36	10
PF16950	0	1	NA	5	NA	5	NA	3
PF00536	7	327	115	13	75	12	10	4
PF07647	7	327	115	13	75	12	10	4
PF02198	4	143	94	22	60	20	9.5	9
PF01342	2	38	20	5	18.5	5	12	5
PF16282	0	2	NA	39.5	NA	39	NA	28
PF03629	1	2554	49	6	44	6	31	5
PF13558	75	418	18	8	14	7	8	6
PF01172	0	359	NA	3	NA	3	NA	3
PF09377	0	359	NA	3	NA	3	NA	3
PF00497	1	33	7	5	4	3	3	2
PF02036	0	1	NA	33	NA	32	NA	17
PF02982	0	1	NA	8	NA	7	NA	6
PF00375	0	7	NA	3	NA	3	NA	3
PF08491	0	8	NA	6.5	NA	6.5	NA	5
PF01390	0	135	NA	29	NA	28	NA	24
PF07322	0	11	NA	42	NA	34	NA	22
PF07387	6	95	117.5	54	79	41	8.5	3
PF01369	1	2	112	3	86	3	32	3
PF02355	0	1	NA	12	NA	12	NA	7
PF08238	0	1	NA	17	NA	14	NA	9
PF01403	3	67	115	64	83	43	10	2
PF01118	2	14	9.5	8.5	5.5	5.5	3.5	3.5
PF02774	0	1	NA	4	NA	4	NA	4
PF12726	0	408	NA	6	NA	6	NA	6
PF00735	0	118	NA	8	NA	8	NA	4
PF04360	0	1	NA	6	NA	6	NA	6
PF03383	1	5	3	4	3	4	2	1
PF00273	13	143	14	24	12	23	8	20
PF06821	0	448	NA	9	NA	9	NA	8
PF00856	81	32020	21	5	16	5	9	5
PF11767	3	4227	6	9	6	8	5	7
PF07189	0	1	NA	17	NA	15	NA	9
PF08450	0	6	NA	5	NA	3.5	NA	3.5
PF00017	54	11885	37	9	28	9	13.5	8
PF16609	1	1	41	43	36	37	25	25
PF00018	42	5123	49.5	4	36.5	4	11.5	3
PF07653	41	5123	54	4	37	4	12	3
PF08239	10	1242	85.5	8	69.5	7	10.5	5
PF06347	1	22	271	199.5	172	126.5	4	2
PF14604	41	5125	54	4	37	4	12	3
PF11601	1	2	3	11	3	8.5	1	4.5
PF01488	0	49	NA	4	NA	3	NA	3
PF13908	59	38	32	19.5	22	13.5	8	6
PF00464	0	2	NA	6.5	NA	6.5	NA	4
PF10516	1	5	112	5	86	5	32	2
PF00158	3	933	23	12	23	12	20	10
PF14532	3	933	23	12	23	12	20	10
PF04546	0	2	NA	6	NA	5	NA	1.5
PF04545	0	1	NA	9	NA	9	NA	5
PF08281	2	1	57.5	50	45.5	48	21	42
PF02146	4	3716	33	2	28.5	2	20	2
PF16878	5	2019	49	12	44	12	31	11
PF03530	7	3147	29	7	26	7	14	5
PF03522	24	4295	13	7	7	7	5	6
PF09111	0	2	NA	39.5	NA	39	NA	28
PF14438	22	3788	36	12	27.5	12	15	10
PF02463	112	6378	14	8	10.5	8	6	7
PF15785	0	1	NA	38	NA	35	NA	24
PF06003	7	5833	18	10	16	10	12	9
PF14619	7	10401	15	6	15	6	10	5
PF14938	0	1	NA	7	NA	6	NA	2
PF00209	103	1620	27	5	20	5	9	4
PF00176	7	10908	15	6	15	6	10	5
PF07366	0	3	NA	2	NA	2	NA	2
PF12680	2	22	193	122.5	127.5	88.5	7	3
PF13474	2	26	193	145.5	127.5	104	7	3
PF13577	2	22	193	122.5	127.5	88.5	7	3
PF15279	4	13	128.5	242	87	159	10.5	2
PF00080	0	3	NA	23	NA	22	NA	16
PF01033	0	5	NA	5	NA	5	NA	2
PF09666	0	1	NA	32	NA	22	NA	7
PF04203	0	1	NA	35	NA	34	NA	26
PF15902	0	2	NA	3.5	NA	2	NA	1.5
PF15901	0	2	NA	3.5	NA	2	NA	1.5
PF10591	6	26	96.5	133.5	61	87.5	8.5	3
PF00435	2	2	41	43	36	37	25	25
PF01564	1	1	20	4	13	4	8	4
PF15714	4	4	17.5	4.5	14	4.5	8	3.5
PF00622	0	1	NA	5	NA	4	NA	4
PF11942	1	20	271	201.5	172	131	4	2
PF13243	0	3	NA	2	NA	2	NA	2
PF13249	0	3	NA	2	NA	2	NA	2
PF08832	7	1712	24	19	22	18	18	14.5
PF00530	0	132	NA	29	NA	29	NA	24
PF15494	0	132	NA	29	NA	29	NA	24
PF02118	15	2889	17	5	13	5	11	4
PF09439	0	122	NA	8	NA	8	NA	4
PF00474	17	5141	13	5	13	5	8	4
PF14723	10	2143	21.5	5	19	5	9	4
PF02821	18	4292	18.5	10	17.5	10	12	9
PF16544	1	1418	47	12	45	11	34	9
PF12162	3	6304	15	11	13	11	10	9
PF14596	0	51	NA	8	NA	7	NA	6
PF01017	5	6397	58	11	43	11	17	9
PF02864	5	6397	58	11	43	11	17	9
PF02865	5	6397	58	11	43	11	17	9
PF09235	4	23	94	109	60	74	9.5	3
PF02544	1	1	13	1	9	1	5	1
PF12349	7	7600	17	10	16	10	12	9
PF16891	6	2857	45.5	10	43.5	9	23	8
PF03088	0	2	NA	81.5	NA	65.5	NA	32
PF13607	0	1	NA	1	NA	1	NA	1
PF11633	3	702	9	7	8	7	5	7
PF05076	0	1	NA	21	NA	14	NA	2
PF12470	0	1	NA	21	NA	14	NA	2
PF00083	60	50	20.5	5.5	14	5	7.5	4
PF00884	32	510	13.5	3	12.5	3	9	3
PF14707	3	33	15	10	8	8	6	6
PF00916	6	22	27	16.5	18	12	6.5	3.5
PF13623	1	5	73	5	47	4	18	3
PF14292	7	126	115	29	75	26.5	10	10
PF00084	3	1892	6	2	6	2	5	2
PF02201	0	221	NA	5	NA	5	NA	5
PF04433	0	6	NA	7	NA	5.5	NA	3.5
PF00957	0	7	NA	15	NA	14	NA	2
PF01387	1	494	18	7	16	7	12	7
PF01023	2	500	22.5	1	20	1	15	1
PF00437	40	4278	12	12	8.5	12	6	10
PF04612	0	4	NA	8.5	NA	5.5	NA	1
PF00837	1	0	9	NA	8	NA	6	NA
PF07571	0	1	NA	23	NA	17	NA	4
PF11640	4	659	20	5	15.5	5	10	5
PF09281	1	1	30	1	28	1	20	1
PF05296	3	1429	85	10	65	10	25	8
PF00539	0	902	NA	15	NA	15	NA	13
PF14541	3	25	14	9	11	9	8	8
PF14543	3	29	14	8	11	7	8	6
PF12919	2	836	54.5	3	48	3	31.5	3
PF12920	2	836	54.5	3	48	3	31.5	3
PF12918	2	836	54.5	3	48	3	31.5	3
PF12648	8	7110	17.5	5	12.5	5	6.5	4
PF07331	6	13	79	7	60	6	23	3
PF03848	0	4	NA	4.5	NA	4.5	NA	2.5
PF12009	0	9	NA	41	NA	37	NA	10
[truncated: 281 more rows]
