# Supplementary material for: Large-scale bioactivity analysis of the small-molecule assayed proteome
Source: PLoS One. 2017 Feb 8;12(2):e0171413. doi: 10.1371/journal.pone.0171413 (PMC5298297; doi:10.1371/journal.pone.0171413)
Supplement: S3 File — This is a zipped Excel readable tab separated text file with PubChem compound ids (cids) for each compound in the first column, and a representative UniProt protein target identifier for each sequence-similar target cluster in the second column. These represent compound-target pairs reported as active in PubChem BioAssay, but not represented among the DrugBank annotated targets list. Several targets had no UniProt translation and include a GenBank GI number instead, prefixed with “gi_”. (ZIP) [file pone.0171413.s011.zip]

Archive with 1 entries (1 files):
- S3_File.xls
