# Supplementary material for: Large-scale bioactivity analysis of the small-molecule assayed proteome
Source: PLoS One. 2017 Feb 8;12(2):e0171413. doi: 10.1371/journal.pone.0171413 (PMC5298297; doi:10.1371/journal.pone.0171413)
Supplement: S3 File — This is a zipped Excel readable tab separated text file with PubChem compound ids (cids) for each compound in the first column, and a representative UniProt protein target identifier for each sequence-similar target cluster in the second column. These represent compound-target pairs reported as active in PubChem BioAssay, but not represented among the DrugBank annotated targets list. Several targets had no UniProt translation and include a GenBank GI number instead, prefixed with “gi_”. (ZIP) [file pone.0171413.s011.zip › S3_File.xls]

PubChemCids	UniProtIds
4829	Q91ZU6
5311067	P0C6X7
3308	P0C6X7
4485	P0C6X7
5361	Q03164
5323714	Q6TQR6
3598	Q6TQR6
19910	Q6TQR6
3059	P06935
5336	P06935
190	P42858
2148	P42858
30323	P42858
3598	P42858
2581	P42858
9444	P42858
441281	P42858
4927	P42858
3899	P42858
7099	P42858
5401	P42858
42890	P42858
4212	P42858
2722	P42858
19910	P42858
4632	P42858
1046	P95029
4211	Q13315
36462	Q13315
3108	Q13315
40326	Q13315
4829	P97924
4829	Q04690
2179	P42345
3559	P42345
3157	P42345
4474	P42345
5816	P42345
43815	P42345
3117	P42345
55245	P42345
3955	P42345
4748	P42345
4011	P42345
3779	P42345
16362	P42345
237	P42345
2157	P42345
42890	P42345
4932	P42345
4477	P42345
176870	Q5S007
5329102	Q5S007
3598	P49327
5280954	P49327
4680	Q92793
1983	Q189K3
4212	Q189K3
3957	O95180
392622	O95180
5717	O95180
64139	O95180
2247	O95180
3598	O95180
150311	O95180
16362	O95180
28417	O95180
5756	O95180
941361	Q00975
39186	Q13936
2351	Q13936
8969	Q13936
6305	Q9UIF8
5770	Q9UIF8
2812	Q9UIF8
2708	Q9UIF8
4594	Q9UIF8
4917	Q9UIF8
3883	Q9UIF8
5717	Q9UIF8
2343	Q9UIF8
2733526	Q9UIF8
3598	Q9UIF8
4421	Q9UIF8
55245	Q9UIF8
667490	Q9UIF8
4485	Q9UIF8
2585	Q9UIF8
19910	Q9UIF8
4488	Q9UIF8
2378	Q9UIF8
4829	Q8VBX6
123631	O14578
216239	O14578
176870	O14578
5329102	O14578
2160	Q14524
2474	P35498
2160	P35498
4178	P35498
2554	P35498
941361	P35498
4829	O60840
4178	Q9Y5Y9
3878	Q9Y5Y9
41684	Q968X7
5329102	Q15746
2145	P38398
5430	P38398
5468	P38398
51634	O43451
441140	Q96QE3
2118	Q96QE3
4409	Q96QE3
41684	Q96QE3
2082	Q96QE3
5978	Q96QE3
3385	Q96QE3
7638	Q96QE3
4030	Q96QE3
30323	Q96QE3
5430	Q96QE3
5070	Q96QE3
3117	Q96QE3
3016	Q96QE3
2161	Q96QE3
3899	Q96QE3
2722	Q96QE3
5311066	Q96QE3
5311	Q96QE3
4477	Q96QE3
3062316	Q5VT25
644241	Q5VT25
176870	Q9P2K8
3062316	Q9P2K8
5329102	Q9P2K8
4409	P51532
2165	P51532
5070	P51532
3117	P51532
9444	P51532
72281	P51532
443936	P51532
208908	O00750
441207	Q02880
176870	Q9UM73
5329102	Q9UM73
12560	P26358
9878	P26358
6024	P26358
6915944	P26358
9354	P26358
5329102	Q8NEV4
41684	Q7T1G6
3062316	Q9Y6R4
5329102	Q9Y6R4
5329102	Q9Y2H9
441314	P35574
176870	Q6DT37
3062316	Q6DT37
4463	Q92887
464205	Q92887
176870	Q92887
64139	Q92887
5625	Q92887
60825	Q92887
60877	Q92887
441300	Q92887
4463	P33527
464205	P33527
3715	P33527
31307	P33527
64139	P33527
2520	P33527
5625	P33527
60825	P33527
15209	P33527
60877	P33527
441300	P33527
4463	O15438
464205	O15438
64139	O15438
5625	O15438
60825	O15438
60877	O15438
31703	O15438
441300	O15438
5282054	gi_121732831
2803	Q9Y2I1
5702063	Q9Y2I1
5775	Q9Y2I1
4636	Q9Y2I1
3519	Q9Y2I1
4436	Q9Y2I1
2812	O94759
3198	O94759
4055	P13569
5362129	P13569
82153	P13569
12560	P13569
247839	P13569
443958	P13569
2732	P13569
9878	P13569
4499	P13569
9782	P13569
5311067	P13569
6215	P13569
31307	P13569
443980	P13569
5754	P13569
444795	P13569
3598	P13569
3117	P13569
15209	P13569
5755	P13569
6741	P13569
5426	P13569
3038	P13569
68844	P13569
5743	P13569
5311	P13569
9046	P13569
443936	P13569
4477	P13569
3385	Q9C000
3598	Q9C000
3117	Q9C000
3278	Q9C000
19910	Q9C000
208908	O75747
5790	Q15788
6256	Q15788
126941	Q15788
36462	Q15788
9444	Q15788
4212	Q15788
5212	O15440
2733	P29475
5280934	Q14191
6024	Q14191
4212	Q14191
6047	Q14191
5329102	P53355
5790	Q9Y6Q9
6256	Q9Y6Q9
126941	Q9Y6Q9
36462	Q9Y6Q9
9444	Q9Y6Q9
6253	Q9Y6Q9
82146	P54132
439260	P54132
16850	P54132
30323	P54132
42890	P54132
4212	P54132
6047	P54132
123631	P08581
176870	P08581
5329102	P08581
5329102	O75116
5329102	P06213
5329102	Q99683
5329102	P08069
123631	P35968
176870	P35968
4030	P35968
55283	P35968
3062316	P35968
171548	O96028
4497	O96028
4011	O96028
4212	O96028
176870	P35916
123631	Q9UKE5
216239	Q9UKE5
176870	Q9UKE5
3062316	Q9UKE5
5329102	Q9UKE5
216239	Q5GIT4
123631	P21860
176870	P21860
3062316	P21860
208908	P21860
216239	Q8WXR4
5329102	Q8WXR4
4055	Q06278
448537	Q06278
2179	Q06278
2726	Q06278
5035	Q06278
5757	Q06278
4748	Q06278
237	Q06278
176870	P17948
3062316	P17948
190	P47989
123631	Q8N4C8
176870	Q8N4C8
3062316	Q8N4C8
5329102	Q8N4C8
123631	Q56UN5
216239	Q56UN5
176870	Q56UN5
3062316	Q56UN5
5329102	Q56UN5
221493	O95342
123631	Q9NRP7
216239	Q9NRP7
176870	Q9NRP7
3062316	Q9NRP7
4055	Q99700
71398	Q99700
64143	Q99700
2812	Q99700
2179	Q99700
4917	Q99700
3386	Q99700
5035	Q99700
4543	Q99700
4474	Q99700
2733526	Q99700
5452	Q99700
43815	Q99700
4011	Q99700
4927	Q99700
16362	Q99700
68617	Q99700
4485	Q99700
42890	Q99700
941651	Q99700
9046	Q99700
4477	Q99700
5311	P12821
5329102	Q6ZN16
123631	O14976
176870	O14976
5291	O14976
3062316	O14976
5329102	O14976
123631	Q15303
176870	Q15303
3062316	Q15303
208908	Q15303
4829	Q9QUH6
5329102	P14616
36314	Q7B8V4
2722	Q7B8V4
31703	P10844
2123	P19174
4421	P19174
2762	P19174
60877	P19174
6000	P19174
4829	O08788
5280793	P08183
4055	P08183
2284	P08183
12560	P08183
5770	P08183
64143	P08183
53232	P08183
247839	P08183
2812	P08183
5288826	P08183
5284371	P08183
3715	P08183
4594	P08183
39186	P08183
2733	P08183
31072	P08183
2576	P08183
5994	P08183
3168	P08183
5819	P08183
3397	P08183
392622	P08183
2082	P08183
4170	P08183
176870	P08183
2170	P08183
4114	P08183
2343	P08183
1547484	P08183
28864	P08183
5291	P08183
4474	P08183
2247	P08183
4030	P08183
2520	P08183
4100	P08183
3308	P08183
444795	P08183
2022	P08183
4740	P08183
5593	P08183
3117	P08183
55245	P08183
4748	P08183
2471	P08183
3278	P08183
5280360	P08183
3767	P08183
6741	P08183
4828	P08183
3108	P08183
441281	P08183
2265	P08183
3825	P08183
5329	P08183
3488	P08183
5426	P08183
4539	P08183
3478	P08183
5665	P08183
2337	P08183
16362	P08183
3019	P08183
5342	P08183
3038	P08183
5280954	P08183
4932	P08183
39147	P08183
36314	P08183
60795	P08183
39042	P08183
28417	P08183
92727	P08183
223368	P08183
60149	P08183
41684	O15118
2161	O15118
3637	O15118
4477	O15118
6274	Q96KQ7
1103	Q96KQ7
5280793	Q96KQ7
4055	Q96KQ7
71398	Q96KQ7
2771	Q96KQ7
3762	Q96KQ7
4075	Q96KQ7
60854	Q96KQ7
2179	Q96KQ7
4594	Q96KQ7
8226	Q96KQ7
3162	Q96KQ7
439260	Q96KQ7
3290	Q96KQ7
4499	Q96KQ7
4917	Q96KQ7
3883	Q96KQ7
2477	Q96KQ7
27447	Q96KQ7
4946	Q96KQ7
16231	Q96KQ7
2719	Q96KQ7
4474	Q96KQ7
3180	Q96KQ7
2733526	Q96KQ7
5452	Q96KQ7
30323	Q96KQ7
4100	Q96KQ7
6005	Q96KQ7
43815	Q96KQ7
60871	Q96KQ7
1349907	Q96KQ7
4421	Q96KQ7
3341	Q96KQ7
3042	Q96KQ7
3117	Q96KQ7
5566	Q96KQ7
55245	Q96KQ7
5503	Q96KQ7
6058	Q96KQ7
5336	Q96KQ7
3278	Q96KQ7
4078	Q96KQ7
65999	Q96KQ7
3108	Q96KQ7
3948	Q96KQ7
681	Q96KQ7
440473	Q96KQ7
4539	Q96KQ7
3779	Q96KQ7
4927	Q96KQ7
19649	Q96KQ7
237	Q96KQ7
4485	Q96KQ7
7099	Q96KQ7
5342	Q96KQ7
5583	Q96KQ7
42890	Q96KQ7
5280954	Q96KQ7
31101	Q96KQ7
4212	Q96KQ7
3406	Q96KQ7
6047	Q96KQ7
2722	Q96KQ7
2351	Q96KQ7
115237	Q96KQ7
16682734	Q96KQ7
8969	Q96KQ7
3698	Q96KQ7
4756	Q96KQ7
23897	Q96KQ7
5361	Q96KQ7
941361	Q96KQ7
3396	Q96KQ7
53276	Q96KQ7
164739	Q96KQ7
3062316	Q9Y2K2
123631	P04626
2726	P04626
176870	P04626
3372	P04626
2247	P04626
2733526	P04626
3598	P04626
2541	P04626
31703	P04626
4189	P04626
2157	P04626
3198	P04626
4212	P04626
36314	P04626
3062316	P04626
41684	gi_74894889
448537	O14727
3784	O14727
4917	O14727
35370	O14727
2247	O14727
4748	O14727
5734	O14727
5152	O14727
16362	O14727
68617	O14727
3151	O14727
60795	O14727
3396	O14727
123631	Q9H2G2
216239	Q9H2G2
176870	Q9H2G2
3062316	Q9H2G2
208908	Q9H2G2
5329102	Q9H2G2
60613	P04293
216239	Q9UL54
3062316	Q9UL54
60877	Q01970
216239	Q9H422
5329102	Q9H422
53232	Q9UBN7
30323	Q9UBN7
5281040	P00533
2726	P00533
5717	P00533
5291	P00533
3372	P00533
2247	P00533
2733526	P00533
5452	P00533
3598	P00533
2541	P00533
36811	P00533
4746	P00533
4189	P00533
3198	P00533
4212	P00533
6047	P00533
3062316	P00533
5329102	P00533
216239	Q86Z02
5329102	Q86Z02
5329102	P29474
216239	Q9H2X6
5329102	Q9H2X6
40326	gi_122111197
176870	P29597
5291	P29597
3062316	P29597
5329102	P29597
123631	P42684
216239	P42684
176870	P42684
5291	P42684
5329102	P42684
644241	P42684
2343	P20701
2727	P20701
3598	P20701
3702	P20701
4189	P20701
4409	Q76SB0
2247	Q76SB0
30323	Q76SB0
6126	Q76SB0
3117	Q76SB0
2720	Q76SB0
5479	Q76SB0
3108	Q76SB0
31703	Q76SB0
60700	Q76SB0
4539	Q76SB0
237	Q76SB0
2754	Q76SB0
42890	Q76SB0
4212	Q76SB0
6009	Q76SB0
176870	Q9NSY1
5329102	Q9NSY1
12560	Q12809
2519	Q12809
5212	Q12809
2771	Q12809
60854	Q12809
2812	Q12809
26987	Q12809
54841	Q12809
2160	Q12809
2678	Q12809
39186	Q12809
4046	Q12809
2818	Q12809
4178	Q12809
4499	Q12809
4917	Q12809
2913	Q12809
3168	Q12809
3957	Q12809
3386	Q12809
60835	Q12809
2477	Q12809
3559	Q12809
2719	Q12809
3372	Q12809
2733526	Q12809
5775	Q12809
43815	Q12809
5073	Q12809
4735	Q12809
3042	Q12809
5566	Q12809
6834	Q12809
3152	Q12809
4748	Q12809
3510	Q12809
4595	Q12809
4078	Q12809
3348	Q12809
2099	Q12809
2267	Q12809
92253	Q12809
4507	Q12809
4066	Q12809
4746	Q12809
3100	Q12809
68617	Q12809
4680	Q12809
2725	Q12809
3354	Q12809
2995	Q12809
4601	Q12809
3151	Q12809
47811	Q12809
3356	Q12809
4212	Q12809
60464	Q12809
5002	Q12809
60795	Q12809
2351	Q12809
115237	Q12809
5329102	Q12809
92727	Q12809
941361	Q12809
104850	Q12809
5329102	P23458
3715	P35228
2812	Q9UHW9
41684	Q9UHW9
3598	Q9UHW9
3059	Q9UHW9
5152	Q9UHW9
65999	Q9UHW9
4485	Q9UHW9
2722	Q9UHW9
2520	Q02485
3182	Q14432
3108	Q14432
4680	Q14432
216239	P35590
176870	P35590
5329102	P35590
644241	P35590
2519	Q08828
2153	Q08828
4993	O60674
20279	O60674
5790	O60674
5546	O60674
6256	O60674
2082	O60674
176870	O60674
3385	O60674
2247	O60674
6253	O60674
2265	O60674
3062316	O60674
5329102	O60674
123631	P00519
216239	P00519
176870	P00519
4030	P00519
5329102	P00519
5329102	O95835
4497	O75762
4474	O75762
3117	O75762
4507	O75762
4485	O75762
216239	P52333
176870	P52333
3062316	P52333
5329102	P52333
2678	Q02763
216239	Q02763
6249	Q02763
3955	Q02763
644241	Q02763
5311	Q9UQL6
3062316	Q01538
176870	P07949
3062316	P07949
5329102	P07949
644241	P07949
2161	Q9GZR1
3899	Q9GZR1
2197	Q9GZR1
5468	Q9GZR1
4477	Q9GZR1
4680	Q13370
20279	P08151
36462	P08151
4212	P08151
5311	P08151
4477	P08151
176870	P09619
644241	P09619
5329102	P80192
5486971	P54289
5329102	Q05397
216239	P16234
176870	P16234
3062316	P16234
644241	P16234
5329102	Q9NRM7
3598	O96935
31401	O96935
5311	P56524
2345	Q05469
4632	Q05469
5035	Q13393
2733526	Q13393
5311	Q9UKV0
123631	P29323
216239	P29323
176870	P29323
3062316	P29323
5329102	P29323
644241	P29323
3062316	Q07912
5329102	Q07912
5329102	O75385
2719	Q9NYK1
2161	Q9BQF6
3899	Q9BQF6
2197	Q9BQF6
5468	Q9BQF6
4477	Q9BQF6
3034010	Q9Y4D2
439501	Q9HC29
2722	Q9HC29
441207	Q9HC29
56959	P13612
4075	P13612
104758	P13612
2723601	P13612
441140	P13612
5035	P13612
2247	P13612
4781	P13612
5755	P13612
4614	P13612
5342	P13612
3759	P13612
9046	P13612
53708	P13612
4829	Q9EPL8
5329102	Q13873
123631	Q15375
216239	Q15375
176870	Q15375
5291	Q15375
3062316	Q15375
5329102	Q15375
644241	Q15375
123631	Q9UF33
216239	Q9UF33
176870	Q9UF33
3062316	Q9UF33
5329102	Q9UF33
644241	Q9UF33
5329102	Q8IYT8
3108	Q9NR96
4829	Q02218
4121	P55017
2732	P55017
2910	P55017
3647	P55017
3702	P55017
5560	P55017
123631	O15197
216239	O15197
176870	O15197
3062316	O15197
5329102	O15197
644241	O15197
171548	P14735
4917	Q5XXA6
3957	Q5XXA6
41684	Q5XXA6
5717	Q5XXA6
64139	Q5XXA6
2733526	Q5XXA6
3598	Q5XXA6
1349907	Q5XXA6
2581	Q5XXA6
4477	Q5XXA6
3598	Q96P20
38945	Q96P20
19910	Q96P20
4477	Q96P20
2812	Q8WZA2
4917	Q8WZA2
4409	Q8WZA2
3598	Q8WZA2
3108	Q8WZA2
3333	Q8WZA2
4829	Q14289
5329102	Q14289
5329102	Q13523
4893	P06856
4539	P06856
216239	Q7L7X3
3062316	Q7L7X3
5329102	Q7L7X3
644241	Q7L7X3
216239	Q12866
176870	Q12866
5329102	Q12866
123631	P36888
176870	P36888
5291	P36888
3062316	P36888
644241	P36888
123631	P54760
216239	P54760
176870	P54760
3062316	P54760
5329102	P54760
644241	P54760
5329102	Q16513
55245	P08235
5755	P08235
5743	P08235
123631	P10721
176870	P10721
216239	P07333
3062316	P07333
644241	P07333
5329102	O75460
123631	P21709
216239	P21709
3062316	P21709
644241	P21709
216239	P29317
644241	P29317
53232	P19838
3598	P19838
5282054	P19838
60149	P19838
216239	O00444
176870	O00444
5291	O00444
5329102	O00444
123631	O94804
216239	O94804
176870	O94804
3062316	O94804
208908	O94804
5329102	O94804
644241	O94804
3062316	O43283
5329102	O43283
176870	Q2M2I8
5329102	Q2M2I8
2092	P10253
5546	P10253
51634	P10253
2161	P10253
444020	P10253
5717	Q9Y239
3598	Q9Y239
3117	Q9Y239
439501	Q9Y239
2722	Q9Y239
441207	Q9Y239
4829	Q99460
5311	Q8WUI4
4499	Q9BHT9
2719	Q9BHT9
3117	Q9BHT9
4485	Q9BHT9
4212	Q9BHT9
19910	Q9BHT9
3698	Q9BHT9
4477	Q9BHT9
51634	Q14697
5329102	Q16512
110634	O00408
4680	O00408
4212	Q9NZ08
4829	Q9Z139
5212	Q9HCR9
3108	Q9HCR9
2375	P06401
5743	P06401
446596	Q99YW3
5035	O14939
2733526	O14939
2818	Q9Y210
60835	Q9Y210
2170	Q9Y210
2165	Q9Y210
3598	Q9Y210
5593	Q9Y210
124087	Q9Y210
2585	Q9Y210
3396	Q9Y210
5329102	Q6XUX3
51634	Q9HCG7
3365	Q8IL32
441383	Q8IL32
2812	Q8IL32
3598	Q8IL32
3117	Q8IL32
4189	Q8IL32
2722	Q8IL32
19910	Q8IL32
2378	Q8IL32
123631	Q9H0K1
176870	Q9H0K1
3062316	Q9H0K1
5329102	Q9H0K1
3598	O95398
3108	O95398
5284555	O95398
71398	P10275
82153	P10275
2519	P10275
71329	P10275
4993	P10275
64143	P10275
53232	P10275
60854	P10275
247839	P10275
448537	P10275
2812	P10275
5344	P10275
443958	P10275
40973	P10275
5746	P10275
5284371	P10275
10531	P10275
9878	P10275
3715	P10275
4594	P10275
2723601	P10275
2818	P10275
9051	P10275
5546	P10275
4497	P10275
5994	P10275
441140	P10275
4499	P10275
2118	P10275
5732	P10275
2913	P10275
9782	P10275
3957	P10275
4893	P10275
3386	P10275
2662	P10275
5253	P10275
3559	P10275
2082	P10275
176870	P10275
5978	P10275
5311067	P10275
5717	P10275
2554	P10275
6215	P10275
5323714	P10275
31307	P10275
4474	P10275
3372	P10275
64139	P10275
119182	P10275
5865	P10275
2247	P10275
4030	P10275
5870	P10275
2733526	P10275
5281078	P10275
30323	P10275
3440	P10275
5487	P10275
6005	P10275
43815	P10275
6230	P10275
5070	P10275
5754	P10275
3598	P10275
5280723	P10275
5757	P10275
3561	P10275
3345	P10275
3117	P10275
9270	P10275
55245	P10275
3955	P10275
4616	P10275
15209	P10275
8271	P10275
5755	P10275
7699	P10275
13769	P10275
3278	P10275
65981	P10275
5280360	P10275
3033825	P10275
9444	P10275
4011	P10275
5152	P10275
656511	P10275
6540478	P10275
6741	P10275
124087	P10275
60198	P10275
5482	P10275
446541	P10275
2161	P10275
4911	P10275
9642	P10275
4507	P10275
148192	P10275
8550	P10275
439501	P10275
3366	P10275
656583	P10275
4189	P10275
2157	P10275
3198	P10275
31101	P10275
60464	P10275
31477	P10275
36314	P10275
5743	P10275
6047	P10275
2722	P10275
148124	P10275
443884	P10275
3062316	P10275
5311066	P10275
5745	P10275
441207	P10275
19910	P10275
235905	P10275
4890	P10275
4747	P10275
5493381	P10275
223368	P10275
5756	P10275
9046	P10275
2378	P10275
2893	P10275
3396	P10275
208898	P10275
60149	P10275
104850	P10275
4494	P10275
3033968	P10275
10133	P10275
443936	P10275
3080	P10275
5035	P40189
4189	Q14831
216239	Q08345
176870	Q08345
3062316	Q08345
5329102	Q08345
644241	Q08345
123631	Q15139
5329102	Q15139
9444	Q9Y6K1
451668	Q9Y6K1
2910	P42261
2818	O15455
3025	O15455
6215	O15455
11243969	Q6V1X1
6915944	Q99708
4212	Q99708
2722	Q99708
19910	Q99708
216239	Q8IVH8
3062316	Q8IVH8
5329102	Q8IVH8
123631	P30530
216239	P30530
176870	P30530
5329102	P30530
2170	Q9QUQ5
2165	Q9QUQ5
3598	Q9QUQ5
65999	Q9QUQ5
2585	Q9QUQ5
3396	Q9QUQ5
176870	Q06418
5329102	Q06418
4197	O76074
3598	gi_3915677
19910	gi_3915677
3396	gi_3915677
5329102	P07332
64143	O43526
2812	O43526
4499	O43526
4917	O43526
3957	O43526
2733526	O43526
3598	O43526
55245	O43526
3333	O43526
3339	O43526
2722	O43526
19910	O43526
3339	P06612
4189	P06612
5280934	Q9UBT6
71398	Q9UBT6
4075	Q9UBT6
439260	Q9UBT6
5281081	Q9UBT6
2756	Q9UBT6
5816	Q9UBT6
16850	Q9UBT6
30323	Q9UBT6
38904	Q9UBT6
31703	Q9UBT6
33613	Q9UBT6
7099	Q9UBT6
42890	Q9UBT6
4212	Q9UBT6
5361	Q9UBT6
164739	Q9UBT6
4993	Q99814
4212	Q99814
4829	O35454
216239	O15146
5329102	O15146
123631	P29376
176870	P29376
5329102	P29376
5212	P16499
110635	P16499
71398	Q99549
5770	Q99549
4917	Q99549
126941	Q99549
3117	Q99549
55245	Q99549
4748	Q99549
681	Q99549
16362	Q99549
4485	Q99549
42890	Q99549
4212	Q99549
6047	Q99549
3396	Q99549
5329102	Q12852
216239	P33981
176870	P33981
5329102	P33981
2082	P12488
5717	P12488
3598	P12488
65015	P12488
216239	Q16832
5291	Q16832
3062316	Q16832
5329102	Q16832
644241	Q16832
6305	P35869
4055	P35869
5770	P35869
4679	P35869
60854	P35869
441383	P35869
2812	P35869
3784	P35869
5920	P35869
123631	P35869
4594	P35869
2723601	P35869
4499	P35869
3883	P35869
5819	P35869
4409	P35869
41684	P35869
2082	P35869
176870	P35869
5717	P35869
4114	P35869
6436135	P35869
4030	P35869
34040	P35869
6005	P35869
57469	P35869
5430	P35869
5070	P35869
3033825	P35869
3767	P35869
3333	P35869
2161	P35869
667490	P35869
3305	P35869
8550	P35869
4189	P35869
4485	P35869
74989	P35869
2722	P35869
3062316	P35869
8969	P35869
19910	P35869
2378	P35869
6437380	P35869
4477	P35869
5329102	Q16584
153941	Q05486
4201	Q9NP58
2762	Q9NP58
5702160	Q9NP58
1990	P07374
1983	Q8NER1
2726	Q8NER1
216239	Q16288
5329102	Q16288
644241	Q16288
5379	P9WG47
82146	Q92830
5717	Q92830
5533	Q92830
3561	Q92830
3108	Q92830
4993	Q16665
2812	Q16665
443958	Q16665
5311067	Q16665
5816	Q16665
5754	Q16665
2973	Q16665
444795	Q16665
5359476	Q16665
681	Q16665
60700	Q16665
72281	Q16665
16362	Q16665
4485	Q16665
3698	Q16665
4756	Q16665
53276	Q16665
164739	Q16665
4477	Q16665
216239	Q59H18
176870	Q59H18
5291	Q59H18
3062316	Q59H18
644241	Q59H18
216239	Q92918
3062316	Q92918
5329102	Q92918
644241	Q92918
31703	P19821
176870	P57078
5329102	P57078
443958	P78536
119031	P78536
5482	P78536
5329102	P16591
216239	Q16620
5329102	Q16620
644241	Q16620
176870	P11362
3062316	P11362
5329102	P11362
5472	Q12851
443958	Q12851
4917	Q12851
1547484	Q12851
2247	Q12851
4748	Q12851
2471	Q12851
5479	Q12851
124087	Q12851
896	Q12851
16362	Q12851
2585	Q12851
60795	Q12851
3062316	Q12851
5329102	Q12851
941651	Q12851
3396	Q12851
216239	Q32MK0
5329102	Q32MK0
208908	Q9UBF8
5329102	Q13164
4917	P15917
41684	P15917
4748	P15917
2157	P15917
2351	P15917
5212	Q08499
9354	Q9Y2R2
3598	P55072
4066	P55072
3698	P55072
4848	P16395
5910	P16395
5291	P15056
3062316	P15056
644241	P15056
4993	Q9FD70
2435	Q9FD70
5479	Q9FD70
3463	Q9FD70
123631	O75676
176870	O75676
5329102	O75676
5329102	P22455
4891	gi_74938317
2157	P40136
2351	P40136
216239	Q9NYL2
5291	Q9NYL2
3062316	Q9NYL2
644241	Q9NYL2
2764	P0C1U9
5379	P0C1U9
4539	P0C1U9
216239	P04629
5329102	P04629
5329102	Q9P0L2
5280793	P04150
71329	P04150
60164	P04150
53232	P04150
60854	P04150
448537	P04150
2812	P04150
5920	P04150
5746	P04150
4659569	P04150
13109	P04150
9051	P04150
4497	P04150
5994	P04150
2118	P04150
5732	P04150
5819	P04150
2662	P04150
392622	P04150
176870	P04150
2170	P04150
5717	P04150
2554	P04150
4474	P04150
6013	P04150
64139	P04150
4211	P04150
5870	P04150
30323	P04150
6230	P04150
5070	P04150
5757	P04150
3561	P04150
9270	P04150
3016	P04150
3278	P04150
65981	P04150
9444	P04150
6540478	P04150
229455	P04150
3333	P04150
4507	P04150
4066	P04150
8550	P04150
656583	P04150
4485	P04150
31101	P04150
31477	P04150
2722	P04150
148124	P04150
3062316	P04150
68873	P04150
441207	P04150
28417	P04150
5995	P04150
19910	P04150
235905	P04150
31401	P04150
92727	P04150
5493381	P04150
223368	P04150
5311	P04150
5756	P04150
9046	P04150
2378	P04150
2893	P04150
53708	P04150
60149	P04150
4494	P04150
3033968	P04150
3080	P04150
6249	Q96T88
3168	Q96T88
50599	Q96T88
4212	Q96T88
6047	Q96T88
5717	P9WHJ3
3598	P9WHJ3
19910	P9WHJ3
3396	P9WHJ3
3108	P0A9M0
3062316	P57059
5329102	P57059
5329102	Q8TDC3
4189	Q38C91
5329102	Q86UE8
2662	P40763
4477	P40763
60773	P27487
5983	P36196
30323	P11387
31703	P11387
51634	G3HQU7
5329102	Q8N568
5329102	Q9NRH2
5329102	Q8NFD2
5333	P96878
5284627	P96878
2662	P96878
4100	P96878
1986	P96878
68844	P96878
2812	P16473
54841	P16473
3598	P16473
3955	P16473
5280360	P16473
3108	P16473
2754	P16473
688561	P16473
5995	P16473
4477	P16473
2157	P13423
2351	P13423
4477	P13423
4212	Q13627
5329102	Q13627
4829	P35710
3883	P10636
2145	X5DR28
5314	G5EFF5
4649	G5EFF5
4409	G5EFF5
5430	G5EFF5
5593	G5EFF5
110635	G5EFF5
3062316	G5EFF5
5311	G5EFF5
3739	G5EFF5
4477	G5EFF5
5329102	Q96L34
4735	P19801
171548	Q15910
216239	Q15910
6249	P14677
6024	P14677
6915944	P14677
5379	P14677
5904	P14677
33613	P14677
149096	P14677
104838	P14677
443958	P42224
3598	P42224
15209	P42224
4497	O14672
5994	O14672
3598	O14672
119031	O14672
5482	O14672
5361	Q96EB6
5329102	O15111
216239	P51812
5329102	P51812
5280934	Q9UNA4
71398	Q9UNA4
439260	Q9UNA4
6249	Q9UNA4
6024	Q9UNA4
126941	Q9UNA4
237	Q9UNA4
42890	Q9UNA4
4212	Q9UNA4
6047	Q9UNA4
3698	Q9UNA4
3365	P07900
441383	P07900
2812	P07900
3598	P07900
3117	P07900
3366	P07900
4189	P07900
60795	P07900
2722	P07900
19910	P07900
2378	P07900
4893	P14780
2478	P14780
3198	P14780
176870	Q9UHD2
5329102	Q9UHD2
19003	Q16348
441383	Q4J6C6
4917	Q4J6C6
55245	Q4J6C6
4748	Q4J6C6
123631	Q16659
5329102	Q9P286
5329102	Q14164
5329102	P57058
5280934	Q9Y253
71398	Q9Y253
439260	Q9Y253
6249	Q9Y253
6024	Q9Y253
126941	Q9Y253
3598	Q9Y253
3278	Q9Y253
33613	Q9Y253
42890	Q9Y253
4212	Q9Y253
6047	Q9Y253
123631	P51617
5291	P51617
5329102	P51617
1349907	P80025
392622	O94956
176870	O94956
148192	O94956
4075	P03070
9354	P03070
3598	P03070
3117	P03070
3278	P03070
3000226	P03070
5329102	Q04759
5322	gi_74835065
17134	gi_74835065
54687	Q9NPD5
3715	Q9NPD5
392622	Q9NPD5
176870	Q9NPD5
5978	Q9NPD5
31703	Q9NPD5
148192	Q9NPD5
5329102	P05129
104758	P25098
15209	P25098
4449	P25098
5329102	P78362
5329102	Q9NYY3
12560	B0B3C9
60835	B0B3C9
5717	B0B3C9
2165	B0B3C9
3598	B0B3C9
65999	B0B3C9
5329102	Q9NQU5
4499	P51787
41684	P51787
5717	P51787
2733526	P51787
3598	P51787
3333	P51787
2722	P51787
71398	O15296
3598	O15296
7028	O15296
2722	O15296
3062316	P51813
3715	P09917
3672	P09917
2722	P09917
3034010	Q8NCG7
5329102	Q13546
5280934	O94925
71398	O94925
5770	O94925
4075	O94925
2179	O94925
3290	O94925
6249	O94925
5035	O94925
4086	O94925
4943	O94925
3117	O94925
5503	O94925
5983	O94925
3657	O94925
4212	O94925
2351	O94925
3343	O94925
5361	O94925
53276	O94925
5311	Q969S8
5329102	Q13554
216239	Q13470
176870	Q13470
5329102	Q13470
4075	Q9UM07
41684	Q9UM07
64143	P16050
441383	P16050
448537	P16050
1983	P16050
2723601	P16050
2726	P16050
7638	P16050
5870	P16050
5816	P16050
36462	P16050
5757	P16050
3702	P16050
4943	P16050
3117	P16050
55245	P16050
5503	P16050
36811	P16050
3108	P16050
31703	P16050
3779	P16050
4485	P16050
4212	P16050
6047	P16050
2722	P16050
3637	P16050
5756	P16050
68740	P08253
60490	P08253
2973	P08253
1986	P08253
4212	P08253
5329102	O60285
4212	Q06187
3062316	Q06187
5329102	Q06187
5447130	Q9KNG2
5578	Q9KNG2
3229	Q9KNG2
51081	Q9KNG2
35370	Q9KNG2
6915944	Q9KNG2
2764	Q9KNG2
5323714	Q9KNG2
3598	Q9KNG2
5379	Q9KNG2
4539	Q9KNG2
149096	Q9KNG2
4583	Q9KNG2
5472	Q9Y2U5
123631	Q9Y2U5
176870	Q9Y2U5
5311067	Q9Y2U5
5702063	Q9Y2U5
4539	Q9Y2U5
60795	Q9Y2U5
3062316	Q9Y2U5
5329102	Q9Y2U5
3356	Q9UK17
5770	Q9UNQ0
123631	Q9UNQ0
5291	Q9UNQ0
4474	Q9UNQ0
5329102	Q96SB4
5291	Q14680
5329102	Q14680
5291	P04049
3062316	P04049
644241	P04049
123631	Q9C098
5329102	Q9C098
4477	Q9UP38
216239	P53667
3062316	P53667
176870	Q8NI60
3062316	Q8NI60
2315	P30291
9642	P30291
3062316	P30291
5329102	P30291
31401	P30291
12560	gi_15923709
2812	gi_15923709
5746	gi_15923709
5790	gi_15923709
5447130	gi_15923709
6249	gi_15923709
5578	gi_15923709
51081	gi_15923709
6915944	gi_15923709
2764	gi_15923709
3385	gi_15923709
441401	gi_15923709
5323714	gi_15923709
3598	gi_15923709
2762	gi_15923709
3948	gi_15923709
5482	gi_15923709
5379	gi_15923709
4539	gi_15923709
4189	gi_15923709
149096	gi_15923709
65863	gi_15923709
4583	gi_15923709
42890	gi_15923709
60464	gi_15923709
5282242	gi_15923709
104838	gi_15923709
2378	gi_15923709
4477	gi_15923709
3062316	Q8NG66
3598	Q13310
34312	Q13310
5394	Q13310
123631	Q09013
176870	Q09013
3062316	Q09013
3386	Q96PR1
216239	P53671
3062316	P53671
3062316	P43405
4829	Q9Y289
19910	P25376
2519	P22303
5314	P22303
53232	P22303
441383	P22303
448537	P22303
2812	P22303
3290	P22303
5035	P22303
5359371	P22303
4114	P22303
3033637	P22303
3598	P22303
60838	P22303
4044	P22303
4740	P22303
3016	P22303
9434	P22303
4913	P22303
3339	P22303
4908	P22303
2484	P22303
237	P22303
4189	P22303
4680	P22303
4485	P22303
3198	P22303
4747	P22303
5329102	Q9UPZ9
4212	Q9H0H5
223368	Q9H0H5
60648	P48066
3062316	Q08881
5329102	Q08881
65856	P31645
60854	P31645
441383	P31645
448537	P31645
2812	P31645
2818	P31645
4926	P31645
4917	P31645
2726	P31645
5035	P31645
2662	P31645
3559	P31645
1547484	P31645
4946	P31645
3157	P31645
5291	P31645
3372	P31645
2247	P31645
4211	P31645
5870	P31645
2733526	P31645
5452	P31645
6230	P31645
5073	P31645
3598	P31645
5757	P31645
3561	P31645
3955	P31645
36811	P31645
124087	P31645
4927	P31645
4908	P31645
2484	P31645
4189	P31645
2157	P31645
3198	P31645
2585	P31645
4601	P31645
3151	P31645
39468	P31645
60795	P31645
28417	P31645
5826	P31645
5756	P31645
941361	P31645
2132	P31645
5329102	Q9Y463
3305	P17405
123631	Q9H093
5329102	Q9H093
5329102	P0A5S4
3062316	Q15569
4829	P20794
3385	P38889
3366	P38889
4499	Q7KQK5
4917	Q7KQK5
4212	Q7KQK5
2771	Q01959
64143	Q01959
53232	Q01959
60854	Q01959
441383	Q01959
448537	Q01959
2812	Q01959
26987	Q01959
3715	Q01959
2818	Q01959
2162	Q01959
4926	Q01959
4917	Q01959
2913	Q01959
4409	Q01959
5281040	Q01959
3386	Q01959
2726	Q01959
5035	Q01959
2662	Q01959
3559	Q01959
41684	Q01959
1547484	Q01959
3157	Q01959
3869	Q01959
7638	Q01959
3372	Q01959
2247	Q01959
4211	Q01959
2733526	Q01959
5452	Q01959
5073	Q01959
4735	Q01959
5070	Q01959
3598	Q01959
5757	Q01959
3561	Q01959
2541	Q01959
4943	Q01959
3117	Q01959
36811	Q01959
65999	Q01959
124087	Q01959
3339	Q01959
4634	Q01959
4927	Q01959
4746	Q01959
3100	Q01959
2484	Q01959
439501	Q01959
3899	Q01959
237	Q01959
4189	Q01959
2157	Q01959
3198	Q01959
2585	Q01959
6726	Q01959
4932	Q01959
3151	Q01959
4212	Q01959
5002	Q01959
441207	Q01959
28417	Q01959
941361	Q01959
60860	Q01959
123631	Q8NE63
216239	Q8NE63
176870	Q8NE63
5291	Q8NE63
5329102	Q8NE63
4829	Q8CGZ2
4485	P22460
4993	Q07422
104758	Q07422
5578	Q07422
126941	Q07422
5583	Q07422
4197	P16581
493570	P02768
12560	P02768
64143	P02768
3033	P02768
444795	P02768
4781	P02768
3016	P02768
3059	P02768
3672	P02768
5505	P02768
4583	P02768
92727	P02768
3000226	P02768
5280793	A0A024R6L5
4055	A0A024R6L5
5324346	A0A024R6L5
71398	A0A024R6L5
4993	A0A024R6L5
5770	A0A024R6L5
64143	A0A024R6L5
4463	A0A024R6L5
20279	A0A024R6L5
60854	A0A024R6L5
5905	A0A024R6L5
2812	A0A024R6L5
26987	A0A024R6L5
443958	A0A024R6L5
54841	A0A024R6L5
2708	A0A024R6L5
104758	A0A024R6L5
4725	A0A024R6L5
5746	A0A024R6L5
5790	A0A024R6L5
5447130	A0A024R6L5
39186	A0A024R6L5
2723601	A0A024R6L5
4046	A0A024R6L5
9051	A0A024R6L5
5546	A0A024R6L5
5994	A0A024R6L5
216239	A0A024R6L5
4499	A0A024R6L5
3468	A0A024R6L5
54477	A0A024R6L5
446596	A0A024R6L5
4926	A0A024R6L5
5833	A0A024R6L5
6256	A0A024R6L5
4917	A0A024R6L5
2913	A0A024R6L5
153941	A0A024R6L5
3883	A0A024R6L5
3957	A0A024R6L5
[truncated: 5,818 more rows]
