# Supplementary material for: Large-scale bioactivity analysis of the small-molecule assayed proteome
Source: PLoS One. 2017 Feb 8;12(2):e0171413. doi: 10.1371/journal.pone.0171413 (PMC5298297; doi:10.1371/journal.pone.0171413)
Supplement: S4 File — This is a zipped Excel readable tab separated text file with PubChem compound ids (cids) for each compound in the first column, and a bicluster for each compound in the second column corresponding to the drug-target biclusters described in the text. (ZIP) [file pone.0171413.s012.zip › S4_File.xls]

PubChemCid	Bicluster
60854	1
54746	1
441383	1
448537	1
2812	1
5095	1
26987	1
10531	1
2160	1
2818	1
4205	1
3964	1
4926	1
4917	1
2913	1
3168	1
3696	1
3386	1
2726	1
5035	1
3559	1
4543	1
2170	1
1547484	1
28864	1
3372	1
2247	1
5533	1
2733526	1
5452	1
5775	1
8223	1
6005	1
5584	1
5073	1
3042	1
3827	1
4011	1
4636	1
124087	1
4927	1
3100	1
237	1
68617	1
4189	1
2157	1
3198	1
2585	1
2995	1
4601	1
6726	1
3151	1
47811	1
31101	1
3821	1
5002	1
60795	1
115237	1
8969	1
941361	1
60149	1
4184	1
750	2
4055	2
5324346	2
82153	2
3365	2
12560	2
2519	2
71329	2
5472	2
4195	2
41781	2
5362440	2
53232	2
4463	2
2955	2
1775	2
448537	2
2812	2
2578	2
2179	2
5920	2
26987	2
5746	2
3121	2
1983	2
2160	2
5790	2
3715	2
4594	2
1046	2
39186	2
4201	2
2818	2
31072	2
5355	2
5994	2
4499	2
54477	2
4107	2
4917	2
2094	2
5578	2
3883	2
3696	2
5281040	2
2726	2
5035	2
5253	2
35370	2
3397	2
2756	2
392622	2
2907	2
2764	2
4991	2
5717	2
657298	2
4114	2
3878	2
3658	2
126941	2
2554	2
4946	2
3033	2
3869	2
441401	2
2719	2
31307	2
6013	2
938	2
5865	2
2796	2
3180	2
18283	2
4493	2
2727	2
2733526	2
60490	2
4236	2
3598	2
441350	2
5280723	2
36462	2
3675	2
5757	2
4044	2
4781	2
3117	2
5566	2
7028	2
3516	2
50599	2
4011	2
2244	2
3331	2
3767	2
4062	2
2099	2
3108	2
6253	2
2265	2
31703	2
2478	2
667490	2
3339	2
3672	2
33613	2
4634	2
4746	2
3100	2
3305	2
5910	2
72281	2
16362	2
4189	2
4680	2
4485	2
2157	2
3198	2
5401	2
4583	2
2754	2
4763	2
57363	2
5743	2
3637	2
17134	2
28417	2
5335	2
4477	2
5280793	3
4055	3
71398	3
4993	3
5770	3
60164	3
53232	3
20279	3
247839	3
448537	3
2812	3
5920	3
443958	3
2708	3
5746	3
82146	3
123631	3
5790	3
2723601	3
9051	3
5546	3
5994	3
441140	3
4499	3
2118	3
5833	3
3957	3
4893	3
5035	3
2662	3
3397	3
41684	3
2082	3
176870	3
5978	3
3385	3
5717	3
126941	3
7638	3
5323714	3
6323490	3
31307	3
4474	3
3372	3
6013	3
64139	3
119182	3
2247	3
4030	3
4211	3
5870	3
4493	3
2733526	3
31378	3
5281078	3
30323	3
6005	3
6230	3
60871	3
5070	3
5754	3
444795	3
3598	3
5757	3
3561	3
5381	3
37542	3
3117	3
9270	3
55245	3
4748	3
3278	3
3033825	3
9444	3
6540478	3
6253	3
60198	3
2265	3
5482	3
3333	3
446541	3
2161	3
8550	3
3899	3
16362	3
656583	3
4485	3
74989	3
55283	3
31101	3
36314	3
2722	3
2351	3
148124	3
3062316	3
451668	3
147912	3
68873	3
441207	3
28417	3
5995	3
19910	3
4890	3
92727	3
5493381	3
223368	3
5311	3
5756	3
9046	3
2378	3
3396	3
208898	3
108143	3
60149	3
6437380	3
4494	3
3033968	3
3080	3
4477	3
6274	4
6140	4
1103	4
6057	4
6305	4
3958	4
3226	4
5391	4
5333	4
5284627	4
2732	4
4737	4
1983	4
2789	4
4064	4
5355	4
969472	4
2118	4
2662	4
4170	4
2170	4
5291	4
4192	4
3393	4
3440	4
4100	4
3763	4
4909	4
3702	4
4943	4
1986	4
3016	4
36811	4
4616	4
2471	4
5556	4
5734	4
338	4
681	4
5560	4
4116	4
3038	4
3562	4
68844	4
3373	4
3261	4
6047	4
5206	4
3487	4
4890	4
4506	4
996	4
644241	4
123631	5
216239	5
176870	5
3062316	5
448537	6
2812	6
2726	6
5035	6
3372	6
2247	6
2733526	6
4189	6
2157	6
3198	6
2771	7
2179	7
54841	7
8226	7
439260	7
4893	7
5281040	7
60835	7
2662	7
2477	7
5568	7
4946	7
2803	7
3157	7
3869	7
4474	7
5702063	7
2520	7
5816	7
43815	7
4735	7
3561	7
3341	7
4199	7
5566	7
3955	7
36811	7
4748	7
4768	7
3108	7
681	7
3519	7
16362	7
4449	7
5401	7
4932	7
3055	7
4168	7
443884	7
3677	7
28417	7
6077	7
23897	7
9429	7
3396	7
208898	7
71360	7
5709	7
4055	8
5324346	8
5770	8
64143	8
53232	8
60854	8
54746	8
2812	8
10531	8
2160	8
4594	8
8226	8
2818	8
4499	8
3964	8
4926	8
4917	8
2913	8
3883	8
3696	8
3386	8
2726	8
3559	8
2082	8
4543	8
2170	8
28864	8
4474	8
3372	8
4030	8
2733526	8
5452	8
30323	8
8223	8
6005	8
5073	8
3561	8
3042	8
55245	8
4748	8
3278	8
4011	8
124087	8
4927	8
439501	8
16362	8
68617	8
4189	8
42890	8
5280954	8
47811	8
31101	8
5002	8
6047	8
60795	8
2722	8
19910	8
941361	8
3396	8
60149	8
4184	8
104850	8
4477	8
5291	9
644241	9
2812	10
19910	10
5333	11
5284627	11
5355	11
2662	11
4100	11
1986	11
3038	11
68844	11
3784	12
4497	12
5833	12
4474	12
3333	12
4507	12
82153	13
59768	13
2369	13
71329	13
3762	13
54746	13
4171	13
2160	13
9878	13
2249	13
13109	13
4205	13
4497	13
26934	13
5732	13
9782	13
5253	13
2583	13
4543	13
5311067	13
2554	13
28864	13
6215	13
2405	13
5865	13
8223	13
5584	13
15209	13
7028	13
5755	13
2119	13
65981	13
5152	13
6741	13
4828	13
3410	13
229455	13
2083	13
9642	13
4507	13
3779	13
2585	13
2995	13
6446	13
39147	13
39468	13
31477	13
5743	13
5311066	13
3343	13
2372	13
5745	13
2783	13
235905	13
4631	13
2893	13
443936	13
5314	14
64143	14
4167	14
5572	14
444031	14
4474	14
4848	14
43815	14
6126	14
4735	14
5593	14
6834	14
4634	14
4066	14
4746	14
5910	14
3055	14
1993	14
41684	15
4477	15
71398	16
4075	16
439260	16
5816	16
30323	16
38904	16
5583	16
42890	16
6047	16
3698	16
5361	16
164739	16
