# Supplementary material for: Large-scale bioactivity analysis of the small-molecule assayed proteome
Source: PLoS One. 2017 Feb 8;12(2):e0171413. doi: 10.1371/journal.pone.0171413 (PMC5298297; doi:10.1371/journal.pone.0171413)
Supplement: S5 File — This is a zipped Excel readable tab separated text file with a representative UniProt protein identifier for each sequence-similar target cluster in the first column, and a bicluster for each in the second column corresponding to the drug-target biclusters described in the text. Several targets had no UniProt translation and include a GenBank GI number instead, prefixed with “gi_”. (ZIP) [file pone.0171413.s013.zip]

Archive with 1 entries (1 files):
- S5_File.xls
