# Supplementary material for: Large-scale bioactivity analysis of the small-molecule assayed proteome
Source: PLoS One. 2017 Feb 8;12(2):e0171413. doi: 10.1371/journal.pone.0171413 (PMC5298297; doi:10.1371/journal.pone.0171413)
Supplement: S5 File — This is a zipped Excel readable tab separated text file with a representative UniProt protein identifier for each sequence-similar target cluster in the first column, and a bicluster for each in the second column corresponding to the drug-target biclusters described in the text. Several targets had no UniProt translation and include a GenBank GI number instead, prefixed with “gi_”. (ZIP) [file pone.0171413.s013.zip › S5_File.xls]

UniProtID	Bicluster
Q12809	1
P31645	1
Q01959	1
P20309	1
P25100	1
P08912	1
P35368	1
P10635	1
P35367	1
P41595	1
P08173	1
P28223	1
P08172	1
P35348	1
P08913	1
P18825	1
P10828	1
P11229	1
P08909	1
P18089	1
P21728	1
P35462	1
P14416	1
P50406	1
P08908	1
P28222	1
P25021	1
P05177	2
P10635	2
P08684	2
P10632	2
P33260	2
P10275	3
P04150	3
A0A024R6L5	3
Q16236	3
P03372	3
P51449	3
P10276	3
P10828	3
P04637	3
Q9UN88	4
P48169	4
P47870	4
P78334	4
P34903	4
Q99928	4
Q16790	4
Q16445	4
O14764	4
O00591	4
O43570	4
Q9ULX7	4
Q99N23	4
Q9Y2D0	4
P22748	4
P23280	4
P43166	4
Q8N1Q1	4
O14578	5
Q9P2K8	5
Q6DT37	5
P08581	5
P35968	5
P35916	5
Q9UKE5	5
P21860	5
P17948	5
Q8N4C8	5
Q56UN5	5
Q9NRP7	5
O14976	5
Q15303	5
P04626	5
Q9H2G2	5
Q9UL54	5
P00533	5
P29597	5
P42684	5
P35590	5
O60674	5
P00519	5
P52333	5
P07949	5
P09619	5
P16234	5
P29323	5
Q15375	5
Q9UF33	5
O15197	5
Q7L7X3	5
Q12866	5
P36888	5
P54760	5
P10721	5
P07333	5
P21709	5
P29317	5
O00444	5
O94804	5
Q9H0K1	5
Q08345	5
Q8IVH8	5
P30530	5
P29376	5
P33981	5
Q16832	5
P35869	5
Q59H18	5
Q92918	5
P11362	5
P15056	5
O75676	5
Q9NYL2	5
Q13470	5
Q9Y2U5	5
P04049	5
P53667	5
Q8NI60	5
Q09013	5
P53671	5
Q8NE63	5
O43318	5
Q9H1R3	5
P31152	5
P37173	5
P07947	5
O43353	5
Q9UBE8	5
P42681	5
P08631	5
P62344	5
P11511	5
P42685	5
Q9H3Y6	5
P49759	5
Q6PHR2	5
Q9HBH9	5
P53779	5
O43293	5
Q71U36	5
P41240	5
Q13163	5
Q52WX2	5
Q8TBX8	5
P49674	5
Q9UEE5	5
O14965	5
O94768	5
P53778	5
Q96GD4	5
P50613	5
Q9UQB9	5
O75496	5
Q01453	5
gi_420597	5
P04626	6
P00533	6
P22303	6
P07947	6
P24557	6
P11511	6
gi_75071465	6
P08588	6
P21917	6
P13945	6
P29274	6
P25103	6
P21452	6
P35372	6
P41145	6
P41143	6
P32245	6
P30542	6
P41968	6
P33765	6
Q99720	6
P83916	6
Q01453	6
gi_420597	6
Q96KQ7	7
Q12809	7
P31645	7
Q01959	7
A0A024R6L5	7
P25100	7
O15244	7
P35368	7
P10635	7
P41595	7
P28223	7
P35348	7
P08913	7
P18825	7
P11229	7
P08909	7
P18089	7
P21728	7
P35462	7
P14416	7
P08908	7
P07550	7
gi_420597	7
Q99700	8
P08183	8
Q96KQ7	8
P10275	8
P35869	8
A0A024R6L5	8
P05177	8
Q9BYT3	8
P11511	8
P37231	8
P10276	8
P34969	8
P21918	8
P21917	8
P11473	8
P48735	8
gi_13242259	8
P28223	8
P28566	8
P05412	8
P28335	8
P39135	8
Q99720	8
O75496	8
P83916	8
Q01453	8
O75164	8
gi_420597	8
Q5VT25	9
A9UF02	9
O14976	9
P08183	9
P00533	9
P29597	9
P42684	9
P35590	9
P00519	9
Q02763	9
P07949	9
P09619	9
P16234	9
P29323	9
Q15375	9
Q9UF33	9
O15197	9
Q7L7X3	9
P36888	9
P54760	9
P10721	9
P07333	9
P21709	9
P29317	9
O00444	9
O94804	9
Q08345	9
Q16832	9
Q16288	9
Q59H18	9
Q92918	9
Q16620	9
P15056	9
Q9NYL2	9
P04629	9
P51617	9
Q9UNQ0	9
Q14680	9
P04049	9
P31645	9
Q8NE63	9
A0A024R6L5	9
Q86VL8	9
Q96FL8	9
O75751	9
O15244	9
Q94696	9
P07947	9
O00167	9
P24557	9
P08631	9
P62344	9
P42685	9
P49336	9
P49759	9
P28223	9
P53779	9
P41240	9
Q13163	9
Q13363	9
Q8TBX8	9
Q9UEE5	9
P53778	9
P25021	9
P31947	9
P16083	9
O43519	9
Q6TQR6	10
P42858	10
Q9UIF8	10
O94759	10
Q9C000	10
Q9UHW9	10
Q96P20	10
Q8WZA2	10
Q9BHT9	10
Q8IL32	10
Q99708	10
gi_3915677	10
O43526	10
Q16665	10
P9WHJ3	10
P16473	10
P07900	10
gi_15923709	10
P25376	10
P35354	10
Q01222	10
Q12809	10
P50859	10
gi_74697977	10
Q03372	10
P14904	10
P05093	10
Q16850	10
P41948	10
gi_9629429	10
Q96RI1	10
P11411	10
P50579	10
Q52L52	10
Q07869	10
Q15796	10
P07099	10
P0A512	10
P35462	10
P96471	10
O15554	10
Q8IL88	10
P07550	10
O14649	10
Q9Y5X4	10
O14556	10
Q11062	10
P29466	10
O43739	10
Q8R0V5	10
Q9NPC2	10
Q6W5P4	10
P30518	10
P51679	10
P25024	10
Q14994	10
Q07820	10
P40225	10
P25105	10
P62136	10
Q9Y271	10
P07858	10
O97447	10
Q9Y2T6	10
P55212	10
Q15475	10
P21964	10
Q8N1Q1	10
Q9HFS1	10
Q9H4Y5	10
Q194T2	10
gi_285814664	10
P04792	10
P84098	10
P35638	10
P32842	10
Q7M759	10
P43220	10
P96878	11
gi_75109031	11
Q5AJ71	11
P40881	11
O24855	11
P53615	11
P9WPJ9	11
P9WPJ7	11
O95180	12
Q13936	12
Q13698	12
Q9NY47	12
O75762	12
P54289	12
P08235	12
P35869	12
Q08289	12
P10632	12
P33260	12
Q96RI1	12
O60260	12
P10275	13
P04150	13
P08588	13
P07550	13
P20309	14
P08912	14
P08173	14
P08172	14
P11229	14
P42345	15
Q968X7	15
Q96QE3	15
Q7T1G6	15
P13569	15
O15118	15
gi_74894889	15
P94692	15
Q9UHW9	15
Q9GZR1	15
P08151	15
Q9BQF6	15
Q5XXA6	15
Q96P20	15
Q9BHT9	15
P35869	15
Q16665	15
P15917	15
P40763	15
P16473	15
P13423	15
G5EFF5	15
P51787	15
Q9UM07	15
Q9UP38	15
gi_15923709	15
Q01959	15
P30613	15
Q8I2J3	15
Q94696	15
O75030	15
P08684	15
Q27686	15
P51843	15
P48443	15
P35557	15
O43614	15
P11473	15
P21728	15
P14416	15
O14763	15
O75030	15
P63092	15
P30559	15
A0A0B6VKE3	15
A0A024R9Y0	15
Q6W5P4	15
P40225	15
Q6P9H1	15
Q16637	15
P16473	15
P01584	15
Q96LD8	15
P04792	15
P09372	15
P35638	15
P24666	15
P54132	16
Q96KQ7	16
Q9UBT6	16
Q9UNA4	16
Q9Y253	16
P46063	16
P10828	16
P11473	16
O14556	16
A0A024R9Y0	16
P39748	16
B2RXH2	16
O97447	16
P27695	16
P39135	16
O94782	16
