# Supplementary material for: Large-scale bioactivity analysis of the small-molecule assayed proteome
Source: PLoS One. 2017 Feb 8;12(2):e0171413. doi: 10.1371/journal.pone.0171413 (PMC5298297; doi:10.1371/journal.pone.0171413)
Supplement: S6 File — This is a Gephi readable zipped GML (Graph Modeling Language) formatted file, which contains the target-protein network described in the manuscript. Each node (protein) is labeled with a GenBank GI number and a Molecular Function GO slim term. (ZIP) [file pone.0171413.s014.zip]

Archive with 1 entries (1 files):
- S6_File.gml
