# Supplementary material for: Large-scale bioactivity analysis of the small-molecule assayed proteome
Source: PLoS One. 2017 Feb 8;12(2):e0171413. doi: 10.1371/journal.pone.0171413 (PMC5298297; doi:10.1371/journal.pone.0171413)
Supplement: S6 File — This is a Gephi readable zipped GML (Graph Modeling Language) formatted file, which contains the target-protein network described in the manuscript. Each node (protein) is labeled with a GenBank GI number and a Molecular Function GO slim term. (ZIP) [file pone.0171413.s014.zip › S6_File.gml]

Creator "igraph version @VERSION@ Thu Sep 15 18:25:12 2016"
Version 1
graph
[
  directed 0
  node
  [
    id 0
    name "1015837"
    GOslim "peptidase activity"
  ]
  node
  [
    id 1
    name "10190706"
    GOslim "kinase activity"
  ]
  node
  [
    id 2
    name "1022961"
    GOslim "RNA binding"
  ]
  node
  [
    id 3
    name "10719941"
    GOslim "signal transducer activity"
  ]
  node
  [
    id 4
    name "10720029"
    GOslim "nucleic acid binding transcription ..."
  ]
  node
  [
    id 5
    name "10834978"
    GOslim "NA"
  ]
  node
  [
    id 6
    name "10835145"
    GOslim "NA"
  ]
  node
  [
    id 7
    name "10835197"
    GOslim "signal transducer activity"
  ]
  node
  [
    id 8
    name "10864009"
    GOslim "ion binding"
  ]
  node
  [
    id 9
    name "108773793"
    GOslim "oxidoreductase activity"
  ]
  node
  [
    id 10
    name "10880131"
    GOslim "signal transducer activity"
  ]
  node
  [
    id 11
    name "108935913"
    GOslim "signal transducer activity"
  ]
  node
  [
    id 12
    name "108935929"
    GOslim "ion binding"
  ]
  node
  [
    id 13
    name "108936015"
    GOslim "signal transducer activity"
  ]
  node
  [
    id 14
    name "10937869"
    GOslim "RNA binding"
  ]
  node
  [
    id 15
    name "10954339"
    GOslim "ion binding"
  ]
  node
  [
    id 16
    name "109633019"
    GOslim "DNA binding"
  ]
  node
  [
    id 17
    name "1098680"
    GOslim "DNA binding"
  ]
  node
  [
    id 18
    name "109940048"
    GOslim "oxidoreductase activity"
  ]
  node
  [
    id 19
    name "109940075"
    GOslim "RNA binding"
  ]
  node
  [
    id 20
    name "109940313"
    GOslim "peptidase activity"
  ]
  node
  [
    id 21
    name "11024684"
    GOslim "transmembrane transporter activity"
  ]
  node
  [
    id 22
    name "110611243"
    GOslim "signal transducer activity"
  ]
  node
  [
    id 23
    name "110832757"
    GOslim "NA"
  ]
  node
  [
    id 24
    name "110832828"
    GOslim "signal transducer activity"
  ]
  node
  [
    id 25
    name "11093520"
    GOslim "transmembrane transporter activity"
  ]
  node
  [
    id 26
    name "111034851"
    GOslim "oxidoreductase activity"
  ]
  node
  [
    id 27
    name "111305821"
    GOslim "RNA binding"
  ]
  node
  [
    id 28
    name "11133187"
    GOslim "kinase activity"
  ]
  node
  [
    id 29
    name "11141885"
    GOslim "transmembrane transporter activity"
  ]
  node
  [
    id 30
    name "112767"
    GOslim "oxidoreductase activity"
  ]
  node
  [
    id 31
    name "112808"
    GOslim "signal transducer activity"
  ]
  node
  [
    id 32
    name "112809"
    GOslim "transmembrane transporter activity"
  ]
  node
  [
    id 33
    name "112812"
    GOslim "signal transducer activity"
  ]
  node
  [
    id 34
    name "112815"
    GOslim "signal transducer activity"
  ]
  node
  [
    id 35
    name "112816"
    GOslim "signal transducer activity"
  ]
  node
  [
    id 36
    name "112817"
    GOslim "signal transducer activity"
  ]
  node
  [
    id 37
    name "112819"
    GOslim "signal transducer activity"
  ]
  node
  [
    id 38
    name "112821"
    GOslim "signal transducer activity"
  ]
  node
  [
    id 39
    name "112822"
    GOslim "signal transducer activity"
  ]
  node
  [
    id 40
    name "112825"
    GOslim "ion binding"
  ]
  node
  [
    id 41
    name "112826"
    GOslim "ion binding"
  ]
  node
  [
    id 42
    name "112871"
    GOslim "signal transducer activity"
  ]
  node
  [
    id 43
    name "112873"
    GOslim "signal transducer activity"
  ]
  node
  [
    id 44
    name "112877"
    GOslim "NA"
  ]
  node
  [
    id 45
    name "112927"
    GOslim "DNA binding"
  ]
  node
  [
    id 46
    name "112938"
    GOslim "signal transducer activity"
  ]
  node
  [
    id 47
    name "112939"
    GOslim "signal transducer activity"
  ]
  node
  [
    id 48
    name "113036"
    GOslim "NA"
  ]
  node
  [
    id 49
    name "113037"
    GOslim "ion binding"
  ]
  node
  [
    id 50
    name "113038"
    GOslim "ion binding"
  ]
  node
  [
    id 51
    name "113045"
    GOslim "peptidase activity"
  ]
  node
  [
    id 52
    name "113061"
    GOslim "transmembrane transporter activity"
  ]
  node
  [
    id 53
    name "113062"
    GOslim "transmembrane transporter activity"
  ]
  node
  [
    id 54
    name "113071"
    GOslim "transmembrane transporter activity"
  ]
  node
  [
    id 55
    name "113094"
    GOslim "transmembrane transporter activity"
  ]
  node
  [
    id 56
    name "113118"
    GOslim "signal transducer activity"
  ]
  node
  [
    id 57
    name "113121"
    GOslim "signal transducer activity"
  ]
  node
  [
    id 58
    name "113122"
    GOslim "signal transducer activity"
  ]
  node
  [
    id 59
    name "113125"
    GOslim "signal transducer activity"
  ]
  node
  [
    id 60
    name "113127"
    GOslim "signal transducer activity"
  ]
  node
  [
    id 61
    name "113130"
    GOslim "signal transducer activity"
  ]
  node
  [
    id 62
    name "113132"
    GOslim "signal transducer activity"
  ]
  node
  [
    id 63
    name "11342666"
    GOslim "peptidase activity"
  ]
  node
  [
    id 64
    name "113492"
    GOslim "signal transducer activity"
  ]
  node
  [
    id 65
    name "113493"
    GOslim "enzyme binding"
  ]
  node
  [
    id 66
    name "113494"
    GOslim "signal transducer activity"
  ]
  node
  [
    id 67
    name "113499"
    GOslim "NA"
  ]
  node
  [
    id 68
    name "113576"
    GOslim "lipid binding"
  ]
  node
  [
    id 69
    name "113594"
    GOslim "oxidoreductase activity"
  ]
  node
  [
    id 70
    name "113596"
    GOslim "oxidoreductase activity"
  ]
  node
  [
    id 71
    name "113600"
    GOslim "oxidoreductase activity"
  ]
  node
  [
    id 72
    name "113608"
    GOslim "NA"
  ]
  node
  [
    id 73
    name "113625"
    GOslim "NA"
  ]
  node
  [
    id 74
    name "113725"
    GOslim "NA"
  ]
  node
  [
    id 75
    name "113727"
    GOslim "NA"
  ]
  node
  [
    id 76
    name "113750"
    GOslim "peptidase activity"
  ]
  node
  [
    id 77
    name "113786"
    GOslim "NA"
  ]
  node
  [
    id 78
    name "113813"
    GOslim "ion binding"
  ]
  node
  [
    id 79
    name "113830"
    GOslim "nucleic acid binding transcription ..."
  ]
  node
  [
    id 80
    name "113831"
    GOslim "nucleic acid binding transcription ..."
  ]
  node
  [
    id 81
    name "113832"
    GOslim "nucleic acid binding transcription ..."
  ]
  node
  [
    id 82
    name "113865998"
    GOslim "signal transducer activity"
  ]
  node
  [
    id 83
    name "113978"
    GOslim "oxidoreductase activity"
  ]
  node
  [
    id 84
    name "113979"
    GOslim "oxidoreductase activity"
  ]
  node
  [
    id 85
    name "113980"
    GOslim "oxidoreductase activity"
  ]
  node
  [
    id 86
    name "114149271"
    GOslim "ion binding"
  ]
  node
  [
    id 87
    name "114152112"
    GOslim "DNA binding"
  ]
  node
  [
    id 88
    name "114152782"
    GOslim "NA"
  ]
  node
  [
    id 89
    name "114234"
    GOslim "NA"
  ]
  node
  [
    id 90
    name "114714"
    GOslim "ion binding"
  ]
  node
  [
    id 91
    name "114754"
    GOslim "signal transducer activity"
  ]
  node
  [
    id 92
    name "114768"
    GOslim "signal transducer activity"
  ]
  node
  [
    id 93
    name "114856"
    GOslim "NA"
  ]
  node
  [
    id 94
    name "114881106"
    GOslim "NA"
  ]
  node
  [
    id 95
    name "115028"
    GOslim "ion binding"
  ]
  node
  [
    id 96
    name "115030"
    GOslim "ion binding"
  ]
  node
  [
    id 97
    name "115032"
    GOslim "NA"
  ]
  node
  [
    id 98
    name "115038"
    GOslim "NA"
  ]
  node
  [
    id 99
    name "115211"
    GOslim "transmembrane transporter activity"
  ]
  node
  [
    id 100
    name "11528014"
    GOslim "RNA binding"
  ]
  node
  [
    id 101
    name "115298672"
    GOslim "NA"
  ]
  node
  [
    id 102
    name "115311606"
    GOslim "kinase activity"
  ]
  node
  [
    id 103
    name "115449"
    GOslim "ion binding"
  ]
  node
  [
    id 104
    name "115456"
    GOslim "ion binding"
  ]
  node
  [
    id 105
    name "11545912"
    GOslim "enzyme binding"
  ]
  node
  [
    id 106
    name "115465"
    GOslim "ion binding"
  ]
  node
  [
    id 107
    name "115485"
    GOslim "NA"
  ]
  node
  [
    id 108
    name "115502394"
    GOslim "transmembrane transporter activity"
  ]
  node
  [
    id 109
    name "115503961"
    GOslim "kinase activity"
  ]
  node
  [
    id 110
    name "115562"
    GOslim "signal transducer activity"
  ]
  node
  [
    id 111
    name "115563"
    GOslim "signal transducer activity"
  ]
  node
  [
    id 112
    name "115574"
    GOslim "peptidase activity"
  ]
  node
  [
    id 113
    name "115717"
    GOslim "peptidase activity"
  ]
  node
  [
    id 114
    name "115725"
    GOslim "peptidase activity"
  ]
  node
  [
    id 115
    name "115741"
    GOslim "peptidase activity"
  ]
  node
  [
    id 116
    name "115743"
    GOslim "peptidase activity"
  ]
  node
  [
    id 117
    name "115878"
    GOslim "peptidase activity"
  ]
  node
  [
    id 118
    name "115896"
    GOslim "peptidase activity"
  ]
  node
  [
    id 119
    name "116051"
    GOslim "kinase activity"
  ]
  node
  [
    id 120
    name "116076351"
    GOslim "kinase activity"
  ]
  node
  [
    id 121
    name "116077694"
    GOslim "kinase activity"
  ]
  node
  [
    id 122
    name "116121"
    GOslim "lipid binding"
  ]
  node
  [
    id 123
    name "116241241"
    GOslim "signal transducer activity"
  ]
  node
  [
    id 124
    name "116241258"
    GOslim "NA"
  ]
  node
  [
    id 125
    name "116241272"
    GOslim "kinase activity"
  ]
  node
  [
    id 126
    name "116241278"
    GOslim "ion binding"
  ]
  node
  [
    id 127
    name "116241283"
    GOslim "nucleic acid binding transcription ..."
  ]
  node
  [
    id 128
    name "116241312"
    GOslim "lipid binding"
  ]
  node
  [
    id 129
    name "116241348"
    GOslim "ion binding"
  ]
  node
  [
    id 130
    name "116241366"
    GOslim "ion binding"
  ]
  node
  [
    id 131
    name "116242495"
    GOslim "transmembrane transporter activity"
  ]
  node
  [
    id 132
    name "116242505"
    GOslim "transmembrane transporter activity"
  ]
  node
  [
    id 133
    name "116242604"
    GOslim "enzyme binding"
  ]
  node
  [
    id 134
    name "116242625"
    GOslim "kinase activity"
  ]
  node
  [
    id 135
    name "116242631"
    GOslim "enzyme binding"
  ]
  node
  [
    id 136
    name "116242691"
    GOslim "signal transducer activity"
  ]
  node
  [
    id 137
    name "116242696"
    GOslim "transmembrane transporter activity"
  ]
  node
  [
    id 138
    name "116242706"
    GOslim "ion binding"
  ]
  node
  [
    id 139
    name "116242818"
    GOslim "kinase activity"
  ]
  node
  [
    id 140
    name "116242839"
    GOslim "peptidase activity"
  ]
  node
  [
    id 141
    name "116283940"
    GOslim "ion binding"
  ]
  node
  [
    id 142
    name "116336"
    GOslim "NA"
  ]
  node
  [
    id 143
    name "116353"
    GOslim "enzyme binding"
  ]
  node
  [
    id 144
    name "116411"
    GOslim "transmembrane transporter activity"
  ]
  node
  [
    id 145
    name "116412"
    GOslim "transmembrane transporter activity"
  ]
  node
  [
    id 146
    name "116448"
    GOslim "transmembrane transporter activity"
  ]
  node
  [
    id 147
    name "116515775"
    GOslim "NA"
  ]
  node
  [
    id 148
    name "116516899"
    GOslim "NA"
  ]
  node
  [
    id 149
    name "116569"
    GOslim "ion binding"
  ]
  node
  [
    id 150
    name "116576"
    GOslim "ion binding"
  ]
  node
  [
    id 151
    name "1166512"
    GOslim "signal transducer activity"
  ]
  node
  [
    id 152
    name "116670"
    GOslim "enzyme binding"
  ]
  node
  [
    id 153
    name "1168220"
    GOslim "signal transducer activity"
  ]
  node
  [
    id 154
    name "1168221"
    GOslim "signal transducer activity"
  ]
  node
  [
    id 155
    name "1168222"
    GOslim "transmembrane transporter activity"
  ]
  node
  [
    id 156
    name "1168223"
    GOslim "transmembrane transporter activity"
  ]
  node
  [
    id 157
    name "1168243"
    GOslim "signal transducer activity"
  ]
  node
  [
    id 158
    name "1168244"
    GOslim "signal transducer activity"
  ]
  node
  [
    id 159
    name "1168246"
    GOslim "signal transducer activity"
  ]
  node
  [
    id 160
    name "1168247"
    GOslim "signal transducer activity"
  ]
  node
  [
    id 161
    name "1168253"
    GOslim "signal transducer activity"
  ]
  node
  [
    id 162
    name "1168268"
    GOslim "kinase activity"
  ]
  node
  [
    id 163
    name "1168297"
    GOslim "transmembrane transporter activity"
  ]
  node
  [
    id 164
    name "1168407"
    GOslim "oxidoreductase activity"
  ]
  node
  [
    id 165
    name "1168453"
    GOslim "NA"
  ]
  node
  [
    id 166
    name "116852"
    GOslim "peptidase activity"
  ]
  node
  [
    id 167
    name "116856"
    GOslim "peptidase activity"
  ]
  node
  [
    id 168
    name "116857"
    GOslim "peptidase activity"
  ]
  node
  [
    id 169
    name "116861"
    GOslim "peptidase activity"
  ]
  node
  [
    id 170
    name "116862"
    GOslim "peptidase activity"
  ]
  node
  [
    id 171
    name "116869"
    GOslim "peptidase activity"
  ]
  node
  [
    id 172
    name "1168744"
    GOslim "ion binding"
  ]
  node
  [
    id 173
    name "1168781"
    GOslim "signal transducer activity"
  ]
  node
  [
    id 174
    name "1168793"
    GOslim "peptidase activity"
  ]
  node
  [
    id 175
    name "1168794"
    GOslim "peptidase activity"
  ]
  node
  [
    id 176
    name "1168867"
    GOslim "kinase activity"
  ]
  node
  [
    id 177
    name "1168965"
    GOslim "enzyme binding"
  ]
  node
  [
    id 178
    name "1168998"
    GOslim "peptidase activity"
  ]
  node
  [
    id 179
    name "116907"
    GOslim "ion binding"
  ]
  node
  [
    id 180
    name "1169073"
    GOslim "oxidoreductase activity"
  ]
  node
  [
    id 181
    name "116909"
    GOslim "ion binding"
  ]
  node
  [
    id 182
    name "1169206"
    GOslim "signal transducer activity"
  ]
  node
  [
    id 183
    name "1169273"
    GOslim "kinase activity"
  ]
  node
  [
    id 184
    name "1169300"
    GOslim "oxidoreductase activity"
  ]
  node
  [
    id 185
    name "1169444"
    GOslim "oxidoreductase activity"
  ]
  node
  [
    id 186
    name "1169458"
    GOslim "transmembrane transporter activity"
  ]
  node
  [
    id 187
    name "1169735"
    GOslim "DNA binding"
  ]
  node
  [
    id 188
    name "1169745"
    GOslim "kinase activity"
  ]
  node
  [
    id 189
    name "1169883"
    GOslim "nucleic acid binding transcription ..."
  ]
  node
  [
    id 190
    name "1169962"
    GOslim "transmembrane transporter activity"
  ]
  node
  [
    id 191
    name "1169965"
    GOslim "transmembrane transporter activity"
  ]
  node
  [
    id 192
    name "117020"
    GOslim "transmembrane transporter activity"
  ]
  node
  [
    id 193
    name "1170703"
    GOslim "kinase activity"
  ]
  node
  [
    id 194
    name "1170947"
    GOslim "signal transducer activity"
  ]
  node
  [
    id 195
    name "117139"
    GOslim "oxidoreductase activity"
  ]
  node
  [
    id 196
    name "117142"
    GOslim "oxidoreductase activity"
  ]
  node
  [
    id 197
    name "117144"
    GOslim "oxidoreductase activity"
  ]
  node
  [
    id 198
    name "117153"
    GOslim "oxidoreductase activity"
  ]
  node
  [
    id 199
    name "117157"
    GOslim "oxidoreductase activity"
  ]
  node
  [
    id 200
    name "1171911"
    GOslim "transmembrane transporter activity"
  ]
  node
  [
    id 201
    name "1171955"
    GOslim "kinase activity"
  ]
  node
  [
    id 202
    name "117196"
    GOslim "oxidoreductase activity"
  ]
  node
  [
    id 203
    name "1172027"
    GOslim "NA"
  ]
  node
  [
    id 204
    name "1172047"
    GOslim "peptidase activity"
  ]
  node
  [
    id 205
    name "117205"
    GOslim "oxidoreductase activity"
  ]
  node
  [
    id 206
    name "117206"
    GOslim "oxidoreductase activity"
  ]
  node
  [
    id 207
    name "1172071"
    GOslim "signal transducer activity"
  ]
  node
  [
    id 208
    name "117225"
    GOslim "oxidoreductase activity"
  ]
  node
  [
    id 209
    name "117242"
    GOslim "oxidoreductase activity"
  ]
  node
  [
    id 210
    name "1172428"
    GOslim "signal transducer activity"
  ]
  node
  [
    id 211
    name "1172442"
    GOslim "signal transducer activity"
  ]
  node
  [
    id 212
    name "1172443"
    GOslim "signal transducer activity"
  ]
  node
  [
    id 213
    name "117250"
    GOslim "oxidoreductase activity"
  ]
  node
  [
    id 214
    name "1172500"
    GOslim "signal transducer activity"
  ]
  node
  [
    id 215
    name "1172529"
    GOslim "peptidase activity"
  ]
  node
  [
    id 216
    name "1172530"
    GOslim "peptidase activity"
  ]
  node
  [
    id 217
    name "117266"
    GOslim "lipid binding"
  ]
  node
  [
    id 218
    name "1172801"
    GOslim "RNA binding"
  ]
  node
  [
    id 219
    name "117283"
    GOslim "oxidoreductase activity"
  ]
  node
  [
    id 220
    name "117286"
    GOslim "oxidoreductase activity"
  ]
  node
  [
    id 221
    name "117289"
    GOslim "NA"
  ]
  node
  [
    id 222
    name "117293"
    GOslim "oxidoreductase activity"
  ]
  node
  [
    id 223
    name "117295"
    GOslim "oxidoreductase activity"
  ]
  node
  [
    id 224
    name "1174462"
    GOslim "nucleic acid binding transcription ..."
  ]
  node
  [
    id 225
    name "1174507"
    GOslim "RNA binding"
  ]
  node
  [
    id 226
    name "1174527"
    GOslim "kinase activity"
  ]
  node
  [
    id 227
    name "117615"
    GOslim "peptidase activity"
  ]
  node
  [
    id 228
    name "117617"
    GOslim "peptidase activity"
  ]
  node
  [
    id 229
    name "1177044"
    GOslim "kinase activity"
  ]
  node
  [
    id 230
    name "117785"
    GOslim "ion binding"
  ]
  node
  [
    id 231
    name "117938328"
    GOslim "nucleic acid binding transcription ..."
  ]
  node
  [
    id 232
    name "117940060"
    GOslim "transmembrane transporter activity"
  ]
  node
  [
    id 233
    name "118157"
    GOslim "peptidase activity"
  ]
  node
  [
    id 234
    name "118205"
    GOslim "signal transducer activity"
  ]
  node
  [
    id 235
    name "118206"
    GOslim "signal transducer activity"
  ]
  node
  [
    id 236
    name "118211"
    GOslim "signal transducer activity"
  ]
  node
  [
    id 237
    name "118214"
    GOslim "signal transducer activity"
  ]
  node
  [
    id 238
    name "118228"
    GOslim "enzyme binding"
  ]
  node
  [
    id 239
    name "118229"
    GOslim "enzyme binding"
  ]
  node
  [
    id 240
    name "118341367"
    GOslim "signal transducer activity"
  ]
  node
  [
    id 241
    name "118377"
    GOslim "NA"
  ]
  node
  [
    id 242
    name "118447"
    GOslim "kinase activity"
  ]
  node
  [
    id 243
    name "118495"
    GOslim "lipid binding"
  ]
  node
  [
    id 244
    name "118504"
    GOslim "oxidoreductase activity"
  ]
  node
  [
    id 245
    name "118519"
    GOslim "oxidoreductase activity"
  ]
  node
  [
    id 246
    name "118569"
    GOslim "oxidoreductase activity"
  ]
  node
  [
    id 247
    name "118572669"
    GOslim "kinase activity"
  ]
  node
  [
    id 248
    name "118572923"
    GOslim "ion binding"
  ]
  node
  [
    id 249
    name "118573791"
    GOslim "oxidoreductase activity"
  ]
  node
  [
    id 250
    name "118600387"
    GOslim "peptidase activity"
  ]
  node
  [
    id 251
    name "118601083"
    GOslim "ion binding"
  ]
  node
  [
    id 252
    name "118607"
    GOslim "RNA binding"
  ]
  node
  [
    id 253
    name "118764400"
    GOslim "nucleic acid binding transcription ..."
  ]
  node
  [
    id 254
    name "118793"
    GOslim "DNA binding"
  ]
  node
  [
    id 255
    name "118828"
    GOslim "DNA binding"
  ]
  node
  [
    id 256
    name "118878"
    GOslim "DNA binding"
  ]
  node
  [
    id 257
    name "118936"
    GOslim "oxidoreductase activity"
  ]
  node
  [
    id 258
    name "118977"
    GOslim "oxidoreductase activity"
  ]
  node
  [
    id 259
    name "118985"
    GOslim "RNA binding"
  ]
  node
  [
    id 260
    name "118987"
    GOslim "oxidoreductase activity"
  ]
  node
  [
    id 261
    name "118992"
    GOslim "RNA binding"
  ]
  node
  [
    id 262
    name "118996"
    GOslim "oxidoreductase activity"
  ]
  node
  [
    id 263
    name "118998"
    GOslim "oxidoreductase activity"
  ]
  node
  [
    id 264
    name "119100"
    GOslim "nucleic acid binding transcription ..."
  ]
  node
  [
    id 265
    name "119258"
    GOslim "peptidase activity"
  ]
  node
  [
    id 266
    name "119292"
    GOslim "peptidase activity"
  ]
  node
  [
    id 267
    name "119360"
    GOslim "RNA binding"
  ]
  node
  [
    id 268
    name "119393891"
    GOslim "NA"
  ]
  node
  [
    id 269
    name "119508433"
    GOslim "enzyme binding"
  ]
  node
  [
    id 270
    name "119533"
    GOslim "kinase activity"
  ]
  node
  [
    id 271
    name "119554"
    GOslim "DNA binding"
  ]
  node
  [
    id 272
    name "119571691"
    GOslim "kinase activity"
  ]
  node
  [
    id 273
    name "119576"
    GOslim "NA"
  ]
  node
  [
    id 274
    name "119579215"
    GOslim "DNA binding"
  ]
  node
  [
    id 275
    name "119590623"
    GOslim "kinase activity"
  ]
  node
  [
    id 276
    name "119592304"
    GOslim "signal transducer activity"
  ]
  node
  [
    id 277
    name "119597822"
    GOslim "oxidoreductase activity"
  ]
  node
  [
    id 278
    name "119600"
    GOslim "nucleic acid binding transcription ..."
  ]
  node
  [
    id 279
    name "119604"
    GOslim "signal transducer activity"
  ]
  node
  [
    id 280
    name "119606"
    GOslim "signal transducer activity"
  ]
  node
  [
    id 281
    name "119607128"
    GOslim "signal transducer activity"
  ]
  node
  [
    id 282
    name "119607129"
    GOslim "signal transducer activity"
  ]
  node
  [
    id 283
    name "119609447"
    GOslim "RNA binding"
  ]
  node
  [
    id 284
    name "119617521"
    GOslim "NA"
  ]
  node
  [
    id 285
    name "119622"
    GOslim "signal transducer activity"
  ]
  node
  [
    id 286
    name "119627033"
    GOslim "RNA binding"
  ]
  node
  [
    id 287
    name "119627490"
    GOslim "NA"
  ]
  node
  [
    id 288
    name "119720"
    GOslim "ion binding"
  ]
  node
  [
    id 289
    name "119740"
    GOslim "ion binding"
  ]
  node
  [
    id 290
    name "119759"
    GOslim "lipid binding"
  ]
  node
  [
    id 291
    name "119761"
    GOslim "lipid binding"
  ]
  node
  [
    id 292
    name "119762"
    GOslim "peptidase activity"
  ]
  node
  [
    id 293
    name "119766"
    GOslim "peptidase activity"
  ]
  node
  [
    id 294
    name "119781"
    GOslim "lipid binding"
  ]
  node
  [
    id 295
    name "119802"
    GOslim "lipid binding"
  ]
  node
  [
    id 296
    name "119805"
    GOslim "lipid binding"
  ]
  node
  [
    id 297
    name "119810"
    GOslim "lipid binding"
  ]
  node
  [
    id 298
    name "12003227"
    GOslim "transmembrane transporter activity"
  ]
  node
  [
    id 299
    name "120046"
    GOslim "kinase activity"
  ]
  node
  [
    id 300
    name "120050"
    GOslim "kinase activity"
  ]
  node
  [
    id 301
    name "120267"
    GOslim "lipid binding"
  ]
  node
  [
    id 302
    name "1203982"
    GOslim "oxidoreductase activity"
  ]
  node
  [
    id 303
    name "120407068"
    GOslim "nucleic acid binding transcription ..."
  ]
  node
  [
    id 304
    name "120478"
    GOslim "ion binding"
  ]
  node
  [
    id 305
    name "120538355"
    GOslim "peptidase activity"
  ]
  node
  [
    id 306
    name "120592"
    GOslim "NA"
  ]
  node
  [
    id 307
    name "120611"
    GOslim "peptidase activity"
  ]
  node
  [
    id 308
    name "120659920"
    GOslim "signal transducer activity"
  ]
  node
  [
    id 309
    name "120660252"
    GOslim "signal transducer activity"
  ]
  node
  [
    id 310
    name "120660324"
    GOslim "NA"
  ]
  node
  [
    id 311
    name "120758"
    GOslim "transmembrane transporter activity"
  ]
  node
  [
    id 312
    name "120761"
    GOslim "transmembrane transporter activity"
  ]
  node
  [
    id 313
    name "120764"
    GOslim "transmembrane transporter activity"
  ]
  node
  [
    id 314
    name "120773"
    GOslim "transmembrane transporter activity"
  ]
  node
  [
    id 315
    name "120782"
    GOslim "transmembrane transporter activity"
  ]
  node
  [
    id 316
    name "12083595"
    GOslim "signal transducer activity"
  ]
  node
  [
    id 317
    name "120996"
    GOslim "signal transducer activity"
  ]
  node
  [
    id 318
    name "121069"
    GOslim "RNA binding"
  ]
  node
  [
    id 319
    name "121071"
    GOslim "signal transducer activity"
  ]
  node
  [
    id 320
    name "121073"
    GOslim "nucleic acid binding transcription ..."
  ]
  node
  [
    id 321
    name "121194"
    GOslim "NA"
  ]
  node
  [
    id 322
    name "121300"
    GOslim "signal transducer activity"
  ]
  node
  [
    id 323
    name "121323"
    GOslim "nucleic acid binding transcription ..."
  ]
  node
  [
    id 324
    name "121434"
    GOslim "transmembrane transporter activity"
  ]
  node
  [
    id 325
    name "121435"
    GOslim "transmembrane transporter activity"
  ]
  node
  [
    id 326
    name "121578"
    GOslim "transmembrane transporter activity"
  ]
  node
  [
    id 327
    name "121730"
    GOslim "oxidoreductase activity"
  ]
  node
  [
    id 328
    name "121746"
    GOslim "oxidoreductase activity"
  ]
  node
  [
    id 329
    name "121945198"
    GOslim "NA"
  ]
  node
  [
    id 330
    name "122063217"
    GOslim "ion binding"
  ]
  node
  [
    id 331
    name "122065713"
    GOslim "signal transducer activity"
  ]
  node
  [
    id 332
    name "122107391"
    GOslim "NA"
  ]
  node
  [
    id 333
    name "122112054"
    GOslim "NA"
  ]
  node
  [
    id 334
    name "122112647"
    GOslim "NA"
  ]
  node
  [
    id 335
    name "122124524"
    GOslim "NA"
  ]
  node
  [
    id 336
    name "122131481"
    GOslim "oxidoreductase activity"
  ]
  node
  [
    id 337
    name "122133657"
    GOslim "NA"
  ]
  node
  [
    id 338
    name "122136056"
    GOslim "NA"
  ]
  node
  [
    id 339
    name "12230878"
    GOslim "NA"
  ]
  node
  [
    id 340
    name "12230887"
    GOslim "transmembrane transporter activity"
  ]
  node
  [
    id 341
    name "12230985"
    GOslim "ion binding"
  ]
  node
  [
    id 342
    name "12230989"
    GOslim "NA"
  ]
  node
  [
    id 343
    name "12231019"
    GOslim "RNA binding"
  ]
  node
  [
    id 344
    name "12231020"
    GOslim "NA"
  ]
  node
  [
    id 345
    name "122628553"
    GOslim "NA"
  ]
  node
  [
    id 346
    name "122737"
    GOslim "kinase activity"
  ]
  node
  [
    id 347
    name "122893032"
    GOslim "NA"
  ]
  node
  [
    id 348
    name "122920737"
    GOslim "ion binding"
  ]
  node
  [
    id 349
    name "123116"
    GOslim "peptidase activity"
  ]
  node
  [
    id 350
    name "123120"
    GOslim "signal transducer activity"
  ]
  node
  [
    id 351
    name "123121"
    GOslim "signal transducer activity"
  ]
  node
  [
    id 352
    name "123343"
    GOslim "oxidoreductase activity"
  ]
  node
  [
    id 353
    name "123447"
    GOslim "oxidoreductase activity"
  ]
  node
  [
    id 354
    name "123448"
    GOslim "oxidoreductase activity"
  ]
  node
  [
    id 355
    name "123449"
    GOslim "oxidoreductase activity"
  ]
  node
  [
    id 356
    name "123677"
    GOslim "ion binding"
  ]
  node
  [
    id 357
    name "123779610"
    GOslim "signal transducer activity"
  ]
  node
  [
    id 358
    name "123780135"
    GOslim "NA"
  ]
  node
  [
    id 359
    name "123789535"
    GOslim "NA"
  ]
  node
  [
    id 360
    name "123797040"
    GOslim "lipid binding"
  ]
  node
  [
    id 361
    name "12381848"
    GOslim "oxidoreductase activity"
  ]
  node
  [
    id 362
    name "123902"
    GOslim "kinase activity"
  ]
  node
  [
    id 363
    name "123910379"
    GOslim "NA"
  ]
  node
  [
    id 364
    name "123926"
    GOslim "NA"
  ]
  node
  [
    id 365
    name "123948"
    GOslim "oxidoreductase activity"
  ]
  node
  [
    id 366
    name "123949"
    GOslim "oxidoreductase activity"
  ]
  node
  [
    id 367
    name "124028630"
    GOslim "nucleic acid binding transcription ..."
  ]
  node
  [
    id 368
    name "124028637"
    GOslim "oxidoreductase activity"
  ]
  node
  [
    id 369
    name "124028638"
    GOslim "oxidoreductase activity"
  ]
  node
  [
    id 370
    name "124028639"
    GOslim "oxidoreductase activity"
  ]
  node
  [
    id 371
    name "124222"
    GOslim "RNA binding"
  ]
  node
  [
    id 372
    name "124240"
    GOslim "kinase activity"
  ]
  node
  [
    id 373
    name "124375976"
    GOslim "nucleic acid binding transcription ..."
  ]
  node
  [
    id 374
    name "124419"
    GOslim "RNA binding"
  ]
  node
  [
    id 375
    name "124487323"
    GOslim "ion binding"
  ]
  node
  [
    id 376
    name "124507185"
    GOslim "peptidase activity"
  ]
  node
  [
    id 377
    name "124513266"
    GOslim "oxidoreductase activity"
  ]
  node
  [
    id 378
    name "1246761"
    GOslim "nucleic acid binding transcription ..."
  ]
  node
  [
    id 379
    name "124809271"
    GOslim "ion binding"
  ]
  node
  [
    id 380
    name "124809506"
    GOslim "ion binding"
  ]
  node
  [
    id 381
    name "125136"
    GOslim "kinase activity"
  ]
  node
  [
    id 382
    name "125184"
    GOslim "peptidase activity"
  ]
  node
  [
    id 383
    name "125205"
    GOslim "kinase activity"
  ]
  node
  [
    id 384
    name "125266"
    GOslim "kinase activity"
  ]
  node
  [
    id 385
    name "125370"
    GOslim "kinase activity"
  ]
  node
  [
    id 386
    name "125472"
    GOslim "kinase activity"
  ]
  node
  [
    id 387
    name "125474"
    GOslim "kinase activity"
  ]
  node
  [
    id 388
    name "125480"
    GOslim "lipid binding"
  ]
  node
  [
    id 389
    name "125527"
    GOslim "RNA binding"
  ]
  node
  [
    id 390
    name "125541954"
    GOslim "peptidase activity"
  ]
  node
  [
    id 391
    name "125550"
    GOslim "kinase activity"
  ]
  node
  [
    id 392
    name "125555"
    GOslim "kinase activity"
  ]
  node
  [
    id 393
    name "125651"
    GOslim "kinase activity"
  ]
  node
  [
    id 394
    name "125660451"
    GOslim "signal transducer activity"
  ]
  node
  [
    id 395
    name "125707"
    GOslim "kinase activity"
  ]
  node
  [
    id 396
    name "125711"
    GOslim "kinase activity"
  ]
  node
  [
    id 397
    name "12585195"
    GOslim "peptidase activity"
  ]
  node
  [
    id 398
    name "12585288"
    GOslim "kinase activity"
  ]
  node
  [
    id 399
    name "12585290"
    GOslim "kinase activity"
  ]
  node
  [
    id 400
    name "125980"
    GOslim "nucleic acid binding transcription ..."
  ]
  node
  [
    id 401
    name "125987831"
    GOslim "NA"
  ]
  node
  [
    id 402
    name "125987836"
    GOslim "signal transducer activity"
  ]
  node
  [
    id 403
    name "125987838"
    GOslim "oxidoreductase activity"
  ]
  node
  [
    id 404
    name "126041"
    GOslim "oxidoreductase activity"
  ]
  node
  [
    id 405
    name "126047"
    GOslim "oxidoreductase activity"
  ]
  node
  [
    id 406
    name "126155"
    GOslim "RNA binding"
  ]
  node
  [
    id 407
    name "126178"
    GOslim "lipid binding"
  ]
  node
  [
    id 408
    name "126180"
    GOslim "enzyme binding"
  ]
  node
  [
    id 409
    name "12621102"
    GOslim "signal transducer activity"
  ]
  node
  [
    id 410
    name "126302521"
    GOslim "kinase activity"
  ]
  node
  [
    id 411
    name "126302547"
    GOslim "transmembrane transporter activity"
  ]
  node
  [
    id 412
    name "126302584"
    GOslim "kinase activity"
  ]
  node
  [
    id 413
    name "126314"
    GOslim "lipid binding"
  ]
  node
  [
    id 414
    name "126318"
    GOslim "ion binding"
  ]
  node
  [
    id 415
    name "126353"
    GOslim "RNA binding"
  ]
  node
  [
    id 416
    name "126396"
    GOslim "lipid binding"
  ]
  node
  [
    id 417
    name "126397"
    GOslim "lipid binding"
  ]
  node
  [
    id 418
    name "126398"
    GOslim "oxidoreductase activity"
  ]
  node
  [
    id 419
    name "126407"
    GOslim "oxidoreductase activity"
  ]
  node
  [
    id 420
    name "12643280"
    GOslim "transmembrane transporter activity"
  ]
  node
  [
    id 421
    name "12643324"
    GOslim "peptidase activity"
  ]
  node
  [
    id 422
    name "12643325"
    GOslim "peptidase activity"
  ]
  node
  [
    id 423
    name "12643353"
    GOslim "transmembrane transporter activity"
  ]
  node
  [
    id 424
    name "12643387"
    GOslim "ion binding"
  ]
  node
  [
    id 425
    name "12643404"
    GOslim "kinase activity"
  ]
  node
  [
    id 426
    name "12643407"
    GOslim "nucleic acid binding transcription ..."
  ]
  node
  [
    id 427
    name "12643528"
    GOslim "kinase activity"
  ]
  node
  [
    id 428
    name "12643557"
    GOslim "kinase activity"
  ]
  node
  [
    id 429
    name "12643726"
    GOslim "NA"
  ]
  node
  [
    id 430
    name "12643943"
    GOslim "kinase activity"
  ]
  node
  [
    id 431
    name "12643949"
    GOslim "enzyme binding"
  ]
  node
  [
    id 432
    name "12643959"
    GOslim "transmembrane transporter activity"
  ]
  node
  [
    id 433
    name "12643977"
    GOslim "signal transducer activity"
  ]
  node
  [
    id 434
    name "12644029"
    GOslim "signal transducer activity"
  ]
  node
  [
    id 435
    name "12644040"
    GOslim "signal transducer activity"
  ]
  node
  [
    id 436
    name "12644067"
    GOslim "transmembrane transporter activity"
  ]
  node
  [
    id 437
    name "12644075"
    GOslim "peptidase activity"
  ]
  node
  [
    id 438
    name "12644118"
    GOslim "RNA binding"
  ]
  node
  [
    id 439
    name "12644225"
    GOslim "signal transducer activity"
  ]
  node
  [
    id 440
    name "12644292"
    GOslim "kinase activity"
  ]
  node
  [
    id 441
    name "12644376"
    GOslim "enzyme binding"
  ]
  node
  [
    id 442
    name "12644392"
    GOslim "enzyme binding"
  ]
  node
  [
    id 443
    name "12644455"
    GOslim "kinase activity"
  ]
  node
  [
    id 444
    name "126467"
    GOslim "signal transducer activity"
  ]
  node
  [
    id 445
    name "126501"
    GOslim "oxidoreductase activity"
  ]
  node
  [
    id 446
    name "12653201"
    GOslim "oxidoreductase activity"
  ]
  node
  [
    id 447
    name "126682"
    GOslim "enzyme binding"
  ]
  node
  [
    id 448
    name "126689"
    GOslim "enzyme binding"
  ]
  node
  [
    id 449
    name "126722869"
    GOslim "NA"
  ]
  node
  [
    id 450
    name "126825"
    GOslim "peptidase activity"
  ]
  node
  [
    id 451
    name "126842"
    GOslim "kinase activity"
  ]
  node
  [
    id 452
    name "126885"
    GOslim "nucleic acid binding transcription ..."
  ]
  node
  [
    id 453
    name "126886"
    GOslim "nucleic acid binding transcription ..."
  ]
  node
  [
    id 454
    name "126927"
    GOslim "transmembrane transporter activity"
  ]
  node
  [
    id 455
    name "127198"
    GOslim "RNA binding"
  ]
  node
  [
    id 456
    name "127202"
    GOslim "RNA binding"
  ]
  node
  [
    id 457
    name "127591"
    GOslim "DNA binding"
  ]
  node
  [
    id 458
    name "127803"
    GOslim "transmembrane transporter activity"
  ]
  node
  [
    id 459
    name "127809"
    GOslim "lipid binding"
  ]
  node
  [
    id 460
    name "127825"
    GOslim "NA"
  ]
  node
  [
    id 461
    name "12803275"
    GOslim "ion binding"
  ]
  node
  [
    id 462
    name "12805033"
    GOslim "RNA binding"
  ]
  node
  [
    id 463
    name "128062"
    GOslim "peptidase activity"
  ]
  node
  [
    id 464
    name "128063"
    GOslim "peptidase activity"
  ]
  node
  [
    id 465
    name "128064"
    GOslim "peptidase activity"
  ]
  node
  [
    id 466
    name "128065"
    GOslim "peptidase activity"
  ]
  node
  [
    id 467
    name "12830367"
    GOslim "kinase activity"
  ]
  node
  [
    id 468
    name "128359"
    GOslim "signal transducer activity"
  ]
  node
  [
    id 469
    name "128360"
    GOslim "signal transducer activity"
  ]
  node
  [
    id 470
    name "128363"
    GOslim "signal transducer activity"
  ]
  node
  [
    id 471
    name "128364"
    GOslim "signal transducer activity"
  ]
  node
  [
    id 472
    name "128365"
    GOslim "signal transducer activity"
  ]
  node
  [
    id 473
    name "128560"
    GOslim "ion binding"
  ]
  node
  [
    id 474
    name "128567"
    GOslim "ion binding"
  ]
  node
  [
    id 475
    name "128607"
    GOslim "signal transducer activity"
  ]
  node
  [
    id 476
    name "128609"
    GOslim "transmembrane transporter activity"
  ]
  node
  [
    id 477
    name "128613"
    GOslim "transmembrane transporter activity"
  ]
  node
  [
    id 478
    name "128616"
    GOslim "transmembrane transporter activity"
  ]
  node
  [
    id 479
    name "128632"
    GOslim "oxidoreductase activity"
  ]
  node
  [
    id 480
    name "128668"
    GOslim "oxidoreductase activity"
  ]
  node
  [
    id 481
    name "128703"
    GOslim "oxidoreductase activity"
  ]
  node
  [
    id 482
    name "128997"
    GOslim "signal transducer activity"
  ]
  node
  [
    id 483
    name "129204"
    GOslim "signal transducer activity"
  ]
  node
  [
    id 484
    name "129305"
    GOslim "oxidoreductase activity"
  ]
  node
  [
    id 485
    name "129404"
    GOslim "lipid binding"
  ]
  node
  [
    id 486
    name "129414"
    GOslim "lipid binding"
  ]
  node
  [
    id 487
    name "129416"
    GOslim "ion binding"
  ]
  node
  [
    id 488
    name "129483"
    GOslim "lipid binding"
  ]
  node
  [
    id 489
    name "129493"
    GOslim "lipid binding"
  ]
  node
  [
    id 490
    name "129534"
    GOslim "ion binding"
  ]
  node
  [
    id 491
    name "129542"
    GOslim "peptidase activity"
  ]
  node
  [
    id 492
    name "129556"
    GOslim "lipid binding"
  ]
  node
  [
    id 493
    name "129557"
    GOslim "lipid binding"
  ]
  node
  [
    id 494
    name "129614"
    GOslim "peptidase activity"
  ]
  node
  [
    id 495
    name "129694"
    GOslim "DNA binding"
  ]
  node
  [
    id 496
    name "129796"
    GOslim "peptidase activity"
  ]
  node
  [
    id 497
    name "129825"
    GOslim "oxidoreductase activity"
  ]
  node
  [
    id 498
    name "129864"
    GOslim "oxidoreductase activity"
  ]
  node
  [
    id 499
    name "129889"
    GOslim "oxidoreductase activity"
  ]
  node
  [
    id 500
    name "129890"
    GOslim "kinase activity"
  ]
  node
  [
    id 501
    name "129891"
    GOslim "kinase activity"
  ]
  node
  [
    id 502
    name "129892"
    GOslim "kinase activity"
  ]
  node
  [
    id 503
    name "129900"
    GOslim "lipid binding"
  ]
  node
  [
    id 504
    name "130226"
    GOslim "signal transducer activity"
  ]
  node
  [
    id 505
    name "130253"
    GOslim "lipid binding"
  ]
  node
  [
    id 506
    name "13027636"
    GOslim "lipid binding"
  ]
  node
  [
    id 507
    name "130316"
    GOslim "peptidase activity"
  ]
  node
  [
    id 508
    name "130374"
    GOslim "NA"
  ]
  node
  [
    id 509
    name "130375"
    GOslim "NA"
  ]
  node
  [
    id 510
    name "130745"
    GOslim "enzyme binding"
  ]
  node
  [
    id 511
    name "130757"
    GOslim "kinase activity"
  ]
  node
  [
    id 512
    name "130759"
    GOslim "peptidase activity"
  ]
  node
  [
    id 513
    name "130779"
    GOslim "DNA binding"
  ]
  node
  [
    id 514
    name "130781"
    GOslim "RNA binding"
  ]
  node
  [
    id 515
    name "130782"
    GOslim "RNA binding"
  ]
  node
  [
    id 516
    name "130853"
    GOslim "peptidase activity"
  ]
  node
  [
    id 517
    name "130882"
    GOslim "peptidase activity"
  ]
  node
  [
    id 518
    name "130896"
    GOslim "nucleic acid binding transcription ..."
  ]
  node
  [
    id 519
    name "131067"
    GOslim "peptidase activity"
  ]
  node
  [
    id 520
    name "13124040"
    GOslim "transmembrane transporter activity"
  ]
  node
  [
    id 521
    name "13124441"
    GOslim "lipid binding"
  ]
  node
  [
    id 522
    name "13124575"
    GOslim "peptidase activity"
  ]
  node
  [
    id 523
    name "13124688"
    GOslim "peptidase activity"
  ]
  node
  [
    id 524
    name "13124780"
    GOslim "signal transducer activity"
  ]
  node
  [
    id 525
    name "131249"
    GOslim "oxidoreductase activity"
  ]
  node
  [
    id 526
    name "13128862"
    GOslim "enzyme binding"
  ]
  node
  [
    id 527
    name "131467"
    GOslim "RNA binding"
  ]
  node
  [
    id 528
    name "131469"
    GOslim "enzyme binding"
  ]
  node
  [
    id 529
    name "131557"
    GOslim "NA"
  ]
  node
  [
    id 530
    name "131572"
    GOslim "signal transducer activity"
  ]
  node
  [
    id 531
    name "131616"
    GOslim "ion binding"
  ]
  node
  [
    id 532
    name "132326"
    GOslim "peptidase activity"
  ]
  node
  [
    id 533
    name "13236497"
    GOslim "signal transducer activity"
  ]
  node
  [
    id 534
    name "132402"
    GOslim "lipid binding"
  ]
  node
  [
    id 535
    name "13242259"
    GOslim "NA"
  ]
  node
  [
    id 536
    name "13272532"
    GOslim "nucleic acid binding transcription ..."
  ]
  node
  [
    id 537
    name "13325293"
    GOslim "peptidase activity"
  ]
  node
  [
    id 538
    name "133483"
    GOslim "RNA binding"
  ]
  node
  [
    id 539
    name "133484"
    GOslim "RNA binding"
  ]
  node
  [
    id 540
    name "133494"
    GOslim "nucleic acid binding transcription ..."
  ]
  node
  [
    id 541
    name "133498"
    GOslim "nucleic acid binding transcription ..."
  ]
  node
  [
    id 542
    name "133701"
    GOslim "nucleic acid binding transcription ..."
  ]
  node
  [
    id 543
    name "133702"
    GOslim "nucleic acid binding transcription ..."
  ]
  node
  [
    id 544
    name "13399304"
    GOslim "RNA binding"
  ]
  node
  [
    id 545
    name "134039205"
    GOslim "ion binding"
  ]
  node
  [
    id 546
    name "134047703"
    GOslim "ion binding"
  ]
  node
  [
    id 547
    name "134047835"
    GOslim "kinase activity"
  ]
  node
  [
    id 548
    name "134151"
    GOslim "oxidoreductase activity"
  ]
  node
  [
    id 549
    name "134244587"
    GOslim "lipid binding"
  ]
  node
  [
    id 550
    name "13431412"
    GOslim "transmembrane transporter activity"
  ]
  node
  [
    id 551
    name "13431426"
    GOslim "transmembrane transporter activity"
  ]
  node
  [
    id 552
    name "13432234"
    GOslim "nucleic acid binding transcription ..."
  ]
  node
  [
    id 553
    name "13432235"
    GOslim "nucleic acid binding transcription ..."
  ]
  node
  [
    id 554
    name "13435386"
    GOslim "lipid binding"
  ]
  node
  [
    id 555
    name "134506"
    GOslim "ion binding"
  ]
  node
  [
    id 556
    name "1345607"
    GOslim "signal transducer activity"
  ]
  node
  [
    id 557
    name "1345627"
    GOslim "signal transducer activity"
  ]
  node
  [
    id 558
    name "1345672"
    GOslim "enzyme binding"
  ]
  node
  [
    id 559
    name "1345697"
    GOslim "signal transducer activity"
  ]
  node
  [
    id 560
    name "1345700"
    GOslim "signal transducer activity"
  ]
  node
  [
    id 561
    name "1345939"
    GOslim "signal transducer activity"
  ]
  node
  [
    id 562
    name "1346133"
    GOslim "signal transducer activity"
  ]
  node
  [
    id 563
    name "1346144"
    GOslim "signal transducer activity"
  ]
  node
  [
    id 564
    name "1346145"
    GOslim "signal transducer activity"
  ]
  node
  [
    id 565
    name "1346291"
    GOslim "signal transducer activity"
  ]
  node
  [
    id 566
    name "1346337"
    GOslim "kinase activity"
  ]
  node
  [
    id 567
    name "1346369"
    GOslim "RNA binding"
  ]
  node
  [
    id 568
    name "1346431"
    GOslim "NA"
  ]
  node
  [
    id 569
    name "1346538"
    GOslim "kinase activity"
  ]
  node
  [
    id 570
    name "1346544"
    GOslim "signal transducer activity"
  ]
  node
  [
    id 571
    name "1346548"
    GOslim "signal transducer activity"
  ]
  node
  [
    id 572
    name "1346566"
    GOslim "kinase activity"
  ]
  node
  [
    id 573
    name "134907"
    GOslim "lipid binding"
  ]
  node
  [
    id 574
    name "135006"
    GOslim "ion binding"
  ]
  node
  [
    id 575
    name "1350571"
    GOslim "peptidase activity"
  ]
  node
  [
    id 576
    name "1350911"
    GOslim "nucleic acid binding transcription ..."
  ]
  node
  [
    id 577
    name "1350912"
    GOslim "nucleic acid binding transcription ..."
  ]
  node
  [
    id 578
    name "1350913"
    GOslim "nucleic acid binding transcription ..."
  ]
  node
  [
    id 579
    name "1350914"
    GOslim "nucleic acid binding transcription ..."
  ]
  node
  [
    id 580
    name "1351132"
    GOslim "NA"
  ]
  node
  [
    id 581
    name "1351188"
    GOslim "oxidoreductase activity"
  ]
  node
  [
    id 582
    name "1351392"
    GOslim "enzyme binding"
  ]
  node
  [
    id 583
    name "1351393"
    GOslim "signal transducer activity"
  ]
  node
  [
    id 584
    name "1351394"
    GOslim "signal transducer activity"
  ]
  node
  [
    id 585
    name "1351419"
    GOslim "kinase activity"
  ]
  node
  [
    id 586
    name "1351440"
    GOslim "oxidoreductase activity"
  ]
  node
  [
    id 587
    name "1351829"
    GOslim "enzyme binding"
  ]
  node
  [
    id 588
    name "1351830"
    GOslim "signal transducer activity"
  ]
  node
  [
    id 589
    name "1351831"
    GOslim "NA"
  ]
  node
  [
    id 590
    name "1351848"
    GOslim "transmembrane transporter activity"
  ]
  node
  [
    id 591
    name "1351907"
    GOslim "lipid binding"
  ]
  node
  [
    id 592
    name "1352193"
    GOslim "oxidoreductase activity"
  ]
  node
  [
    id 593
    name "1352311"
    GOslim "peptidase activity"
  ]
  node
  [
    id 594
    name "1352312"
    GOslim "peptidase activity"
  ]
  node
  [
    id 595
    name "1352332"
    GOslim "transmembrane transporter activity"
  ]
  node
  [
    id 596
    name "1352343"
    GOslim "lipid binding"
  ]
  node
  [
    id 597
    name "1352359"
    GOslim "kinase activity"
  ]
  node
  [
    id 598
    name "1352387"
    GOslim "NA"
  ]
  node
  [
    id 599
    name "1352395"
    GOslim "signal transducer activity"
  ]
  node
  [
    id 600
    name "1352435"
    GOslim "RNA binding"
  ]
  node
  [
    id 601
    name "1352454"
    GOslim "signal transducer activity"
  ]
  node
  [
    id 602
    name "1352479"
    GOslim "lipid binding"
  ]
  node
  [
    id 603
    name "1352513"
    GOslim "oxidoreductase activity"
  ]
  node
  [
    id 604
    name "1352610"
    GOslim "signal transducer activity"
  ]
  node
  [
    id 605
    name "1352647"
    GOslim "signal transducer activity"
  ]
  node
  [
    id 606
    name "1352688"
    GOslim "lipid binding"
  ]
  node
  [
    id 607
    name "1352689"
    GOslim "transmembrane transporter activity"
  ]
  node
  [
    id 608
    name "1352690"
    GOslim "transmembrane transporter activity"
  ]
  node
  [
    id 609
    name "1352692"
    GOslim "signal transducer activity"
  ]
  node
  [
    id 610
    name "1352693"
    GOslim "signal transducer activity"
  ]
  node
  [
    id 611
    name "1352695"
    GOslim "signal transducer activity"
  ]
  node
  [
    id 612
    name "135299"
    GOslim "RNA binding"
  ]
  node
  [
    id 613
    name "135666"
    GOslim "lipid binding"
  ]
  node
  [
    id 614
    name "135705"
    GOslim "RNA binding"
  ]
  node
  [
    id 615
    name "135773"
    GOslim "RNA binding"
  ]
  node
  [
    id 616
    name "135806"
    GOslim "peptidase activity"
  ]
  node
  [
    id 617
    name "135807"
    GOslim "peptidase activity"
  ]
  node
  [
    id 618
    name "135934"
    GOslim "DNA binding"
  ]
  node
  [
    id 619
    name "136027"
    GOslim "NA"
  ]
  node
  [
    id 620
    name "136122"
    GOslim "oxidoreductase activity"
  ]
  node
  [
    id 621
    name "13626135"
    GOslim "signal transducer activity"
  ]
  node
  [
    id 622
    name "13626185"
    GOslim "ion binding"
  ]
  node
  [
    id 623
    name "13626317"
    GOslim "peptidase activity"
  ]
  node
  [
    id 624
    name "136408"
    GOslim "peptidase activity"
  ]
  node
  [
    id 625
    name "136429"
    GOslim "peptidase activity"
  ]
  node
  [
    id 626
    name "136611"
    GOslim "RNA binding"
  ]
  node
  [
    id 627
    name "136612"
    GOslim "NA"
  ]
  node
  [
    id 628
    name "136614"
    GOslim "RNA binding"
  ]
  node
  [
    id 629
    name "136615"
    GOslim "NA"
  ]
  node
  [
    id 630
    name "136620"
    GOslim "oxidoreductase activity"
  ]
  node
  [
    id 631
    name "136681"
    GOslim "peptidase activity"
  ]
  node
  [
    id 632
    name "136682"
    GOslim "peptidase activity"
  ]
  node
  [
    id 633
    name "13699818"
    GOslim "oxidoreductase activity"
  ]
  node
  [
    id 634
    name "137119"
    GOslim "peptidase activity"
  ]
  node
  [
    id 635
    name "137617"
    GOslim "nucleic acid binding transcription ..."
  ]
  node
  [
    id 636
    name "137618"
    GOslim "nucleic acid binding transcription ..."
  ]
  node
  [
    id 637
    name "13878599"
    GOslim "signal transducer activity"
  ]
  node
  [
    id 638
    name "13878604"
    GOslim "signal transducer activity"
  ]
  node
  [
    id 639
    name "1389744"
    GOslim "NA"
  ]
  node
  [
    id 640
    name "13928834"
    GOslim "transmembrane transporter activity"
  ]
  node
  [
    id 641
    name "139424501"
    GOslim "NA"
  ]
  node
  [
    id 642
    name "13959402"
    GOslim "NA"
  ]
  node
  [
    id 643
    name "13959412"
    GOslim "NA"
  ]
  node
  [
    id 644
    name "13959709"
    GOslim "RNA binding"
  ]
  node
  [
    id 645
    name "139707"
    GOslim "signal transducer activity"
  ]
  node
  [
    id 646
    name "14149746"
    GOslim "nucleic acid binding transcription ..."
  ]
  node
  [
    id 647
    name "14194438"
    GOslim "signal transducer activity"
  ]
  node
  [
    id 648
    name "14194819"
    GOslim "signal transducer activity"
  ]
  node
  [
    id 649
    name "14285341"
    GOslim "transmembrane transporter activity"
  ]
  node
  [
    id 650
    name "14285390"
    GOslim "lipid binding"
  ]
  node
  [
    id 651
    name "14285497"
    GOslim "kinase activity"
  ]
  node
  [
    id 652
    name "14286096"
    GOslim "transmembrane transporter activity"
  ]
  node
  [
    id 653
    name "1431733"
    GOslim "NA"
  ]
  node
  [
    id 654
    name "143811362"
    GOslim "peptidase activity"
  ]
  node
  [
    id 655
    name "143811366"
    GOslim "kinase activity"
  ]
  node
  [
    id 656
    name "143811408"
    GOslim "transmembrane transporter activity"
  ]
  node
  [
    id 657
    name "143811423"
    GOslim "NA"
  ]
  node
  [
    id 658
    name "143811431"
    GOslim "signal transducer activity"
  ]
  node
  [
    id 659
    name "143811432"
    GOslim "kinase activity"
  ]
  node
  [
    id 660
    name "143811435"
    GOslim "enzyme binding"
  ]
  node
  [
    id 661
    name "143811469"
    GOslim "transmembrane transporter activity"
  ]
  node
  [
    id 662
    name "143811474"
    GOslim "kinase activity"
  ]
  node
  [
    id 663
    name "14423629"
    GOslim "peptidase activity"
  ]
  node
  [
    id 664
    name "14423632"
    GOslim "peptidase activity"
  ]
  node
  [
    id 665
    name "14424477"
    GOslim "signal transducer activity"
  ]
  node
  [
    id 666
    name "14547989"
    GOslim "ion binding"
  ]
  node
  [
    id 667
    name "14548079"
    GOslim "kinase activity"
  ]
  node
  [
    id 668
    name "14548162"
    GOslim "transmembrane transporter activity"
  ]
  node
  [
    id 669
    name "145559488"
    GOslim "transmembrane transporter activity"
  ]
  node
  [
    id 670
    name "145559489"
    GOslim "peptidase activity"
  ]
  node
  [
    id 671
    name "145559494"
    GOslim "kinase activity"
  ]
  node
  [
    id 672
    name "14598968"
    GOslim "oxidoreductase activity"
  ]
  node
  [
    id 673
    name "146345356"
    GOslim "transmembrane transporter activity"
  ]
  node
  [
    id 674
    name "146345405"
    GOslim "NA"
  ]
  node
  [
    id 675
    name "146345443"
    GOslim "transmembrane transporter activity"
  ]
  node
  [
    id 676
    name "146345453"
    GOslim "ion binding"
  ]
  node
  [
    id 677
    name "146345467"
    GOslim "nucleic acid binding transcription ..."
  ]
  node
  [
    id 678
    name "146345490"
    GOslim "ion binding"
  ]
  node
  [
    id 679
    name "14715116"
    GOslim "lipid binding"
  ]
  node
  [
    id 680
    name "14790115"
    GOslim "peptidase activity"
  ]
  node
  [
    id 681
    name "14790119"
    GOslim "peptidase activity"
  ]
  node
  [
    id 682
    name "148728162"
    GOslim "enzyme binding"
  ]
  node
  [
    id 683
    name "148841515"
    GOslim "oxidoreductase activity"
  ]
  node
  [
    id 684
    name "148887370"
    GOslim "kinase activity"
  ]
  node
  [
    id 685
    name "149018640"
    GOslim "signal transducer activity"
  ]
  node
  [
    id 686
    name "14916521"
    GOslim "NA"
  ]
  node
  [
    id 687
    name "14916950"
    GOslim "NA"
  ]
  node
  [
    id 688
    name "14916998"
    GOslim "oxidoreductase activity"
  ]
  node
  [
    id 689
    name "150378533"
    GOslim "peptidase activity"
  ]
  node
  [
    id 690
    name "150392496"
    GOslim "NA"
  ]
  node
  [
    id 691
    name "150421544"
    GOslim "kinase activity"
  ]
  node
  [
    id 692
    name "151220867"
    GOslim "NA"
  ]
  node
  [
    id 693
    name "151357867"
    GOslim "NA"
  ]
  node
  [
    id 694
    name "15149312"
    GOslim "oxidoreductase activity"
  ]
  node
  [
    id 695
    name "152031600"
    GOslim "nucleic acid binding transcription ..."
  ]
  node
  [
    id 696
    name "152031653"
    GOslim "ion binding"
  ]
  node
  [
    id 697
    name "15214043"
    GOslim "signal transducer activity"
  ]
  node
  [
    id 698
    name "153217451"
    GOslim "peptidase activity"
  ]
  node
  [
    id 699
    name "153791372"
    GOslim "RNA binding"
  ]
  node
  [
    id 700
    name "153791535"
    GOslim "enzyme binding"
  ]
  node
  [
    id 701
    name "153791733"
    GOslim "kinase activity"
  ]
  node
  [
    id 702
    name "154146191"
    GOslim "RNA binding"
  ]
  node
  [
    id 703
    name "15431328"
    GOslim "peptidase activity"
  ]
  node
  [
    id 704
    name "154350220"
    GOslim "DNA binding"
  ]
  node
  [
    id 705
    name "154426292"
    GOslim "oxidoreductase activity"
  ]
  node
  [
    id 706
    name "155969707"
    GOslim "peptidase activity"
  ]
  node
  [
    id 707
    name "15607200"
    GOslim "DNA binding"
  ]
  node
  [
    id 708
    name "15607504"
    GOslim "ion binding"
  ]
  node
  [
    id 709
    name "15608158"
    GOslim "ion binding"
  ]
  node
  [
    id 710
    name "15609874"
    GOslim "DNA binding"
  ]
  node
  [
    id 711
    name "156104883"
    GOslim "NA"
  ]
  node
  [
    id 712
    name "156104889"
    GOslim "NA"
  ]
  node
  [
    id 713
    name "15610807"
    GOslim "peptidase activity"
  ]
  node
  [
    id 714
    name "156151420"
    GOslim "kinase activity"
  ]
  node
  [
    id 715
    name "156416009"
    GOslim "NA"
  ]
  node
  [
    id 716
    name "156630887"
    GOslim "kinase activity"
  ]
  node
  [
    id 717
    name "156630890"
    GOslim "kinase activity"
  ]
  node
  [
    id 718
    name "156631012"
    GOslim "NA"
  ]
  node
  [
    id 719
    name "15675770"
    GOslim "NA"
  ]
  node
  [
    id 720
    name "15680217"
    GOslim "peptidase activity"
  ]
  node
  [
    id 721
    name "15724400"
    GOslim "nucleic acid binding transcription ..."
  ]
  node
  [
    id 722
    name "157266296"
    GOslim "ion binding"
  ]
  node
  [
    id 723
    name "1575471"
    GOslim "signal transducer activity"
  ]
  node
  [
    id 724
    name "157787068"
    GOslim "signal transducer activity"
  ]
  node
  [
    id 725
    name "157830437"
    GOslim "peptidase activity"
  ]
  node
  [
    id 726
    name "157877932"
    GOslim "ion binding"
  ]
  node
  [
    id 727
    name "158186623"
    GOslim "signal transducer activity"
  ]
  node
  [
    id 728
    name "158518404"
    GOslim "oxidoreductase activity"
  ]
  node
  [
    id 729
    name "158518540"
    GOslim "RNA binding"
  ]
  node
  [
    id 730
    name "158705917"
    GOslim "signal transducer activity"
  ]
  node
  [
    id 731
    name "158931133"
    GOslim "RNA binding"
  ]
  node
  [
    id 732
    name "15923709"
    GOslim "NA"
  ]
  node
  [
    id 733
    name "15927174"
    GOslim "NA"
  ]
  node
  [
    id 734
    name "15928672"
    GOslim "nucleic acid binding transcription ..."
  ]
  node
  [
    id 735
    name "15929025"
    GOslim "lipid binding"
  ]
  node
  [
    id 736
    name "160110020"
    GOslim "NA"
  ]
  node
  [
    id 737
    name "160112977"
    GOslim "kinase activity"
  ]
  node
  [
    id 738
    name "160113150"
    GOslim "kinase activity"
  ]
  node
  [
    id 739
    name "160332297"
    GOslim "kinase activity"
  ]
  node
  [
    id 740
    name "160332359"
    GOslim "signal transducer activity"
  ]
  node
  [
    id 741
    name "160333370"
    GOslim "transmembrane transporter activity"
  ]
  node
  [
    id 742
    name "160707929"
    GOslim "nucleic acid binding transcription ..."
  ]
  node
  [
    id 743
    name "160794"
    GOslim "NA"
  ]
  node
  [
    id 744
    name "16128424"
    GOslim "peptidase activity"
  ]
  node
  [
    id 745
    name "16130533"
    GOslim "NA"
  ]
  node
  [
    id 746
    name "16130689"
    GOslim "RNA binding"
  ]
  node
  [
    id 747
    name "161784270"
    GOslim "nucleic acid binding transcription ..."
  ]
  node
  [
    id 748
    name "161789011"
    GOslim "RNA binding"
  ]
  node
  [
    id 749
    name "162330054"
    GOslim "oxidoreductase activity"
  ]
  node
  [
    id 750
    name "16306661"
    GOslim "oxidoreductase activity"
  ]
  node
  [
    id 751
    name "16306916"
    GOslim "NA"
  ]
  node
  [
    id 752
    name "163932448"
    GOslim "NA"
  ]
  node
  [
    id 753
    name "165971782"
    GOslim "oxidoreductase activity"
  ]
  node
  [
    id 754
    name "166215081"
    GOslim "DNA binding"
  ]
  node
  [
    id 755
    name "166232401"
    GOslim "peptidase activity"
  ]
  node
  [
    id 756
    name "166232936"
    GOslim "ion binding"
  ]
  node
  [
    id 757
    name "166897622"
    GOslim "oxidoreductase activity"
  ]
  node
  [
    id 758
    name "166899090"
    GOslim "nucleic acid binding transcription ..."
  ]
  node
  [
    id 759
    name "166899092"
    GOslim "NA"
  ]
  node
  [
    id 760
    name "1669525"
    GOslim "NA"
  ]
  node
  [
    id 761
    name "16758752"
    GOslim "NA"
  ]
  node
  [
    id 762
    name "16878311"
    GOslim "ion binding"
  ]
  node
  [
    id 763
    name "168985070"
    GOslim "NA"
  ]
  node
  [
    id 764
    name "1698399"
    GOslim "RNA binding"
  ]
  node
  [
    id 765
    name "1703009"
    GOslim "signal transducer activity"
  ]
  node
  [
    id 766
    name "1703010"
    GOslim "signal transducer activity"
  ]
  node
  [
    id 767
    name "1703011"
    GOslim "signal transducer activity"
  ]
  node
  [
    id 768
    name "1703030"
    GOslim "signal transducer activity"
  ]
  node
  [
    id 769
    name "1703214"
    GOslim "signal transducer activity"
  ]
  node
  [
    id 770
    name "1703236"
    GOslim "oxidoreductase activity"
  ]
  node
  [
    id 771
    name "1703237"
    GOslim "oxidoreductase activity"
  ]
  node
  [
    id 772
    name "1703273"
    GOslim "RNA binding"
  ]
  node
  [
    id 773
    name "1703436"
    GOslim "NA"
  ]
  node
  [
    id 774
    name "1703466"
    GOslim "transmembrane transporter activity"
  ]
  node
  [
    id 775
    name "1703760"
    GOslim "signal transducer activity"
  ]
  node
  [
    id 776
    name "1705478"
    GOslim "ion binding"
  ]
  node
  [
    id 777
    name "1705480"
    GOslim "NA"
  ]
  node
  [
    id 778
    name "1705486"
    GOslim "DNA binding"
  ]
  node
  [
    id 779
    name "1705630"
    GOslim "peptidase activity"
  ]
  node
  [
    id 780
    name "1705722"
    GOslim "kinase activity"
  ]
  node
  [
    id 781
    name "1705854"
    GOslim "transmembrane transporter activity"
  ]
  node
  [
    id 782
    name "1705855"
    GOslim "transmembrane transporter activity"
  ]
  node
  [
    id 783
    name "1705892"
    GOslim "signal transducer activity"
  ]
  node
  [
    id 784
    name "1705894"
    GOslim "signal transducer activity"
  ]
  node
  [
    id 785
    name "1705896"
    GOslim "signal transducer activity"
  ]
  node
  [
    id 786
    name "1706283"
    GOslim "signal transducer activity"
  ]
  node
  [
    id 787
    name "1706286"
    GOslim "signal transducer activity"
  ]
  node
  [
    id 788
    name "1706296"
    GOslim "signal transducer activity"
  ]
  node
  [
    id 789
    name "1706408"
    GOslim "oxidoreductase activity"
  ]
  node
  [
    id 790
    name "1706542"
    GOslim "RNA binding"
  ]
  node
  [
    id 791
    name "1706563"
    GOslim "peptidase activity"
  ]
  node
  [
    id 792
    name "1706689"
    GOslim "oxidoreductase activity"
  ]
  node
  [
    id 793
    name "1706735"
    GOslim "ion binding"
  ]
  node
  [
    id 794
    name "1706884"
    GOslim "ion binding"
  ]
  node
  [
    id 795
    name "1707884"
    GOslim "signal transducer activity"
  ]
  node
  [
    id 796
    name "1708004"
    GOslim "NA"
  ]
  node
  [
    id 797
    name "1708315"
    GOslim "ion binding"
  ]
  node
  [
    id 798
    name "1708326"
    GOslim "ion binding"
  ]
  node
  [
    id 799
    name "1708365"
    GOslim "kinase activity"
  ]
  node
  [
    id 800
    name "1708375"
    GOslim "ion binding"
  ]
  node
  [
    id 801
    name "1708824"
    GOslim "kinase activity"
  ]
  node
  [
    id 802
    name "1709020"
    GOslim "signal transducer activity"
  ]
  node
  [
    id 803
    name "1709167"
    GOslim "lipid binding"
  ]
  node
  [
    id 804
    name "1709218"
    GOslim "transmembrane transporter activity"
  ]
  node
  [
    id 805
    name "1709220"
    GOslim "transmembrane transporter activity"
  ]
  node
  [
    id 806
    name "1709238"
    GOslim "ion binding"
  ]
  node
  [
    id 807
    name "1709333"
    GOslim "oxidoreductase activity"
  ]
  node
  [
    id 808
    name "1709344"
    GOslim "ion binding"
  ]
  node
  [
    id 809
    name "1709423"
    GOslim "signal transducer activity"
  ]
  node
  [
    id 810
    name "1709519"
    GOslim "transmembrane transporter activity"
  ]
  node
  [
    id 811
    name "1709520"
    GOslim "transmembrane transporter activity"
  ]
  node
  [
    id 812
    name "1709521"
    GOslim "transmembrane transporter activity"
  ]
  node
  [
    id 813
    name "1709524"
    GOslim "signal transducer activity"
  ]
  node
  [
    id 814
    name "1709543"
    GOslim "NA"
  ]
  node
  [
    id 815
    name "1709580"
    GOslim "signal transducer activity"
  ]
  node
  [
    id 816
    name "1709657"
    GOslim "NA"
  ]
  node
  [
    id 817
    name "1709658"
    GOslim "kinase activity"
  ]
  node
  [
    id 818
    name "1709728"
    GOslim "nucleic acid binding transcription ..."
  ]
  node
  [
    id 819
    name "1709762"
    GOslim "peptidase activity"
  ]
  node
  [
    id 820
    name "1710639"
    GOslim "nucleic acid binding transcription ..."
  ]
  node
  [
    id 821
    name "1710720"
    GOslim "nucleic acid binding transcription ..."
  ]
  node
  [
    id 822
    name "1710878"
    GOslim "peptidase activity"
  ]
  node
  [
    id 823
    name "1711553"
    GOslim "nucleic acid binding transcription ..."
  ]
  node
  [
    id 824
    name "171229"
    GOslim "NA"
  ]
  node
  [
    id 825
    name "17149836"
    GOslim "signal transducer activity"
  ]
  node
  [
    id 826
    name "171543895"
    GOslim "RNA binding"
  ]
  node
  [
    id 827
    name "1717829"
    GOslim "kinase activity"
  ]
  node
  [
    id 828
    name "1717869"
    GOslim "peptidase activity"
  ]
  node
  [
    id 829
    name "1718191"
    GOslim "enzyme binding"
  ]
  node
  [
    id 830
    name "172045824"
    GOslim "lipid binding"
  ]
  node
  [
    id 831
    name "172046078"
    GOslim "RNA binding"
  ]
  node
  [
    id 832
    name "1722742"
    GOslim "transmembrane transporter activity"
  ]
  node
  [
    id 833
    name "17298688"
    GOslim "signal transducer activity"
  ]
  node
  [
    id 834
    name "1730070"
    GOslim "kinase activity"
  ]
  node
  [
    id 835
    name "1730092"
    GOslim "peptidase activity"
  ]
  node
  [
    id 836
    name "1730100"
    GOslim "peptidase activity"
  ]
  node
  [
    id 837
    name "1730321"
    GOslim "DNA binding"
  ]
  node
  [
    id 838
    name "17365993"
    GOslim "signal transducer activity"
  ]
  node
  [
    id 839
    name "17366160"
    GOslim "transmembrane transporter activity"
  ]
  node
  [
    id 840
    name "17366361"
    GOslim "signal transducer activity"
  ]
  node
  [
    id 841
    name "17366878"
    GOslim "signal transducer activity"
  ]
  node
  [
    id 842
    name "17367126"
    GOslim "DNA binding"
  ]
  node
  [
    id 843
    name "17367264"
    GOslim "signal transducer activity"
  ]
  node
  [
    id 844
    name "17367962"
    GOslim "oxidoreductase activity"
  ]
  node
  [
    id 845
    name "17369329"
    GOslim "DNA binding"
  ]
  node
  [
    id 846
    name "17369720"
    GOslim "NA"
  ]
  node
  [
    id 847
    name "17371773"
    GOslim "lipid binding"
  ]
  node
  [
    id 848
    name "17374647"
    GOslim "NA"
  ]
  node
  [
    id 849
    name "17374795"
    GOslim "transmembrane transporter activity"
  ]
  node
  [
    id 850
    name "17375667"
    GOslim "DNA binding"
  ]
  node
  [
    id 851
    name "17375734"
    GOslim "kinase activity"
  ]
  node
  [
    id 852
    name "17376886"
    GOslim "peptidase activity"
  ]
  node
  [
    id 853
    name "17377964"
    GOslim "NA"
  ]
  node
  [
    id 854
    name "17380160"
    GOslim "ion binding"
  ]
  node
  [
    id 855
    name "17380162"
    GOslim "kinase activity"
  ]
  node
  [
    id 856
    name "17380186"
    GOslim "DNA binding"
  ]
  node
  [
    id 857
    name "17380223"
    GOslim "DNA binding"
  ]
  node
  [
    id 858
    name "17380230"
    GOslim "DNA binding"
  ]
  node
  [
    id 859
    name "17380296"
    GOslim "transmembrane transporter activity"
  ]
  node
  [
    id 860
    name "17380507"
    GOslim "nucleic acid binding transcription ..."
  ]
  node
  [
    id 861
    name "17380528"
    GOslim "signal transducer activity"
  ]
  node
  [
    id 862
    name "17380553"
    GOslim "ion binding"
  ]
  node
  [
    id 863
    name "17391426"
    GOslim "oxidoreductase activity"
  ]
  node
  [
    id 864
    name "17433290"
    GOslim "RNA binding"
  ]
  node
  [
    id 865
    name "17433306"
    GOslim "transmembrane transporter activity"
  ]
  node
  [
    id 866
    name "17507875"
    GOslim "RNA binding"
  ]
  node
  [
    id 867
    name "17541622"
    GOslim "RNA binding"
  ]
  node
  [
    id 868
    name "17562800"
    GOslim "RNA binding"
  ]
  node
  [
    id 869
    name "1762973"
    GOslim "NA"
  ]
  node
  [
    id 870
    name "1781172"
    GOslim "NA"
  ]
  node
  [
    id 871
    name "17865718"
    GOslim "RNA binding"
  ]
  node
  [
    id 872
    name "180352"
    GOslim "peptidase activity"
  ]
  node
  [
    id 873
    name "18073591"
    GOslim "ion binding"
  ]
  node
  [
    id 874
    name "18088239"
    GOslim "ion binding"
  ]
  node
  [
    id 875
    name "181971"
    GOslim "signal transducer activity"
  ]
  node
  [
    id 876
    name "18202126"
    GOslim "NA"
  ]
  node
  [
    id 877
    name "18202149"
    GOslim "lipid binding"
  ]
  node
  [
    id 878
    name "18202586"
    GOslim "NA"
  ]
  node
  [
    id 879
    name "18202594"
    GOslim "transmembrane transporter activity"
  ]
  node
  [
    id 880
    name "18202596"
    GOslim "nucleic acid binding transcription ..."
  ]
  node
  [
    id 881
    name "18202872"
    GOslim "lipid binding"
  ]
  node
  [
    id 882
    name "18203298"
    GOslim "transmembrane transporter activity"
  ]
  node
  [
    id 883
    name "18203488"
    GOslim "kinase activity"
  ]
  node
  [
    id 884
    name "18249941"
    GOslim "signal transducer activity"
  ]
  node
  [
    id 885
    name "18266817"
    GOslim "ion binding"
  ]
  node
  [
    id 886
    name "18266879"
    GOslim "kinase activity"
  ]
  node
  [
    id 887
    name "18268203"
    GOslim "peptidase activity"
  ]
  node
  [
    id 888
    name "18269702"
    GOslim "signal transducer activity"
  ]
  node
  [
    id 889
    name "1832253"
    GOslim "lipid binding"
  ]
  node
  [
    id 890
    name "18375660"
    GOslim "NA"
  ]
  node
  [
    id 891
    name "18418623"
    GOslim "nucleic acid binding transcription ..."
  ]
  node
  [
    id 892
    name "18643383"
    GOslim "kinase activity"
  ]
  node
  [
    id 893
    name "18677729"
    GOslim "signal transducer activity"
  ]
  node
  [
    id 894
    name "187608890"
    GOslim "peptidase activity"
  ]
  node
  [
    id 895
    name "187608895"
    GOslim "oxidoreductase activity"
  ]
  node
  [
    id 896
    name "18765758"
    GOslim "kinase activity"
  ]
  node
  [
    id 897
    name "187951685"
    GOslim "signal transducer activity"
  ]
  node
  [
    id 898
    name "187952397"
    GOslim "ion binding"
  ]
  node
  [
    id 899
    name "187960037"
    GOslim "enzyme binding"
  ]
  node
  [
    id 900
    name "188528692"
    GOslim "peptidase activity"
  ]
  node
  [
    id 901
    name "188536040"
    GOslim "nucleic acid binding transcription ..."
  ]
  node
  [
    id 902
    name "18860902"
    GOslim "enzyme binding"
  ]
  node
  [
    id 903
    name "18959272"
    GOslim "transmembrane transporter activity"
  ]
  node
  [
    id 904
    name "190360143"
    GOslim "RNA binding"
  ]
  node
  [
    id 905
    name "190938"
    GOslim "ion binding"
  ]
  node
  [
    id 906
    name "1935041"
    GOslim "transmembrane transporter activity"
  ]
  node
  [
    id 907
    name "194068499"
    GOslim "RNA binding"
  ]
  node
  [
    id 908
    name "195969650"
    GOslim "signal transducer activity"
  ]
  node
  [
    id 909
    name "196114967"
    GOslim "NA"
  ]
  node
  [
    id 910
    name "19855073"
    GOslim "RNA binding"
  ]
  node
  [
    id 911
    name "19860819"
    GOslim "kinase activity"
  ]
  node
  [
    id 912
    name "19865267"
    GOslim "enzyme binding"
  ]
  node
  [
    id 913
    name "19883961"
    GOslim "peptidase activity"
  ]
  node
  [
    id 914
    name "19923817"
    GOslim "oxidoreductase activity"
  ]
  node
  [
    id 915
    name "20070193"
    GOslim "nucleic acid binding transcription ..."
  ]
  node
  [
    id 916
    name "20137196"
    GOslim "NA"
  ]
  node
  [
    id 917
    name "20137409"
    GOslim "NA"
  ]
  node
  [
    id 918
    name "20137569"
    GOslim "NA"
  ]
  node
  [
    id 919
    name "20137579"
    GOslim "ion binding"
  ]
  node
  [
    id 920
    name "20137973"
    GOslim "enzyme binding"
  ]
  node
  [
    id 921
    name "20138087"
    GOslim "signal transducer activity"
  ]
  node
  [
    id 922
    name "20139243"
    GOslim "kinase activity"
  ]
  node
  [
    id 923
    name "20139861"
    GOslim "enzyme binding"
  ]
  node
  [
    id 924
    name "20140020"
    GOslim "peptidase activity"
  ]
  node
  [
    id 925
    name "20140269"
    GOslim "kinase activity"
  ]
  node
  [
    id 926
    name "20140413"
    GOslim "lipid binding"
  ]
  node
  [
    id 927
    name "20140434"
    GOslim "lipid binding"
  ]
  node
  [
    id 928
    name "20140470"
    GOslim "RNA binding"
  ]
  node
  [
    id 929
    name "20140568"
    GOslim "RNA binding"
  ]
  node
  [
    id 930
    name "20140805"
    GOslim "enzyme binding"
  ]
  node
  [
    id 931
    name "20140872"
    GOslim "RNA binding"
  ]
  node
  [
    id 932
    name "20140876"
    GOslim "RNA binding"
  ]
  node
  [
    id 933
    name "20141178"
    GOslim "ion binding"
  ]
  node
  [
    id 934
    name "20141192"
    GOslim "NA"
  ]
  node
  [
    id 935
    name "20141211"
    GOslim "signal transducer activity"
  ]
  node
  [
    id 936
    name "20141263"
    GOslim "ion binding"
  ]
  node
  [
    id 937
    name "20141280"
    GOslim "signal transducer activity"
  ]
  node
  [
    id 938
    name "20141296"
    GOslim "kinase activity"
  ]
  node
  [
    id 939
    name "20141454"
    GOslim "peptidase activity"
  ]
  node
  [
    id 940
    name "20141488"
    GOslim "kinase activity"
  ]
  node
  [
    id 941
    name "20141533"
    GOslim "kinase activity"
  ]
  node
  [
    id 942
    name "20141582"
    GOslim "kinase activity"
  ]
  node
  [
    id 943
    name "20141857"
    GOslim "ion binding"
  ]
  node
  [
    id 944
    name "20141877"
    GOslim "ion binding"
  ]
  node
  [
    id 945
    name "20141946"
    GOslim "DNA binding"
  ]
  node
  [
    id 946
    name "20149530"
    GOslim "kinase activity"
  ]
  node
  [
    id 947
    name "20149576"
    GOslim "nucleic acid binding transcription ..."
  ]
  node
  [
    id 948
    name "20178292"
    GOslim "enzyme binding"
  ]
  node
  [
    id 949
    name "20178296"
    GOslim "RNA binding"
  ]
  node
  [
    id 950
    name "20178306"
    GOslim "kinase activity"
  ]
  node
  [
    id 951
    name "20178316"
    GOslim "peptidase activity"
  ]
  node
  [
    id 952
    name "20178318"
    GOslim "signal transducer activity"
  ]
  node
  [
    id 953
    name "20178333"
    GOslim "RNA binding"
  ]
  node
  [
    id 954
    name "202660"
    GOslim "signal transducer activity"
  ]
  node
  [
    id 955
    name "202666"
    GOslim "signal transducer activity"
  ]
  node
  [
    id 956
    name "20302973"
    GOslim "signal transducer activity"
  ]
  node
  [
    id 957
    name "20336229"
    GOslim "nucleic acid binding transcription ..."
  ]
  node
  [
    id 958
    name "20336335"
    GOslim "enzyme binding"
  ]
  node
  [
    id 959
    name "20373106"
    GOslim "signal transducer activity"
  ]
  node
  [
    id 960
    name "20454871"
    GOslim "kinase activity"
  ]
  node
  [
    id 961
    name "20455217"
    GOslim "kinase activity"
  ]
  node
  [
    id 962
    name "20455502"
    GOslim "kinase activity"
  ]
  node
  [
    id 963
    name "20455526"
    GOslim "ion binding"
  ]
  node
  [
    id 964
    name "20455529"
    GOslim "oxidoreductase activity"
  ]
  node
  [
    id 965
    name "20532374"
    GOslim "lipid binding"
  ]
  node
  [
    id 966
    name "20532382"
    GOslim "peptidase activity"
  ]
  node
  [
    id 967
    name "20532397"
    GOslim "kinase activity"
  ]
  node
  [
    id 968
    name "20532424"
    GOslim "signal transducer activity"
  ]
  node
  [
    id 969
    name "205371758"
    GOslim "DNA binding"
  ]
  node
  [
    id 970
    name "205371776"
    GOslim "kinase activity"
  ]
  node
  [
    id 971
    name "205371788"
    GOslim "lipid binding"
  ]
  node
  [
    id 972
    name "205371820"
    GOslim "lipid binding"
  ]
  node
  [
    id 973
    name "205371821"
    GOslim "transmembrane transporter activity"
  ]
  node
  [
    id 974
    name "205371855"
    GOslim "peptidase activity"
  ]
  node
  [
    id 975
    name "205693628"
    GOslim "NA"
  ]
  node
  [
    id 976
    name "205804177"
    GOslim "signal transducer activity"
  ]
  node
  [
    id 977
    name "205829312"
    GOslim "lipid binding"
  ]
  node
  [
    id 978
    name "206729857"
    GOslim "kinase activity"
  ]
  node
  [
    id 979
    name "206729885"
    GOslim "signal transducer activity"
  ]
  node
  [
    id 980
    name "206729897"
    GOslim "signal transducer activity"
  ]
  node
  [
    id 981
    name "208342286"
    GOslim "nucleic acid binding transcription ..."
  ]
  node
  [
    id 982
    name "209572626"
    GOslim "transmembrane transporter activity"
  ]
  node
  [
    id 983
    name "209572639"
    GOslim "kinase activity"
  ]
  node
  [
    id 984
    name "209572672"
    GOslim "transmembrane transporter activity"
  ]
  node
  [
    id 985
    name "209572680"
    GOslim "RNA binding"
  ]
  node
  [
    id 986
    name "209572718"
    GOslim "peptidase activity"
  ]
  node
  [
    id 987
    name "20978407"
    GOslim "oxidoreductase activity"
  ]
  node
  [
    id 988
    name "20981678"
    GOslim "oxidoreductase activity"
  ]
  node
  [
    id 989
    name "209978904"
    GOslim "signal transducer activity"
  ]
  node
  [
    id 990
    name "212276447"
    GOslim "oxidoreductase activity"
  ]
  node
  [
    id 991
    name "212276510"
    GOslim "peptidase activity"
  ]
  node
  [
    id 992
    name "212286370"
    GOslim "signal transducer activity"
  ]
  node
  [
    id 993
    name "21263800"
    GOslim "signal transducer activity"
  ]
  node
  [
    id 994
    name "21263830"
    GOslim "signal transducer activity"
  ]
  node
  [
    id 995
    name "21263835"
    GOslim "signal transducer activity"
  ]
  node
  [
    id 996
    name "21264324"
    GOslim "signal transducer activity"
  ]
  node
  [
    id 997
    name "21264471"
    GOslim "enzyme binding"
  ]
  node
  [
    id 998
    name "21264503"
    GOslim "oxidoreductase activity"
  ]
  node
  [
    id 999
    name "21327705"
    GOslim "peptidase activity"
  ]
  node
  [
    id 1000
    name "21359816"
    GOslim "RNA binding"
  ]
  node
  [
    id 1001
    name "21359873"
    GOslim "kinase activity"
  ]
  node
  [
    id 1002
    name "21361340"
    GOslim "kinase activity"
  ]
  node
  [
    id 1003
    name "21361397"
    GOslim "lipid binding"
  ]
  node
  [
    id 1004
    name "21362409"
    GOslim "NA"
  ]
  node
  [
    id 1005
    name "21392848"
    GOslim "NA"
  ]
  node
  [
    id 1006
    name "21431730"
    GOslim "oxidoreductase activity"
  ]
  node
  [
    id 1007
    name "21431735"
    GOslim "oxidoreductase activity"
  ]
  node
  [
    id 1008
    name "21431782"
    GOslim "kinase activity"
  ]
  node
  [
    id 1009
    name "21431789"
    GOslim "NA"
  ]
  node
  [
    id 1010
    name "21464101"
    GOslim "RNA binding"
  ]
  node
  [
    id 1011
    name "215273868"
    GOslim "peptidase activity"
  ]
  node
  [
    id 1012
    name "215273881"
    GOslim "transmembrane transporter activity"
  ]
  node
  [
    id 1013
    name "215273968"
    GOslim "oxidoreductase activity"
  ]
  node
  [
    id 1014
    name "215273969"
    GOslim "kinase activity"
  ]
  node
  [
    id 1015
    name "215274013"
    GOslim "kinase activity"
  ]
  node
  [
    id 1016
    name "215274092"
    GOslim "signal transducer activity"
  ]
  node
  [
    id 1017
    name "215274093"
    GOslim "signal transducer activity"
  ]
  node
  [
    id 1018
    name "215274107"
    GOslim "signal transducer activity"
  ]
  node
  [
    id 1019
    name "215274135"
    GOslim "transmembrane transporter activity"
  ]
  node
  [
    id 1020
    name "215274139"
    GOslim "lipid binding"
  ]
  node
  [
    id 1021
    name "215274146"
    GOslim "nucleic acid binding transcription ..."
  ]
  node
  [
    id 1022
    name "215274221"
    GOslim "kinase activity"
  ]
  node
  [
    id 1023
    name "215274255"
    GOslim "NA"
  ]
  node
  [
    id 1024
    name "215274258"
    GOslim "nucleic acid binding transcription ..."
  ]
  node
  [
    id 1025
    name "215274260"
    GOslim "NA"
  ]
  node
  [
    id 1026
    name "215274262"
    GOslim "RNA binding"
  ]
  node
  [
    id 1027
    name "215274267"
    GOslim "oxidoreductase activity"
  ]
  node
  [
    id 1028
    name "21542399"
    GOslim "NA"
  ]
  node
  [
    id 1029
    name "21542418"
    GOslim "nucleic acid binding transcription ..."
  ]
  node
  [
    id 1030
    name "21595511"
    GOslim "NA"
  ]
  node
  [
    id 1031
    name "21620132"
    GOslim "nucleic acid binding transcription ..."
  ]
  node
  [
    id 1032
    name "216409690"
    GOslim "nucleic acid binding transcription ..."
  ]
  node
  [
    id 1033
    name "216409692"
    GOslim "nucleic acid binding transcription ..."
  ]
  node
  [
    id 1034
    name "216409708"
    GOslim "nucleic acid binding transcription ..."
  ]
  node
  [
    id 1035
    name "216409728"
    GOslim "nucleic acid binding transcription ..."
  ]
  node
  [
    id 1036
    name "216546"
    GOslim "ion binding"
  ]
  node
  [
    id 1037
    name "216548193"
    GOslim "DNA binding"
  ]
  node
  [
    id 1038
    name "216548487"
    GOslim "ion binding"
  ]
  node
  [
    id 1039
    name "21693173"
    GOslim "ion binding"
  ]
  node
  [
    id 1040
    name "21707502"
    GOslim "kinase activity"
  ]
  node
  [
    id 1041
    name "218511853"
    GOslim "kinase activity"
  ]
  node
  [
    id 1042
    name "218511987"
    GOslim "lipid binding"
  ]
  node
  [
    id 1043
    name "218512059"
    GOslim "transmembrane transporter activity"
  ]
  node
  [
    id 1044
    name "218512076"
    GOslim "ion binding"
  ]
  node
  [
    id 1045
    name "218512114"
    GOslim "kinase activity"
  ]
  node
  [
    id 1046
    name "2190535"
    GOslim "oxidoreductase activity"
  ]
  node
  [
    id 1047
    name "219518789"
    GOslim "DNA binding"
  ]
  node
  [
    id 1048
    name "219519004"
    GOslim "kinase activity"
  ]
  node
  [
    id 1049
    name "21961528"
    GOslim "signal transducer activity"
  ]
  node
  [
    id 1050
    name "219689097"
    GOslim "ion binding"
  ]
  node
  [
    id 1051
    name "219689243"
    GOslim "RNA binding"
  ]
  node
  [
    id 1052
    name "22001808"
    GOslim "ion binding"
  ]
  node
  [
    id 1053
    name "22001996"
    GOslim "kinase activity"
  ]
  node
  [
    id 1054
    name "22002046"
    GOslim "peptidase activity"
  ]
  node
  [
    id 1055
    name "22035600"
    GOslim "kinase activity"
  ]
  node
  [
    id 1056
    name "22095549"
    GOslim "oxidoreductase activity"
  ]
  node
  [
    id 1057
    name "22096374"
    GOslim "kinase activity"
  ]
  node
  [
    id 1058
    name "220980066"
    GOslim "NA"
  ]
  node
  [
    id 1059
    name "220983390"
    GOslim "NA"
  ]
  node
  [
    id 1060
    name "221046486"
    GOslim "oxidoreductase activity"
  ]
  node
  [
    id 1061
    name "221222505"
    GOslim "oxidoreductase activity"
  ]
  node
  [
    id 1062
    name "222080049"
    GOslim "signal transducer activity"
  ]
  node
  [
    id 1063
    name "222080095"
    GOslim "signal transducer activity"
  ]
  node
  [
    id 1064
    name "222080109"
    GOslim "signal transducer activity"
  ]
  node
  [
    id 1065
    name "222762"
    GOslim "NA"
  ]
  node
  [
    id 1066
    name "223459640"
    GOslim "enzyme binding"
  ]
  node
  [
    id 1067
    name "223460826"
    GOslim "lipid binding"
  ]
  node
  [
    id 1068
    name "223468676"
    GOslim "nucleic acid binding transcription ..."
  ]
  node
  [
    id 1069
    name "223590159"
    GOslim "ion binding"
  ]
  node
  [
    id 1070
    name "223590203"
    GOslim "RNA binding"
  ]
  node
  [
    id 1071
    name "223590210"
    GOslim "transmembrane transporter activity"
  ]
  node
  [
    id 1072
    name "223590238"
    GOslim "signal transducer activity"
  ]
  node
  [
    id 1073
    name "223718203"
    GOslim "lipid binding"
  ]
  node
  [
    id 1074
    name "223942069"
    GOslim "peptidase activity"
  ]
  node
  [
    id 1075
    name "224028257"
    GOslim "nucleic acid binding transcription ..."
  ]
  node
  [
    id 1076
    name "224471880"
    GOslim "NA"
  ]
  node
  [
    id 1077
    name "224494019"
    GOslim "signal transducer activity"
  ]
  node
  [
    id 1078
    name "224586929"
    GOslim "enzyme binding"
  ]
  node
  [
    id 1079
    name "22538455"
    GOslim "DNA binding"
  ]
  node
  [
    id 1080
    name "225543099"
    GOslim "NA"
  ]
  node
  [
    id 1081
    name "226489999"
    GOslim "NA"
  ]
  node
  [
    id 1082
    name "226490001"
    GOslim "NA"
  ]
  node
  [
    id 1083
    name "226490003"
    GOslim "NA"
  ]
  node
  [
    id 1084
    name "22654122"
    GOslim "RNA binding"
  ]
  node
  [
    id 1085
    name "226693507"
    GOslim "signal transducer activity"
  ]
  node
  [
    id 1086
    name "226693566"
    GOslim "ion binding"
  ]
  node
  [
    id 1087
    name "226694183"
    GOslim "ion binding"
  ]
  node
  [
    id 1088
    name "226694197"
    GOslim "kinase activity"
  ]
  node
  [
    id 1089
    name "226709091"
    GOslim "signal transducer activity"
  ]
  node
  [
    id 1090
    name "226958440"
    GOslim "RNA binding"
  ]
  node
  [
    id 1091
    name "227977143"
    GOslim "RNA binding"
  ]
  node
  [
    id 1092
    name "22907044"
    GOslim "RNA binding"
  ]
  node
  [
    id 1093
    name "229462762"
    GOslim "enzyme binding"
  ]
  node
  [
    id 1094
    name "229462780"
    GOslim "transmembrane transporter activity"
  ]
  node
  [
    id 1095
    name "229462907"
    GOslim "NA"
  ]
  node
  [
    id 1096
    name "229462950"
    GOslim "signal transducer activity"
  ]
  node
  [
    id 1097
    name "229462966"
    GOslim "transmembrane transporter activity"
  ]
  node
  [
    id 1098
    name "229463010"
    GOslim "signal transducer activity"
  ]
  node
  [
    id 1099
    name "231454"
    GOslim "signal transducer activity"
  ]
  node
  [
    id 1100
    name "231461"
    GOslim "signal transducer activity"
  ]
  node
  [
    id 1101
    name "231473"
    GOslim "signal transducer activity"
  ]
  node
  [
    id 1102
    name "231519"
    GOslim "signal transducer activity"
  ]
  node
  [
    id 1103
    name "231632"
    GOslim "transmembrane transporter activity"
  ]
  node
  [
    id 1104
    name "231713"
    GOslim "signal transducer activity"
  ]
  node
  [
    id 1105
    name "231898"
    GOslim "oxidoreductase activity"
  ]
  node
  [
    id 1106
    name "232066"
    GOslim "kinase activity"
  ]
  node
  [
    id 1107
    name "232081"
    GOslim "lipid binding"
  ]
  node
  [
    id 1108
    name "232132"
    GOslim "signal transducer activity"
  ]
  node
  [
    id 1109
    name "232133"
    GOslim "signal transducer activity"
  ]
  node
  [
    id 1110
    name "232185"
    GOslim "signal transducer activity"
  ]
  node
  [
    id 1111
    name "23496270"
    GOslim "NA"
  ]
  node
  [
    id 1112
    name "23497510"
    GOslim "peptidase activity"
  ]
  node
  [
    id 1113
    name "23503039"
    GOslim "signal transducer activity"
  ]
  node
  [
    id 1114
    name "23503045"
    GOslim "transmembrane transporter activity"
  ]
  node
  [
    id 1115
    name "23503074"
    GOslim "kinase activity"
  ]
  node
  [
    id 1116
    name "23503089"
    GOslim "nucleic acid binding transcription ..."
  ]
  node
  [
    id 1117
    name "23505220"
    GOslim "peptidase activity"
  ]
  node
  [
    id 1118
    name "23510348"
    GOslim "DNA binding"
  ]
  node
  [
    id 1119
    name "2358024"
    GOslim "NA"
  ]
  node
  [
    id 1120
    name "23615263"
    GOslim "peptidase activity"
  ]
  node
  [
    id 1121
    name "238054374"
    GOslim "transmembrane transporter activity"
  ]
  node
  [
    id 1122
    name "23830928"
    GOslim "lipid binding"
  ]
  node
  [
    id 1123
    name "23831146"
    GOslim "transmembrane transporter activity"
  ]
  node
  [
    id 1124
    name "23831360"
    GOslim "NA"
  ]
  node
  [
    id 1125
    name "23893623"
    GOslim "nucleic acid binding transcription ..."
  ]
  node
  [
    id 1126
    name "23943882"
    GOslim "kinase activity"
  ]
  node
  [
    id 1127
    name "239938605"
    GOslim "NA"
  ]
  node
  [
    id 1128
    name "239938639"
    GOslim "signal transducer activity"
  ]
  node
  [
    id 1129
    name "239938658"
    GOslim "lipid binding"
  ]
  node
  [
    id 1130
    name "239938818"
    GOslim "lipid binding"
  ]
  node
  [
    id 1131
    name "239938869"
    GOslim "ion binding"
  ]
  node
  [
    id 1132
    name "239938877"
    GOslim "transmembrane transporter activity"
  ]
  node
  [
    id 1133
    name "239938949"
    GOslim "NA"
  ]
  node
  [
    id 1134
    name "24119166"
    GOslim "NA"
  ]
  node
  [
    id 1135
    name "24211440"
    GOslim "transmembrane transporter activity"
  ]
  node
  [
    id 1136
    name "24212459"
    GOslim "RNA binding"
  ]
  node
  [
    id 1137
    name "24418624"
    GOslim "nucleic acid binding transcription ..."
  ]
  node
  [
    id 1138
    name "24418849"
    GOslim "transmembrane transporter activity"
  ]
  node
  [
    id 1139
    name "24418862"
    GOslim "ion binding"
  ]
  node
  [
    id 1140
    name "24497585"
    GOslim "NA"
  ]
  node
  [
    id 1141
    name "2492627"
    GOslim "transmembrane transporter activity"
  ]
  node
  [
    id 1142
    name "2492782"
    GOslim "NA"
  ]
  node
  [
    id 1143
    name "2492887"
    GOslim "NA"
  ]
  node
  [
    id 1144
    name "2492935"
    GOslim "ion binding"
  ]
  node
  [
    id 1145
    name "2492957"
    GOslim "NA"
  ]
  node
  [
    id 1146
    name "2493497"
    GOslim "NA"
  ]
  node
  [
    id 1147
    name "2493498"
    GOslim "NA"
  ]
  node
  [
    id 1148
    name "2493531"
    GOslim "peptidase activity"
  ]
  node
  [
    id 1149
    name "2494037"
    GOslim "oxidoreductase activity"
  ]
  node
  [
    id 1150
    name "2494384"
    GOslim "NA"
  ]
  node
  [
    id 1151
    name "2494387"
    GOslim "NA"
  ]
  node
  [
    id 1152
    name "2494928"
    GOslim "signal transducer activity"
  ]
  node
  [
    id 1153
    name "2494948"
    GOslim "signal transducer activity"
  ]
  node
  [
    id 1154
    name "2494971"
    GOslim "signal transducer activity"
  ]
  node
  [
    id 1155
    name "2494982"
    GOslim "enzyme binding"
  ]
  node
  [
    id 1156
    name "2494984"
    GOslim "signal transducer activity"
  ]
  node
  [
    id 1157
    name "2494989"
    GOslim "signal transducer activity"
  ]
  node
  [
    id 1158
    name "2494997"
    GOslim "signal transducer activity"
  ]
  node
  [
    id 1159
    name "2494998"
    GOslim "signal transducer activity"
  ]
  node
  [
    id 1160
    name "2495000"
    GOslim "signal transducer activity"
  ]
  node
  [
    id 1161
    name "2495009"
    GOslim "signal transducer activity"
  ]
  node
  [
    id 1162
    name "2495010"
    GOslim "signal transducer activity"
  ]
  node
  [
    id 1163
    name "2495012"
    GOslim "signal transducer activity"
  ]
  node
  [
    id 1164
    name "2495013"
    GOslim "signal transducer activity"
  ]
  node
  [
    id 1165
    name "2495018"
    GOslim "signal transducer activity"
  ]
  node
  [
    id 1166
    name "2495019"
    GOslim "signal transducer activity"
  ]
  node
  [
    id 1167
    name "2495059"
    GOslim "signal transducer activity"
  ]
  node
  [
    id 1168
    name "2495077"
    GOslim "signal transducer activity"
  ]
  node
  [
    id 1169
    name "2495080"
    GOslim "signal transducer activity"
  ]
  node
  [
    id 1170
    name "2497236"
    GOslim "ion binding"
  ]
  node
  [
    id 1171
    name "2497238"
    GOslim "ion binding"
  ]
  node
  [
    id 1172
    name "2497560"
    GOslim "kinase activity"
  ]
  node
  [
    id 1173
    name "2498017"
    GOslim "nucleic acid binding transcription ..."
  ]
  node
  [
    id 1174
    name "2498046"
    GOslim "transmembrane transporter activity"
  ]
  node
  [
    id 1175
    name "2498228"
    GOslim "NA"
  ]
  node
  [
    id 1176
    name "2498443"
    GOslim "nucleic acid binding transcription ..."
  ]
  node
  [
    id 1177
    name "2498444"
    GOslim "nucleic acid binding transcription ..."
  ]
  node
  [
    id 1178
    name "24987805"
    GOslim "RNA binding"
  ]
  node
  [
    id 1179
    name "2499425"
    GOslim "transmembrane transporter activity"
  ]
  node
  [
    id 1180
    name "2499445"
    GOslim "ion binding"
  ]
  node
  [
    id 1181
    name "2499448"
    GOslim "ion binding"
  ]
  node
  [
    id 1182
    name "2499600"
    GOslim "kinase activity"
  ]
  node
  [
    id 1183
    name "2499703"
    GOslim "lipid binding"
  ]
  node
  [
    id 1184
    name "2499748"
    GOslim "NA"
  ]
  node
  [
    id 1185
    name "2500042"
    GOslim "oxidoreductase activity"
  ]
  node
  [
    id 1186
    name "2501336"
    GOslim "oxidoreductase activity"
  ]
  node
  [
    id 1187
    name "25014053"
    GOslim "transmembrane transporter activity"
  ]
  node
  [
    id 1188
    name "25014054"
    GOslim "transmembrane transporter activity"
  ]
  node
  [
    id 1189
    name "25014074"
    GOslim "RNA binding"
  ]
  node
  [
    id 1190
    name "2506127"
    GOslim "transmembrane transporter activity"
  ]
  node
  [
    id 1191
    name "2506136"
    GOslim "RNA binding"
  ]
  node
  [
    id 1192
    name "2506251"
    GOslim "peptidase activity"
  ]
  node
  [
    id 1193
    name "2506326"
    GOslim "oxidoreductase activity"
  ]
  node
  [
    id 1194
    name "2506479"
    GOslim "signal transducer activity"
  ]
  node
  [
    id 1195
    name "2506481"
    GOslim "enzyme binding"
  ]
  node
  [
    id 1196
    name "2506483"
    GOslim "signal transducer activity"
  ]
  node
  [
    id 1197
    name "2506849"
    GOslim "oxidoreductase activity"
  ]
  node
  [
    id 1198
    name "2507119"
    GOslim "oxidoreductase activity"
  ]
  node
  [
    id 1199
    name "2507183"
    GOslim "ion binding"
  ]
  node
  [
    id 1200
    name "2507195"
    GOslim "kinase activity"
  ]
  node
  [
    id 1201
    name "2507196"
    GOslim "kinase activity"
  ]
  node
  [
    id 1202
    name "2507225"
    GOslim "RNA binding"
  ]
  node
  [
    id 1203
    name "2507561"
    GOslim "oxidoreductase activity"
  ]
  node
  [
    id 1204
    name "25091217"
    GOslim "NA"
  ]
  node
  [
    id 1205
    name "251757292"
    GOslim "peptidase activity"
  ]
  node
  [
    id 1206
    name "251757497"
    GOslim "kinase activity"
  ]
  node
  [
    id 1207
    name "253722402"
    GOslim "RNA binding"
  ]
  node
  [
    id 1208
    name "25453105"
    GOslim "ion binding"
  ]
  node
  [
    id 1209
    name "25453448"
    GOslim "oxidoreductase activity"
  ]
  node
  [
    id 1210
    name "25453452"
    GOslim "nucleic acid binding transcription ..."
  ]
  node
  [
    id 1211
    name "254763341"
    GOslim "peptidase activity"
  ]
  node
  [
    id 1212
    name "254763392"
    GOslim "oxidoreductase activity"
  ]
  node
  [
    id 1213
    name "254763435"
    GOslim "transmembrane transporter activity"
  ]
  node
  [
    id 1214
    name "254763443"
    GOslim "kinase activity"
  ]
  node
  [
    id 1215
    name "255652944"
    GOslim "lipid binding"
  ]
  node
  [
    id 1216
    name "257056"
    GOslim "NA"
  ]
  node
  [
    id 1217
    name "259016146"
    GOslim "signal transducer activity"
  ]
  node
  [
    id 1218
    name "259016295"
    GOslim "transmembrane transporter activity"
  ]
  node
  [
    id 1219
    name "259016348"
    GOslim "DNA binding"
  ]
  node
  [
    id 1220
    name "25952111"
    GOslim "DNA binding"
  ]
  node
  [
    id 1221
    name "26006738"
    GOslim "NA"
  ]
  node
  [
    id 1222
    name "26006796"
    GOslim "transmembrane transporter activity"
  ]
  node
  [
    id 1223
    name "26006981"
    GOslim "peptidase activity"
  ]
  node
  [
    id 1224
    name "260099679"
    GOslim "signal transducer activity"
  ]
  node
  [
    id 1225
    name "261260095"
    GOslim "kinase activity"
  ]
  node
  [
    id 1226
    name "262118306"
    GOslim "peptidase activity"
  ]
  node
  [
    id 1227
    name "26393205"
    GOslim "lipid binding"
  ]
  node
  [
    id 1228
    name "26393399"
    GOslim "lipid binding"
  ]
  node
  [
    id 1229
    name "26393418"
    GOslim "lipid binding"
  ]
  node
  [
    id 1230
    name "26394832"
    GOslim "NA"
  ]
  node
  [
    id 1231
    name "26454626"
    GOslim "lipid binding"
  ]
  node
  [
    id 1232
    name "266321"
    GOslim "peptidase activity"
  ]
  node
  [
    id 1233
    name "266322"
    GOslim "peptidase activity"
  ]
  node
  [
    id 1234
    name "266423"
    GOslim "kinase activity"
  ]
  node
  [
    id 1235
    name "266484"
    GOslim "oxidoreductase activity"
  ]
  node
  [
    id 1236
    name "266516"
    GOslim "enzyme binding"
  ]
  node
  [
    id 1237
    name "266633"
    GOslim "signal transducer activity"
  ]
  node
  [
    id 1238
    name "266646"
    GOslim "oxidoreductase activity"
  ]
  node
  [
    id 1239
    name "266647"
    GOslim "oxidoreductase activity"
  ]
  node
  [
    id 1240
    name "266648"
    GOslim "oxidoreductase activity"
  ]
  node
  [
    id 1241
    name "266649"
    GOslim "oxidoreductase activity"
  ]
  node
  [
    id 1242
    name "266667"
    GOslim "transmembrane transporter activity"
  ]
  node
  [
    id 1243
    name "26667227"
    GOslim "ion binding"
  ]
  node
  [
    id 1244
    name "266702"
    GOslim "signal transducer activity"
  ]
  node
  [
    id 1245
    name "266747"
    GOslim "signal transducer activity"
  ]
  node
  [
    id 1246
    name "267008"
    GOslim "signal transducer activity"
  ]
  node
  [
    id 1247
    name "267045"
    GOslim "NA"
  ]
  node
  [
    id 1248
    name "267256"
    GOslim "signal transducer activity"
  ]
  node
  [
    id 1249
    name "269849612"
    GOslim "peptidase activity"
  ]
  node
  [
    id 1250
    name "269849668"
    GOslim "peptidase activity"
  ]
  node
  [
    id 1251
    name "269849686"
    GOslim "RNA binding"
  ]
  node
  [
    id 1252
    name "269849759"
    GOslim "nucleic acid binding transcription ..."
  ]
  node
  [
    id 1253
    name "269849761"
    GOslim "RNA binding"
  ]
  node
  [
    id 1254
    name "270133071"
    GOslim "lipid binding"
  ]
  node
  [
    id 1255
    name "2702319"
    GOslim "nucleic acid binding transcription ..."
  ]
  node
  [
    id 1256
    name "27370240"
    GOslim "peptidase activity"
  ]
  node
  [
    id 1257
    name "2773044"
    GOslim "lipid binding"
  ]
  node
  [
    id 1258
    name "27734403"
    GOslim "enzyme binding"
  ]
  node
  [
    id 1259
    name "27734563"
    GOslim "transmembrane transporter activity"
  ]
  node
  [
    id 1260
    name "27805738"
    GOslim "kinase activity"
  ]
  node
  [
    id 1261
    name "27808653"
    GOslim "transmembrane transporter activity"
  ]
  node
  [
    id 1262
    name "27923855"
    GOslim "kinase activity"
  ]
  node
  [
    id 1263
    name "27923980"
    GOslim "kinase activity"
  ]
  node
  [
    id 1264
    name "2809391"
    GOslim "transmembrane transporter activity"
  ]
  node
  [
    id 1265
    name "2811086"
    GOslim "DNA binding"
  ]
  node
  [
    id 1266
    name "281185512"
    GOslim "kinase activity"
  ]
  node
  [
    id 1267
    name "281307097"
    GOslim "peptidase activity"
  ]
  node
  [
    id 1268
    name "281599319"
    GOslim "signal transducer activity"
  ]
  node
  [
    id 1269
    name "28202237"
    GOslim "ion binding"
  ]
  node
  [
    id 1270
    name "2822103"
    GOslim "peptidase activity"
  ]
  node
  [
    id 1271
    name "282403581"
    GOslim "DNA binding"
  ]
  node
  [
    id 1272
    name "2827766"
    GOslim "signal transducer activity"
  ]
  node
  [
    id 1273
    name "2829400"
    GOslim "signal transducer activity"
  ]
  node
  [
    id 1274
    name "2833201"
    GOslim "ion binding"
  ]
  node
  [
    id 1275
    name "2833338"
    GOslim "oxidoreductase activity"
  ]
  node
  [
    id 1276
    name "28373962"
    GOslim "NA"
  ]
  node
  [
    id 1277
    name "2842654"
    GOslim "transmembrane transporter activity"
  ]
  node
  [
    id 1278
    name "2842673"
    GOslim "RNA binding"
  ]
  node
  [
    id 1279
    name "2851402"
    GOslim "transmembrane transporter activity"
  ]
  node
  [
    id 1280
    name "2851491"
    GOslim "transmembrane transporter activity"
  ]
  node
  [
    id 1281
    name "2851522"
    GOslim "kinase activity"
  ]
  node
  [
    id 1282
    name "2851541"
    GOslim "enzyme binding"
  ]
  node
  [
    id 1283
    name "28558771"
    GOslim "peptidase activity"
  ]
  node
  [
    id 1284
    name "285623"
    GOslim "kinase activity"
  ]
  node
  [
    id 1285
    name "28573924"
    GOslim "nucleic acid binding transcription ..."
  ]
  node
  [
    id 1286
    name "285809906"
    GOslim "NA"
  ]
  node
  [
    id 1287
    name "285814664"
    GOslim "NA"
  ]
  node
  [
    id 1288
    name "288558848"
    GOslim "signal transducer activity"
  ]
  node
  [
    id 1289
    name "288558851"
    GOslim "peptidase activity"
  ]
  node
  [
    id 1290
    name "28872817"
    GOslim "NA"
  ]
  node
  [
    id 1291
    name "289466095"
    GOslim "signal transducer activity"
  ]
  node
  [
    id 1292
    name "28949057"
    GOslim "RNA binding"
  ]
  node
  [
    id 1293
    name "290563759"
    GOslim "DNA binding"
  ]
  node
  [
    id 1294
    name "290753097"
    GOslim "kinase activity"
  ]
  node
  [
    id 1295
    name "291191219"
    GOslim "NA"
  ]
  node
  [
    id 1296
    name "292495094"
    GOslim "NA"
  ]
  node
  [
    id 1297
    name "292495096"
    GOslim "transmembrane transporter activity"
  ]
  node
  [
    id 1298
    name "292495099"
    GOslim "peptidase activity"
  ]
  node
  [
    id 1299
    name "29337031"
    GOslim "peptidase activity"
  ]
  node
  [
    id 1300
    name "29337212"
    GOslim "kinase activity"
  ]
  node
  [
    id 1301
    name "294862450"
    GOslim "kinase activity"
  ]
  node
  [
    id 1302
    name "294862462"
    GOslim "kinase activity"
  ]
  node
  [
    id 1303
    name "295901482"
    GOslim "RNA binding"
  ]
  node
  [
    id 1304
    name "296080766"
    GOslim "NA"
  ]
  node
  [
    id 1305
    name "296434404"
    GOslim "NA"
  ]
  node
  [
    id 1306
    name "296434407"
    GOslim "peptidase activity"
  ]
  node
  [
    id 1307
    name "296434519"
    GOslim "DNA binding"
  ]
  node
  [
    id 1308
    name "296434532"
    GOslim "ion binding"
  ]
  node
  [
    id 1309
    name "296434569"
    GOslim "peptidase activity"
  ]
  node
  [
    id 1310
    name "296439239"
    GOslim "NA"
  ]
  node
  [
    id 1311
    name "296439251"
    GOslim "nucleic acid binding transcription ..."
  ]
  node
  [
    id 1312
    name "296439260"
    GOslim "ion binding"
  ]
  node
  [
    id 1313
    name "296439264"
    GOslim "ion binding"
  ]
  node
  [
    id 1314
    name "296439287"
    GOslim "lipid binding"
  ]
  node
  [
    id 1315
    name "296439301"
    GOslim "transmembrane transporter activity"
  ]
  node
  [
    id 1316
    name "296439330"
    GOslim "kinase activity"
  ]
  node
  [
    id 1317
    name "296439334"
    GOslim "signal transducer activity"
  ]
  node
  [
    id 1318
    name "296439447"
    GOslim "kinase activity"
  ]
  node
  [
    id 1319
    name "296439450"
    GOslim "enzyme binding"
  ]
  node
  [
    id 1320
    name "296439460"
    GOslim "ion binding"
  ]
  node
  [
    id 1321
    name "296452849"
    GOslim "transmembrane transporter activity"
  ]
  node
  [
    id 1322
    name "296452901"
    GOslim "transmembrane transporter activity"
  ]
  node
  [
    id 1323
    name "296452967"
    GOslim "transmembrane transporter activity"
  ]
  node
  [
    id 1324
    name "296479639"
    GOslim "NA"
  ]
  node
  [
    id 1325
    name "297206833"
    GOslim "signal transducer activity"
  ]
  node
  [
    id 1326
    name "29725609"
    GOslim "DNA binding"
  ]
  node
  [
    id 1327
    name "297591903"
    GOslim "DNA binding"
  ]
  node
  [
    id 1328
    name "298286833"
    GOslim "DNA binding"
  ]
  node
  [
    id 1329
    name "29839376"
    GOslim "ion binding"
  ]
  node
  [
    id 1330
    name "29839394"
    GOslim "ion binding"
  ]
  node
  [
    id 1331
    name "29840818"
    GOslim "kinase activity"
  ]
  node
  [
    id 1332
    name "29840840"
    GOslim "signal transducer activity"
  ]
  node
  [
    id 1333
    name "299681"
    GOslim "enzyme binding"
  ]
  node
  [
    id 1334
    name "300669714"
    GOslim "kinase activity"
  ]
  node
  [
    id 1335
    name "3023219"
    GOslim "signal transducer activity"
  ]
  node
  [
    id 1336
    name "3023282"
    GOslim "RNA binding"
  ]
  node
  [
    id 1337
    name "3023720"
    GOslim "signal transducer activity"
  ]
  node
  [
    id 1338
    name "3023820"
    GOslim "signal transducer activity"
  ]
  node
  [
    id 1339
    name "3023828"
    GOslim "signal transducer activity"
  ]
  node
  [
    id 1340
    name "302393734"
    GOslim "RNA binding"
  ]
  node
  [
    id 1341
    name "302393807"
    GOslim "transmembrane transporter activity"
  ]
  node
  [
    id 1342
    name "302393808"
    GOslim "transmembrane transporter activity"
  ]
  node
  [
    id 1343
    name "3024079"
    GOslim "NA"
  ]
  node
  [
    id 1344
    name "3024218"
    GOslim "signal transducer activity"
  ]
  node
  [
    id 1345
    name "3024265"
    GOslim "transmembrane transporter activity"
  ]
  node
  [
    id 1346
    name "3024323"
    GOslim "oxidoreductase activity"
  ]
  node
  [
    id 1347
    name "3024413"
    GOslim "NA"
  ]
  node
  [
    id 1348
    name "30316353"
    GOslim "signal transducer activity"
  ]
  node
  [
    id 1349
    name "30316364"
    GOslim "lipid binding"
  ]
  node
  [
    id 1350
    name "30316367"
    GOslim "lipid binding"
  ]
  node
  [
    id 1351
    name "3041653"
    GOslim "nucleic acid binding transcription ..."
  ]
  node
  [
    id 1352
    name "3041666"
    GOslim "oxidoreductase activity"
  ]
  node
  [
    id 1353
    name "3041668"
    GOslim "transmembrane transporter activity"
  ]
  node
  [
    id 1354
    name "3041669"
    GOslim "peptidase activity"
  ]
  node
  [
    id 1355
    name "3041694"
    GOslim "enzyme binding"
  ]
  node
  [
    id 1356
    name "3041702"
    GOslim "NA"
  ]
  node
  [
    id 1357
    name "3041727"
    GOslim "nucleic acid binding transcription ..."
  ]
  node
  [
    id 1358
    name "30526188"
    GOslim "signal transducer activity"
  ]
  node
  [
    id 1359
    name "30580350"
    GOslim "ion binding"
  ]
  node
  [
    id 1360
    name "30580362"
    GOslim "ion binding"
  ]
  node
  [
    id 1361
    name "30580372"
    GOslim "ion binding"
  ]
  node
  [
    id 1362
    name "30580625"
    GOslim "oxidoreductase activity"
  ]
  node
  [
    id 1363
    name "30582681"
    GOslim "oxidoreductase activity"
  ]
  node
  [
    id 1364
    name "3063388"
    GOslim "nucleic acid binding transcription ..."
  ]
  node
  [
    id 1365
    name "30794280"
    GOslim "lipid binding"
  ]
  node
  [
    id 1366
    name "308153457"
    GOslim "oxidoreductase activity"
  ]
  node
  [
    id 1367
    name "308153583"
    GOslim "transmembrane transporter activity"
  ]
  node
  [
    id 1368
    name "308153612"
    GOslim "oxidoreductase activity"
  ]
  node
  [
    id 1369
    name "308153615"
    GOslim "signal transducer activity"
  ]
  node
  [
    id 1370
    name "308153622"
    GOslim "DNA binding"
  ]
  node
  [
    id 1371
    name "308153625"
    GOslim "NA"
  ]
  node
  [
    id 1372
    name "308153631"
    GOslim "transmembrane transporter activity"
  ]
  node
  [
    id 1373
    name "308153638"
    GOslim "ion binding"
  ]
  node
  [
    id 1374
    name "308153646"
    GOslim "oxidoreductase activity"
  ]
  node
  [
    id 1375
    name "308153651"
    GOslim "transmembrane transporter activity"
  ]
  node
  [
    id 1376
    name "308153655"
    GOslim "lipid binding"
  ]
  node
  [
    id 1377
    name "308199413"
    GOslim "nucleic acid binding transcription ..."
  ]
  node
  [
    id 1378
    name "30913097"
    GOslim "enzyme binding"
  ]
  node
  [
    id 1379
    name "30913110"
    GOslim "NA"
  ]
  node
  [
    id 1380
    name "30913153"
    GOslim "ion binding"
  ]
  node
  [
    id 1381
    name "30923328"
    GOslim "ion binding"
  ]
  node
  [
    id 1382
    name "31077172"
    GOslim "RNA binding"
  ]
  node
  [
    id 1383
    name "31077177"
    GOslim "kinase activity"
  ]
  node
  [
    id 1384
    name "31077182"
    GOslim "peptidase activity"
  ]
  node
  [
    id 1385
    name "31077205"
    GOslim "nucleic acid binding transcription ..."
  ]
  node
  [
    id 1386
    name "311033354"
    GOslim "ion binding"
  ]
  node
  [
    id 1387
    name "311033387"
    GOslim "signal transducer activity"
  ]
  node
  [
    id 1388
    name "311033399"
    GOslim "ion binding"
  ]
  node
  [
    id 1389
    name "311033404"
    GOslim "signal transducer activity"
  ]
  node
  [
    id 1390
    name "311033443"
    GOslim "signal transducer activity"
  ]
  node
  [
    id 1391
    name "311033447"
    GOslim "signal transducer activity"
  ]
  node
  [
    id 1392
    name "311033473"
    GOslim "oxidoreductase activity"
  ]
  node
  [
    id 1393
    name "311033488"
    GOslim "signal transducer activity"
  ]
  node
  [
    id 1394
    name "311033490"
    GOslim "signal transducer activity"
  ]
  node
  [
    id 1395
    name "311033495"
    GOslim "ion binding"
  ]
  node
  [
    id 1396
    name "311033533"
    GOslim "DNA binding"
  ]
  node
  [
    id 1397
    name "311348376"
    GOslim "nucleic acid binding transcription ..."
  ]
  node
  [
    id 1398
    name "3121719"
    GOslim "signal transducer activity"
  ]
  node
  [
    id 1399
    name "3121738"
    GOslim "nucleic acid binding transcription ..."
  ]
  node
  [
    id 1400
    name "3122157"
    GOslim "lipid binding"
  ]
  node
  [
    id 1401
    name "3122322"
    GOslim "signal transducer activity"
  ]
  node
  [
    id 1402
    name "312275222"
    GOslim "NA"
  ]
  node
  [
    id 1403
    name "313104012"
    GOslim "transmembrane transporter activity"
  ]
  node
  [
    id 1404
    name "313104043"
    GOslim "transmembrane transporter activity"
  ]
  node
  [
    id 1405
    name "313104181"
    GOslim "transmembrane transporter activity"
  ]
  node
  [
    id 1406
    name "313104182"
    GOslim "lipid binding"
  ]
  node
  [
    id 1407
    name "313104194"
    GOslim "transmembrane transporter activity"
  ]
  node
  [
    id 1408
    name "313104214"
    GOslim "transmembrane transporter activity"
  ]
  node
  [
    id 1409
    name "313104233"
    GOslim "oxidoreductase activity"
  ]
  node
  [
    id 1410
    name "313104268"
    GOslim "lipid binding"
  ]
  node
  [
    id 1411
    name "313104269"
    GOslim "transmembrane transporter activity"
  ]
  node
  [
    id 1412
    name "313104309"
    GOslim "oxidoreductase activity"
  ]
  node
  [
    id 1413
    name "31340516"
    GOslim "peptidase activity"
  ]
  node
  [
    id 1414
    name "31340532"
    GOslim "kinase activity"
  ]
  node
  [
    id 1415
    name "31340533"
    GOslim "enzyme binding"
  ]
  node
  [
    id 1416
    name "315221140"
    GOslim "NA"
  ]
  node
  [
    id 1417
    name "31542391"
    GOslim "transmembrane transporter activity"
  ]
  node
  [
    id 1418
    name "31542939"
    GOslim "oxidoreductase activity"
  ]
  node
  [
    id 1419
    name "31559956"
    GOslim "ion binding"
  ]
  node
  [
    id 1420
    name "31560264"
    GOslim "NA"
  ]
  node
  [
    id 1421
    name "31563518"
    GOslim "lipid binding"
  ]
  node
  [
    id 1422
    name "31657138"
    GOslim "signal transducer activity"
  ]
  node
  [
    id 1423
    name "317373261"
    GOslim "ion binding"
  ]
  node
  [
    id 1424
    name "317373262"
    GOslim "lipid binding"
  ]
  node
  [
    id 1425
    name "317373312"
    GOslim "lipid binding"
  ]
  node
  [
    id 1426
    name "317373326"
    GOslim "peptidase activity"
  ]
  node
  [
    id 1427
    name "317373330"
    GOslim "peptidase activity"
  ]
  node
  [
    id 1428
    name "317373332"
    GOslim "peptidase activity"
  ]
  node
  [
    id 1429
    name "317373343"
    GOslim "kinase activity"
  ]
  node
  [
    id 1430
    name "317373368"
    GOslim "kinase activity"
  ]
  node
  [
    id 1431
    name "317373374"
    GOslim "kinase activity"
  ]
  node
  [
    id 1432
    name "317373419"
    GOslim "peptidase activity"
  ]
  node
  [
    id 1433
    name "317373425"
    GOslim "lipid binding"
  ]
  node
  [
    id 1434
    name "317373430"
    GOslim "lipid binding"
  ]
  node
  [
    id 1435
    name "317373434"
    GOslim "oxidoreductase activity"
  ]
  node
  [
    id 1436
    name "317373445"
    GOslim "peptidase activity"
  ]
  node
  [
    id 1437
    name "317373446"
    GOslim "peptidase activity"
  ]
  node
  [
    id 1438
    name "317373473"
    GOslim "kinase activity"
  ]
  node
  [
    id 1439
    name "317373518"
    GOslim "signal transducer activity"
  ]
  node
  [
    id 1440
    name "317373519"
    GOslim "signal transducer activity"
  ]
  node
  [
    id 1441
    name "317373571"
    GOslim "kinase activity"
  ]
  node
  [
    id 1442
    name "317373572"
    GOslim "NA"
  ]
  node
  [
    id 1443
    name "317373574"
    GOslim "DNA binding"
  ]
  node
  [
    id 1444
    name "317373581"
    GOslim "oxidoreductase activity"
  ]
  node
  [
    id 1445
    name "317373594"
    GOslim "NA"
  ]
  node
  [
    id 1446
    name "317373596"
    GOslim "peptidase activity"
  ]
  node
  [
    id 1447
    name "3182954"
    GOslim "transmembrane transporter activity"
  ]
  node
  [
    id 1448
    name "3182958"
    GOslim "ion binding"
  ]
  node
  [
    id 1449
    name "3182960"
    GOslim "ion binding"
  ]
  node
  [
    id 1450
    name "3183003"
    GOslim "transmembrane transporter activity"
  ]
  node
  [
    id 1451
    name "3183518"
    GOslim "kinase activity"
  ]
  node
  [
    id 1452
    name "31881630"
    GOslim "signal transducer activity"
  ]
  node
  [
    id 1453
    name "32129513"
    GOslim "oxidoreductase activity"
  ]
  node
  [
    id 1454
    name "32129514"
    GOslim "oxidoreductase activity"
  ]
  node
  [
    id 1455
    name "32129515"
    GOslim "oxidoreductase activity"
  ]
  node
  [
    id 1456
    name "32172458"
    GOslim "kinase activity"
  ]
  node
  [
    id 1457
    name "3219819"
    GOslim "kinase activity"
  ]
  node
  [
    id 1458
    name "3219996"
    GOslim "kinase activity"
  ]
  node
  [
    id 1459
    name "322510010"
    GOslim "oxidoreductase activity"
  ]
  node
  [
    id 1460
    name "322510055"
    GOslim "transmembrane transporter activity"
  ]
  node
  [
    id 1461
    name "322510082"
    GOslim "DNA binding"
  ]
  node
  [
    id 1462
    name "322821349"
    GOslim "NA"
  ]
  node
  [
    id 1463
    name "32307126"
    GOslim "NA"
  ]
  node
  [
    id 1464
    name "32307152"
    GOslim "signal transducer activity"
  ]
  node
  [
    id 1465
    name "32425330"
    GOslim "RNA binding"
  ]
  node
  [
    id 1466
    name "32470617"
    GOslim "nucleic acid binding transcription ..."
  ]
  node
  [
    id 1467
    name "325495463"
    GOslim "RNA binding"
  ]
  node
  [
    id 1468
    name "325495497"
    GOslim "nucleic acid binding transcription ..."
  ]
  node
  [
    id 1469
    name "325495553"
    GOslim "nucleic acid binding transcription ..."
  ]
  node
  [
    id 1470
    name "325495557"
    GOslim "nucleic acid binding transcription ..."
  ]
  node
  [
    id 1471
    name "325511398"
    GOslim "nucleic acid binding transcription ..."
  ]
  node
  [
    id 1472
    name "325511404"
    GOslim "ion binding"
  ]
  node
  [
    id 1473
    name "325651834"
    GOslim "transmembrane transporter activity"
  ]
  node
  [
    id 1474
    name "326937491"
    GOslim "NA"
  ]
  node
  [
    id 1475
    name "32699576"
    GOslim "signal transducer activity"
  ]
  node
  [
    id 1476
    name "327478507"
    GOslim "kinase activity"
  ]
  node
  [
    id 1477
    name "327478559"
    GOslim "transmembrane transporter activity"
  ]
  node
  [
    id 1478
    name "327478611"
    GOslim "ion binding"
  ]
  node
  [
    id 1479
    name "3287964"
    GOslim "transmembrane transporter activity"
  ]
  node
  [
    id 1480
    name "3287965"
    GOslim "transmembrane transporter activity"
  ]
  node
  [
    id 1481
    name "32879895"
    GOslim "nucleic acid binding transcription ..."
  ]
  node
  [
    id 1482
    name "3290016"
    GOslim "signal transducer activity"
  ]
  node
  [
    id 1483
    name "33112650"
    GOslim "enzyme binding"
  ]
  node
  [
    id 1484
    name "332278239"
    GOslim "transmembrane transporter activity"
  ]
  node
  [
    id 1485
    name "33286418"
    GOslim "RNA binding"
  ]
  node
  [
    id 1486
    name "33302597"
    GOslim "NA"
  ]
  node
  [
    id 1487
    name "33302602"
    GOslim "peptidase activity"
  ]
  node
  [
    id 1488
    name "33302609"
    GOslim "kinase activity"
  ]
  node
  [
    id 1489
    name "33302623"
    GOslim "lipid binding"
  ]
  node
  [
    id 1490
    name "3334210"
    GOslim "enzyme binding"
  ]
  node
  [
    id 1491
    name "33356177"
    GOslim "kinase activity"
  ]
  node
  [
    id 1492
    name "334278898"
    GOslim "transmembrane transporter activity"
  ]
  node
  [
    id 1493
    name "334302881"
    GOslim "peptidase activity"
  ]
  node
  [
    id 1494
    name "334302914"
    GOslim "ion binding"
  ]
  node
  [
    id 1495
    name "334302921"
    GOslim "kinase activity"
  ]
  node
  [
    id 1496
    name "334302961"
    GOslim "enzyme binding"
  ]
  node
  [
    id 1497
    name "335756"
    GOslim "DNA binding"
  ]
  node
  [
    id 1498
    name "33860120"
    GOslim "ion binding"
  ]
  node
  [
    id 1499
    name "33860169"
    GOslim "signal transducer activity"
  ]
  node
  [
    id 1500
    name "33860175"
    GOslim "signal transducer activity"
  ]
  node
  [
    id 1501
    name "339641"
    GOslim "peptidase activity"
  ]
  node
  [
    id 1502
    name "34098567"
    GOslim "signal transducer activity"
  ]
  node
  [
    id 1503
    name "34098673"
    GOslim "signal transducer activity"
  ]
  node
  [
    id 1504
    name "34190601"
    GOslim "signal transducer activity"
  ]
  node
  [
    id 1505
    name "341940155"
    GOslim "signal transducer activity"
  ]
  node
  [
    id 1506
    name "341940164"
    GOslim "signal transducer activity"
  ]
  node
  [
    id 1507
    name "341940175"
    GOslim "signal transducer activity"
  ]
  node
  [
    id 1508
    name "341940310"
    GOslim "peptidase activity"
  ]
  node
  [
    id 1509
    name "341940331"
    GOslim "signal transducer activity"
  ]
  node
  [
    id 1510
    name "341940332"
    GOslim "signal transducer activity"
  ]
  node
  [
    id 1511
    name "341940333"
    GOslim "signal transducer activity"
  ]
  node
  [
    id 1512
    name "341940349"
    GOslim "ion binding"
  ]
  node
  [
    id 1513
    name "341940357"
    GOslim "kinase activity"
  ]
  node
  [
    id 1514
    name "341940595"
    GOslim "enzyme binding"
  ]
  node
  [
    id 1515
    name "341940599"
    GOslim "oxidoreductase activity"
  ]
  node
  [
    id 1516
    name "341940620"
    GOslim "signal transducer activity"
  ]
  node
  [
    id 1517
    name "341940629"
    GOslim "oxidoreductase activity"
  ]
  node
  [
    id 1518
    name "341940754"
    GOslim "signal transducer activity"
  ]
  node
  [
    id 1519
    name "341940846"
    GOslim "signal transducer activity"
  ]
  node
  [
    id 1520
    name "341940888"
    GOslim "kinase activity"
  ]
  node
  [
    id 1521
    name "341940953"
    GOslim "kinase activity"
  ]
  node
  [
    id 1522
    name "341940974"
    GOslim "enzyme binding"
  ]
  node
  [
    id 1523
    name "341941006"
    GOslim "enzyme binding"
  ]
  node
  [
    id 1524
    name "341941017"
    GOslim "oxidoreductase activity"
  ]
  node
  [
    id 1525
    name "341941020"
    GOslim "ion binding"
  ]
  node
  [
    id 1526
    name "341941079"
    GOslim "DNA binding"
  ]
  node
  [
    id 1527
    name "341941138"
    GOslim "RNA binding"
  ]
  node
  [
    id 1528
    name "341941142"
    GOslim "kinase activity"
  ]
  node
  [
    id 1529
    name "341941150"
    GOslim "NA"
  ]
  node
  [
    id 1530
    name "341941219"
    GOslim "lipid binding"
  ]
  node
  [
    id 1531
    name "341941238"
    GOslim "ion binding"
  ]
  node
  [
    id 1532
    name "341941258"
    GOslim "kinase activity"
  ]
  node
  [
    id 1533
    name "341941261"
    GOslim "kinase activity"
  ]
  node
  [
    id 1534
    name "341942004"
    GOslim "transmembrane transporter activity"
  ]
  node
  [
    id 1535
    name "341942009"
    GOslim "transmembrane transporter activity"
  ]
  node
  [
    id 1536
    name "341942046"
    GOslim "signal transducer activity"
  ]
  node
  [
    id 1537
    name "341942050"
    GOslim "lipid binding"
  ]
  node
  [
    id 1538
    name "341942073"
    GOslim "signal transducer activity"
  ]
  node
  [
    id 1539
    name "341942173"
    GOslim "ion binding"
  ]
  node
  [
    id 1540
    name "341942230"
    GOslim "nucleic acid binding transcription ..."
  ]
  node
  [
    id 1541
    name "341942248"
    GOslim "oxidoreductase activity"
  ]
  node
  [
    id 1542
    name "341942273"
    GOslim "transmembrane transporter activity"
  ]
  node
  [
    id 1543
    name "342179211"
    GOslim "RNA binding"
  ]
  node
  [
    id 1544
    name "34328899"
    GOslim "enzyme binding"
  ]
  node
  [
    id 1545
    name "34395670"
    GOslim "lipid binding"
  ]
  node
  [
    id 1546
    name "34398348"
    GOslim "nucleic acid binding transcription ..."
  ]
  node
  [
    id 1547
    name "34420913"
    GOslim "NA"
  ]
  node
  [
    id 1548
    name "344236554"
    GOslim "kinase activity"
  ]
  node
  [
    id 1549
    name "344247361"
    GOslim "NA"
  ]
  node
  [
    id 1550
    name "344253817"
    GOslim "NA"
  ]
  node
  [
    id 1551
    name "34577122"
    GOslim "nucleic acid binding transcription ..."
  ]
  node
  [
    id 1552
    name "347595694"
    GOslim "kinase activity"
  ]
  node
  [
    id 1553
    name "34784998"
    GOslim "transmembrane transporter activity"
  ]
  node
  [
    id 1554
    name "348019627"
    GOslim "nucleic acid binding transcription ..."
  ]
  node
  [
    id 1555
    name "34922132"
    GOslim "kinase activity"
  ]
  node
  [
    id 1556
    name "34924861"
    GOslim "transmembrane transporter activity"
  ]
  node
  [
    id 1557
    name "34924880"
    GOslim "NA"
  ]
  node
  [
    id 1558
    name "34978348"
    GOslim "transmembrane transporter activity"
  ]
  node
  [
    id 1559
    name "34978379"
    GOslim "transmembrane transporter activity"
  ]
  node
  [
    id 1560
    name "353678010"
    GOslim "peptidase activity"
  ]
  node
  [
    id 1561
    name "357529070"
    GOslim "kinase activity"
  ]
  node
  [
    id 1562
    name "357529586"
    GOslim "oxidoreductase activity"
  ]
  node
  [
    id 1563
    name "37187860"
    GOslim "signal transducer activity"
  ]
  node
  [
    id 1564
    name "3719421"
    GOslim "DNA binding"
  ]
  node
  [
    id 1565
    name "374095385"
    GOslim "nucleic acid binding transcription ..."
  ]
  node
  [
    id 1566
    name "37622910"
    GOslim "signal transducer activity"
  ]
  node
  [
    id 1567
    name "377520139"
    GOslim "signal transducer activity"
  ]
  node
  [
    id 1568
    name "37999482"
    GOslim "kinase activity"
  ]
  node
  [
    id 1569
    name "37999797"
    GOslim "DNA binding"
  ]
  node
  [
    id 1570
    name "37999909"
    GOslim "RNA binding"
  ]
  node
  [
    id 1571
    name "38016895"
    GOslim "signal transducer activity"
  ]
  node
  [
    id 1572
    name "38156699"
    GOslim "nucleic acid binding transcription ..."
  ]
  node
  [
    id 1573
    name "38257364"
    GOslim "NA"
  ]
  node
  [
    id 1574
    name "38257367"
    GOslim "lipid binding"
  ]
  node
  [
    id 1575
    name "38257795"
    GOslim "oxidoreductase activity"
  ]
  node
  [
    id 1576
    name "38257805"
    GOslim "transmembrane transporter activity"
  ]
  node
  [
    id 1577
    name "38258290"
    GOslim "signal transducer activity"
  ]
  node
  [
    id 1578
    name "38258606"
    GOslim "signal transducer activity"
  ]
  node
  [
    id 1579
    name "38258608"
    GOslim "enzyme binding"
  ]
  node
  [
    id 1580
    name "38258626"
    GOslim "signal transducer activity"
  ]
  node
  [
    id 1581
    name "38258633"
    GOslim "DNA binding"
  ]
  node
  [
    id 1582
    name "38258636"
    GOslim "signal transducer activity"
  ]
  node
  [
    id 1583
    name "38258651"
    GOslim "ion binding"
  ]
  node
  [
    id 1584
    name "38258652"
    GOslim "ion binding"
  ]
  node
  [
    id 1585
    name "38258920"
    GOslim "signal transducer activity"
  ]
  node
  [
    id 1586
    name "38258929"
    GOslim "RNA binding"
  ]
  node
  [
    id 1587
    name "38372507"
    GOslim "kinase activity"
  ]
  node
  [
    id 1588
    name "38605641"
    GOslim "transmembrane transporter activity"
  ]
  node
  [
    id 1589
    name "38788193"
    GOslim "lipid binding"
  ]
  node
  [
    id 1590
    name "3913460"
    GOslim "oxidoreductase activity"
  ]
  node
  [
    id 1591
    name "3913590"
    GOslim "DNA binding"
  ]
  node
  [
    id 1592
    name "3913632"
    GOslim "peptidase activity"
  ]
  node
  [
    id 1593
    name "3913747"
    GOslim "signal transducer activity"
  ]
  node
  [
    id 1594
    name "3914292"
    GOslim "lipid binding"
  ]
  node
  [
    id 1595
    name "3914304"
    GOslim "oxidoreductase activity"
  ]
  node
  [
    id 1596
    name "3915089"
    GOslim "oxidoreductase activity"
  ]
  node
  [
    id 1597
    name "3915243"
    GOslim "nucleic acid binding transcription ..."
  ]
  node
  [
    id 1598
    name "3915622"
    GOslim "signal transducer activity"
  ]
  node
  [
    id 1599
    name "3915646"
    GOslim "oxidoreductase activity"
  ]
  node
  [
    id 1600
    name "3915660"
    GOslim "oxidoreductase activity"
  ]
  node
  [
    id 1601
    name "3915663"
    GOslim "DNA binding"
  ]
  node
  [
    id 1602
    name "3915677"
    GOslim "NA"
  ]
  node
  [
    id 1603
    name "3915771"
    GOslim "transmembrane transporter activity"
  ]
  node
  [
    id 1604
    name "3915797"
    GOslim "lipid binding"
  ]
  node
  [
    id 1605
    name "395398446"
    GOslim "signal transducer activity"
  ]
  node
  [
    id 1606
    name "395398606"
    GOslim "signal transducer activity"
  ]
  node
  [
    id 1607
    name "395398617"
    GOslim "lipid binding"
  ]
  node
  [
    id 1608
    name "39725940"
    GOslim "signal transducer activity"
  ]
  node
  [
    id 1609
    name "398967"
    GOslim "signal transducer activity"
  ]
  node
  [
    id 1610
    name "398970"
    GOslim "signal transducer activity"
  ]
  node
  [
    id 1611
    name "399037"
    GOslim "peptidase activity"
  ]
  node
  [
    id 1612
    name "399133"
    GOslim "peptidase activity"
  ]
  node
  [
    id 1613
    name "399196"
    GOslim "peptidase activity"
  ]
  node
  [
    id 1614
    name "399458"
    GOslim "signal transducer activity"
  ]
  node
  [
    id 1615
    name "399460"
    GOslim "signal transducer activity"
  ]
  node
  [
    id 1616
    name "399484"
    GOslim "oxidoreductase activity"
  ]
  node
  [
    id 1617
    name "399498506"
    GOslim "nucleic acid binding transcription ..."
  ]
  node
  [
    id 1618
    name "399504"
    GOslim "signal transducer activity"
  ]
  node
  [
    id 1619
    name "399519"
    GOslim "transmembrane transporter activity"
  ]
  node
  [
    id 1620
    name "399777"
    GOslim "signal transducer activity"
  ]
  node
  [
    id 1621
    name "399889"
    GOslim "transmembrane transporter activity"
  ]
  node
  [
    id 1622
    name "399890"
    GOslim "signal transducer activity"
  ]
  node
  [
    id 1623
    name "400135"
    GOslim "kinase activity"
  ]
  node
  [
    id 1624
    name "400136"
    GOslim "kinase activity"
  ]
  node
  [
    id 1625
    name "400253"
    GOslim "signal transducer activity"
  ]
  node
  [
    id 1626
    name "400254"
    GOslim "signal transducer activity"
  ]
  node
  [
    id 1627
    name "400255"
    GOslim "signal transducer activity"
  ]
  node
  [
    id 1628
    name "400274"
    GOslim "kinase activity"
  ]
  node
  [
    id 1629
    name "400337"
    GOslim "transmembrane transporter activity"
  ]
  node
  [
    id 1630
    name "400623"
    GOslim "transmembrane transporter activity"
  ]
  node
  [
    id 1631
    name "400627"
    GOslim "transmembrane transporter activity"
  ]
  node
  [
    id 1632
    name "400629"
    GOslim "transmembrane transporter activity"
  ]
  node
  [
    id 1633
    name "400630"
    GOslim "transmembrane transporter activity"
  ]
  node
  [
    id 1634
    name "401056"
    GOslim "oxidoreductase activity"
  ]
  node
  [
    id 1635
    name "401057"
    GOslim "oxidoreductase activity"
  ]
  node
  [
    id 1636
    name "401124"
    GOslim "signal transducer activity"
  ]
  node
  [
    id 1637
    name "401126"
    GOslim "signal transducer activity"
  ]
  node
  [
    id 1638
    name "401152"
    GOslim "signal transducer activity"
  ]
  node
  [
    id 1639
    name "401235"
    GOslim "oxidoreductase activity"
  ]
  node
  [
    id 1640
    name "40254439"
    GOslim "nucleic acid binding transcription ..."
  ]
  node
  [
    id 1641
    name "4033704"
    GOslim "kinase activity"
  ]
  node
  [
    id 1642
    name "405898"
    GOslim "DNA binding"
  ]
  node
  [
    id 1643
    name "40805836"
    GOslim "NA"
  ]
  node
  [
    id 1644
    name "40807029"
    GOslim "peptidase activity"
  ]
  node
  [
    id 1645
    name "40807040"
    GOslim "nucleic acid binding transcription ..."
  ]
  node
  [
    id 1646
    name "408359949"
    GOslim "signal transducer activity"
  ]
  node
  [
    id 1647
    name "408360141"
    GOslim "oxidoreductase activity"
  ]
  node
  [
    id 1648
    name "408360149"
    GOslim "lipid binding"
  ]
  node
  [
    id 1649
    name "41017274"
    GOslim "NA"
  ]
  node
  [
    id 1650
    name "41017276"
    GOslim "NA"
  ]
  node
  [
    id 1651
    name "41017296"
    GOslim "NA"
  ]
  node
  [
    id 1652
    name "41017420"
    GOslim "NA"
  ]
  node
  [
    id 1653
    name "41019480"
    GOslim "ion binding"
  ]
  node
  [
    id 1654
    name "410516956"
    GOslim "transmembrane transporter activity"
  ]
  node
  [
    id 1655
    name "41055989"
    GOslim "enzyme binding"
  ]
  node
  [
    id 1656
    name "41281453"
    GOslim "kinase activity"
  ]
  node
  [
    id 1657
    name "416247"
    GOslim "oxidoreductase activity"
  ]
  node
  [
    id 1658
    name "416726"
    GOslim "signal transducer activity"
  ]
  node
  [
    id 1659
    name "416772"
    GOslim "signal transducer activity"
  ]
  node
  [
    id 1660
    name "416802"
    GOslim "signal transducer activity"
  ]
  node
  [
    id 1661
    name "416808"
    GOslim "signal transducer activity"
  ]
  node
  [
    id 1662
    name "416836"
    GOslim "NA"
  ]
  node
  [
    id 1663
    name "416877"
    GOslim "lipid binding"
  ]
  node
  [
    id 1664
    name "41688574"
    GOslim "oxidoreductase activity"
  ]
  node
  [
    id 1665
    name "417029"
    GOslim "signal transducer activity"
  ]
  node
  [
    id 1666
    name "417278"
    GOslim "signal transducer activity"
  ]
  node
  [
    id 1667
    name "417325"
    GOslim "DNA binding"
  ]
  node
  [
    id 1668
    name "417418"
    GOslim "signal transducer activity"
  ]
  node
  [
    id 1669
    name "417433"
    GOslim "kinase activity"
  ]
  node
  [
    id 1670
    name "417466"
    GOslim "signal transducer activity"
  ]
  node
  [
    id 1671
    name "417522"
    GOslim "nucleic acid binding transcription ..."
  ]
  node
  [
    id 1672
    name "417555"
    GOslim "signal transducer activity"
  ]
  node
  [
    id 1673
    name "417815"
    GOslim "signal transducer activity"
  ]
  node
  [
    id 1674
    name "417926"
    GOslim "nucleic acid binding transcription ..."
  ]
  node
  [
    id 1675
    name "41872583"
    GOslim "RNA binding"
  ]
  node
  [
    id 1676
    name "420597"
    GOslim "NA"
  ]
  node
  [
    id 1677
    name "42558945"
    GOslim "lipid binding"
  ]
  node
  [
    id 1678
    name "42560554"
    GOslim "lipid binding"
  ]
  node
  [
    id 1679
    name "425906049"
    GOslim "enzyme binding"
  ]
  node
  [
    id 1680
    name "42741659"
    GOslim "transmembrane transporter activity"
  ]
  node
  [
    id 1681
    name "42821112"
    GOslim "kinase activity"
  ]
  node
  [
    id 1682
    name "4335941"
    GOslim "peptidase activity"
  ]
  node
  [
    id 1683
    name "44888968"
    GOslim "ion binding"
  ]
  node
  [
    id 1684
    name "449081295"
    GOslim "peptidase activity"
  ]
  node
  [
    id 1685
    name "4501969"
    GOslim "enzyme binding"
  ]
  node
  [
    id 1686
    name "4501997"
    GOslim "signal transducer activity"
  ]
  node
  [
    id 1687
    name "4502003"
    GOslim "nucleic acid binding transcription ..."
  ]
  node
  [
    id 1688
    name "4502333"
    GOslim "enzyme binding"
  ]
  node
  [
    id 1689
    name "4502601"
    GOslim "oxidoreductase activity"
  ]
  node
  [
    id 1690
    name "4502743"
    GOslim "kinase activity"
  ]
  node
  [
    id 1691
    name "4503219"
    GOslim "oxidoreductase activity"
  ]
  node
  [
    id 1692
    name "4503351"
    GOslim "RNA binding"
  ]
  node
  [
    id 1693
    name "4503383"
    GOslim "enzyme binding"
  ]
  node
  [
    id 1694
    name "4503385"
    GOslim "signal transducer activity"
  ]
  node
  [
    id 1695
    name "4503779"
    GOslim "signal transducer activity"
  ]
  node
  [
    id 1696
    name "4503951"
    GOslim "kinase activity"
  ]
  node
  [
    id 1697
    name "4504343"
    GOslim "nucleic acid binding transcription ..."
  ]
  node
  [
    id 1698
    name "4504385"
    GOslim "nucleic acid binding transcription ..."
  ]
  node
  [
    id 1699
    name "4504517"
    GOslim "RNA binding"
  ]
  node
  [
    id 1700
    name "4504533"
    GOslim "signal transducer activity"
  ]
  node
  [
    id 1701
    name "4504535"
    GOslim "signal transducer activity"
  ]
  node
  [
    id 1702
    name "4504537"
    GOslim "signal transducer activity"
  ]
  node
  [
    id 1703
    name "4504545"
    GOslim "signal transducer activity"
  ]
  node
  [
    id 1704
    name "4505209"
    GOslim "peptidase activity"
  ]
  node
  [
    id 1705
    name "4505445"
    GOslim "signal transducer activity"
  ]
  node
  [
    id 1706
    name "4505447"
    GOslim "signal transducer activity"
  ]
  node
  [
    id 1707
    name "4505811"
    GOslim "kinase activity"
  ]
  node
  [
    id 1708
    name "4505847"
    GOslim "lipid binding"
  ]
  node
  [
    id 1709
    name "4505907"
    GOslim "NA"
  ]
  node
  [
    id 1710
    name "4505931"
    GOslim "DNA binding"
  ]
  node
  [
    id 1711
    name "4506003"
    GOslim "enzyme binding"
  ]
  node
  [
    id 1712
    name "4506055"
    GOslim "kinase activity"
  ]
  node
  [
    id 1713
    name "4506325"
    GOslim "NA"
  ]
  node
  [
    id 1714
    name "4507091"
    GOslim "RNA binding"
  ]
  node
  [
    id 1715
    name "4507793"
    GOslim "RNA binding"
  ]
  node
  [
    id 1716
    name "45219878"
    GOslim "RNA binding"
  ]
  node
  [
    id 1717
    name "45269145"
    GOslim "NA"
  ]
  node
  [
    id 1718
    name "45357394"
    GOslim "RNA binding"
  ]
  node
  [
    id 1719
    name "45359078"
    GOslim "NA"
  ]
  node
  [
    id 1720
    name "4557365"
    GOslim "DNA binding"
  ]
  node
  [
    id 1721
    name "4557729"
    GOslim "transmembrane transporter activity"
  ]
  node
  [
    id 1722
    name "4557839"
    GOslim "NA"
  ]
  node
  [
    id 1723
    name "45751648"
    GOslim "peptidase activity"
  ]
  node
  [
    id 1724
    name "4581413"
    GOslim "NA"
  ]
  node
  [
    id 1725
    name "458922"
    GOslim "nucleic acid binding transcription ..."
  ]
  node
  [
    id 1726
    name "461440"
    GOslim "signal transducer activity"
  ]
  node
  [
    id 1727
    name "461486"
    GOslim "signal transducer activity"
  ]
  node
  [
    id 1728
    name "461604"
    GOslim "signal transducer activity"
  ]
  node
  [
    id 1729
    name "461664"
    GOslim "signal transducer activity"
  ]
  node
  [
    id 1730
    name "461680"
    GOslim "ion binding"
  ]
  node
  [
    id 1731
    name "461697"
    GOslim "signal transducer activity"
  ]
  node
  [
    id 1732
    name "461836"
    GOslim "signal transducer activity"
  ]
  node
  [
    id 1733
    name "462149"
    GOslim "transmembrane transporter activity"
  ]
  node
  [
    id 1734
    name "462202"
    GOslim "signal transducer activity"
  ]
  node
  [
    id 1735
    name "462203"
    GOslim "lipid binding"
  ]
  node
  [
    id 1736
    name "462371"
    GOslim "ion binding"
  ]
  node
  [
    id 1737
    name "46242542"
    GOslim "NA"
  ]
  node
  [
    id 1738
    name "462455"
    GOslim "kinase activity"
  ]
  node
  [
    id 1739
    name "462556"
    GOslim "DNA binding"
  ]
  node
  [
    id 1740
    name "462557"
    GOslim "DNA binding"
  ]
  node
  [
    id 1741
    name "462567"
    GOslim "ion binding"
  ]
  node
  [
    id 1742
    name "46367787"
    GOslim "RNA binding"
  ]
  node
  [
    id 1743
    name "46395496"
    GOslim "signal transducer activity"
  ]
  node
  [
    id 1744
    name "46395566"
    GOslim "ion binding"
  ]
  node
  [
    id 1745
    name "46395904"
    GOslim "ion binding"
  ]
  node
  [
    id 1746
    name "46396284"
    GOslim "ion binding"
  ]
  node
  [
    id 1747
    name "46397366"
    GOslim "peptidase activity"
  ]
  node
  [
    id 1748
    name "46397463"
    GOslim "RNA binding"
  ]
  node
  [
    id 1749
    name "46401572"
    GOslim "ion binding"
  ]
  node
  [
    id 1750
    name "464311"
    GOslim "signal transducer activity"
  ]
  node
  [
    id 1751
    name "464312"
    GOslim "signal transducer activity"
  ]
  node
  [
    id 1752
    name "464313"
    GOslim "signal transducer activity"
  ]
  node
  [
    id 1753
    name "464314"
    GOslim "transmembrane transporter activity"
  ]
  node
  [
    id 1754
    name "464363"
    GOslim "signal transducer activity"
  ]
  node
  [
    id 1755
    name "464702"
    GOslim "nucleic acid binding transcription ..."
  ]
  node
  [
    id 1756
    name "465008"
    GOslim "ion binding"
  ]
  node
  [
    id 1757
    name "465020"
    GOslim "signal transducer activity"
  ]
  node
  [
    id 1758
    name "46576349"
    GOslim "NA"
  ]
  node
  [
    id 1759
    name "46576880"
    GOslim "transmembrane transporter activity"
  ]
  node
  [
    id 1760
    name "46577576"
    GOslim "enzyme binding"
  ]
  node
  [
    id 1761
    name "46577642"
    GOslim "ion binding"
  ]
  node
  [
    id 1762
    name "46577700"
    GOslim "kinase activity"
  ]
  node
  [
    id 1763
    name "46577705"
    GOslim "nucleic acid binding transcription ..."
  ]
  node
  [
    id 1764
    name "47115749"
    GOslim "NA"
  ]
  node
  [
    id 1765
    name "47116974"
    GOslim "lipid binding"
  ]
  node
  [
    id 1766
    name "47117040"
    GOslim "NA"
  ]
  node
  [
    id 1767
    name "47117287"
    GOslim "NA"
  ]
  node
  [
    id 1768
    name "47117345"
    GOslim "signal transducer activity"
  ]
  node
  [
    id 1769
    name "47117674"
    GOslim "signal transducer activity"
  ]
  node
  [
    id 1770
    name "47117818"
    GOslim "kinase activity"
  ]
  node
  [
    id 1771
    name "47117844"
    GOslim "transmembrane transporter activity"
  ]
  node
  [
    id 1772
    name "47117856"
    GOslim "enzyme binding"
  ]
  node
  [
    id 1773
    name "47117859"
    GOslim "transmembrane transporter activity"
  ]
  node
  [
    id 1774
    name "47117888"
    GOslim "ion binding"
  ]
  node
  [
    id 1775
    name "47117932"
    GOslim "kinase activity"
  ]
  node
  [
    id 1776
    name "47123300"
    GOslim "kinase activity"
  ]
  node
  [
    id 1777
    name "47132611"
    GOslim "peptidase activity"
  ]
  node
  [
    id 1778
    name "47496637"
    GOslim "RNA binding"
  ]
  node
  [
    id 1779
    name "4757714"
    GOslim "NA"
  ]
  node
  [
    id 1780
    name "4757952"
    GOslim "enzyme binding"
  ]
  node
  [
    id 1781
    name "4758208"
    GOslim "enzyme binding"
  ]
  node
  [
    id 1782
    name "4758222"
    GOslim "kinase activity"
  ]
  node
  [
    id 1783
    name "4758356"
    GOslim "DNA binding"
  ]
  node
  [
    id 1784
    name "4758484"
    GOslim "oxidoreductase activity"
  ]
  node
  [
    id 1785
    name "4758878"
    GOslim "lipid binding"
  ]
  node
  [
    id 1786
    name "4759012"
    GOslim "ion binding"
  ]
  node
  [
    id 1787
    name "47605999"
    GOslim "kinase activity"
  ]
  node
  [
    id 1788
    name "47606055"
    GOslim "enzyme binding"
  ]
  node
  [
    id 1789
    name "47678551"
    GOslim "NA"
  ]
  node
  [
    id 1790
    name "47678753"
    GOslim "nucleic acid binding transcription ..."
  ]
  node
  [
    id 1791
    name "47717134"
    GOslim "kinase activity"
  ]
  node
  [
    id 1792
    name "4826730"
    GOslim "DNA binding"
  ]
  node
  [
    id 1793
    name "48427854"
    GOslim "peptidase activity"
  ]
  node
  [
    id 1794
    name "48428812"
    GOslim "signal transducer activity"
  ]
  node
  [
    id 1795
    name "48428813"
    GOslim "signal transducer activity"
  ]
  node
  [
    id 1796
    name "48428864"
    GOslim "lipid binding"
  ]
  node
  [
    id 1797
    name "48429211"
    GOslim "signal transducer activity"
  ]
  node
  [
    id 1798
    name "48429227"
    GOslim "nucleic acid binding transcription ..."
  ]
  node
  [
    id 1799
    name "48429239"
    GOslim "enzyme binding"
  ]
  node
  [
    id 1800
    name "48429256"
    GOslim "oxidoreductase activity"
  ]
  node
  [
    id 1801
    name "48474598"
    GOslim "signal transducer activity"
  ]
  node
  [
    id 1802
    name "486173"
    GOslim "peptidase activity"
  ]
  node
  [
    id 1803
    name "4877999"
    GOslim "RNA binding"
  ]
  node
  [
    id 1804
    name "4885057"
    GOslim "signal transducer activity"
  ]
  node
  [
    id 1805
    name "4885263"
    GOslim "ion binding"
  ]
  node
  [
    id 1806
    name "4885661"
    GOslim "kinase activity"
  ]
  node
  [
    id 1807
    name "49037473"
    GOslim "ion binding"
  ]
  node
  [
    id 1808
    name "49066040"
    GOslim "nucleic acid binding transcription ..."
  ]
  node
  [
    id 1809
    name "49066046"
    GOslim "nucleic acid binding transcription ..."
  ]
  node
  [
    id 1810
    name "49168486"
    GOslim "oxidoreductase activity"
  ]
  node
  [
    id 1811
    name "49574532"
    GOslim "kinase activity"
  ]
  node
  [
    id 1812
    name "496369"
    GOslim "NA"
  ]
  node
  [
    id 1813
    name "5016090"
    GOslim "RNA binding"
  ]
  node
  [
    id 1814
    name "50400857"
    GOslim "lipid binding"
  ]
  node
  [
    id 1815
    name "50401172"
    GOslim "nucleic acid binding transcription ..."
  ]
  node
  [
    id 1816
    name "50401179"
    GOslim "DNA binding"
  ]
  node
  [
    id 1817
    name "50401196"
    GOslim "peptidase activity"
  ]
  node
  [
    id 1818
    name "50401825"
    GOslim "NA"
  ]
  node
  [
    id 1819
    name "50402102"
    GOslim "nucleic acid binding transcription ..."
  ]
  node
  [
    id 1820
    name "50402185"
    GOslim "peptidase activity"
  ]
  node
  [
    id 1821
    name "50403720"
    GOslim "kinase activity"
  ]
  node
  [
    id 1822
    name "50403734"
    GOslim "enzyme binding"
  ]
  node
  [
    id 1823
    name "50403742"
    GOslim "kinase activity"
  ]
  node
  [
    id 1824
    name "50403745"
    GOslim "kinase activity"
  ]
  node
  [
    id 1825
    name "510901"
    GOslim "enzyme binding"
  ]
  node
  [
    id 1826
    name "51095037"
    GOslim "nucleic acid binding transcription ..."
  ]
  node
  [
    id 1827
    name "51095079"
    GOslim "signal transducer activity"
  ]
  node
  [
    id 1828
    name "51315808"
    GOslim "RNA binding"
  ]
  node
  [
    id 1829
    name "51317298"
    GOslim "transmembrane transporter activity"
  ]
  node
  [
    id 1830
    name "51338757"
    GOslim "NA"
  ]
  node
  [
    id 1831
    name "51338793"
    GOslim "NA"
  ]
  node
  [
    id 1832
    name "51338822"
    GOslim "kinase activity"
  ]
  node
  [
    id 1833
    name "51702264"
    GOslim "signal transducer activity"
  ]
  node
  [
    id 1834
    name "51702797"
    GOslim "lipid binding"
  ]
  node
  [
    id 1835
    name "51704215"
    GOslim "peptidase activity"
  ]
  node
  [
    id 1836
    name "5174547"
    GOslim "kinase activity"
  ]
  node
  [
    id 1837
    name "5174617"
    GOslim "ion binding"
  ]
  node
  [
    id 1838
    name "519668680"
    GOslim "signal transducer activity"
  ]
  node
  [
    id 1839
    name "52000964"
    GOslim "signal transducer activity"
  ]
  node
  [
    id 1840
    name "52001072"
    GOslim "RNA binding"
  ]
  node
  [
    id 1841
    name "52001075"
    GOslim "kinase activity"
  ]
  node
  [
    id 1842
    name "52001076"
    GOslim "kinase activity"
  ]
  node
  [
    id 1843
    name "52001458"
    GOslim "peptidase activity"
  ]
  node
  [
    id 1844
    name "52350636"
    GOslim "signal transducer activity"
  ]
  node
  [
    id 1845
    name "52426748"
    GOslim "signal transducer activity"
  ]
  node
  [
    id 1846
    name "52695378"
    GOslim "RNA binding"
  ]
  node
  [
    id 1847
    name "5354019"
    GOslim "ion binding"
  ]
  node
  [
    id 1848
    name "53832009"
    GOslim "transmembrane transporter activity"
  ]
  node
  [
    id 1849
    name "54037692"
    GOslim "kinase activity"
  ]
  node
  [
    id 1850
    name "54041234"
    GOslim "kinase activity"
  ]
  node
  [
    id 1851
    name "54112388"
    GOslim "signal transducer activity"
  ]
  node
  [
    id 1852
    name "54112432"
    GOslim "oxidoreductase activity"
  ]
  node
  [
    id 1853
    name "543727"
    GOslim "signal transducer activity"
  ]
  node
  [
    id 1854
    name "543734"
    GOslim "signal transducer activity"
  ]
  node
  [
    id 1855
    name "543740"
    GOslim "enzyme binding"
  ]
  node
  [
    id 1856
    name "543754"
    GOslim "NA"
  ]
  node
  [
    id 1857
    name "543761"
    GOslim "signal transducer activity"
  ]
  node
  [
    id 1858
    name "543780"
    GOslim "signal transducer activity"
  ]
  node
  [
    id 1859
    name "543882"
    GOslim "signal transducer activity"
  ]
  node
  [
    id 1860
    name "544101"
    GOslim "signal transducer activity"
  ]
  node
  [
    id 1861
    name "544152"
    GOslim "oxidoreductase activity"
  ]
  node
  [
    id 1862
    name "544186"
    GOslim "DNA binding"
  ]
  node
  [
    id 1863
    name "544231"
    GOslim "RNA binding"
  ]
  node
  [
    id 1864
    name "544257"
    GOslim "nucleic acid binding transcription ..."
  ]
  node
  [
    id 1865
    name "544337"
    GOslim "ion binding"
  ]
  node
  [
    id 1866
    name "544379"
    GOslim "NA"
  ]
  node
  [
    id 1867
    name "5453722"
    GOslim "NA"
  ]
  node
  [
    id 1868
    name "5454140"
    GOslim "DNA binding"
  ]
  node
  [
    id 1869
    name "547645"
    GOslim "signal transducer activity"
  ]
  node
  [
    id 1870
    name "547696"
    GOslim "kinase activity"
  ]
  node
  [
    id 1871
    name "547719"
    GOslim "signal transducer activity"
  ]
  node
  [
    id 1872
    name "547736"
    GOslim "transmembrane transporter activity"
  ]
  node
  [
    id 1873
    name "547759"
    GOslim "lipid binding"
  ]
  node
  [
    id 1874
    name "547770"
    GOslim "kinase activity"
  ]
  node
  [
    id 1875
    name "547775"
    GOslim "kinase activity"
  ]
  node
  [
    id 1876
    name "547777"
    GOslim "kinase activity"
  ]
  node
  [
    id 1877
    name "547807"
    GOslim "kinase activity"
  ]
  node
  [
    id 1878
    name "547903"
    GOslim "signal transducer activity"
  ]
  node
  [
    id 1879
    name "547915"
    GOslim "kinase activity"
  ]
  node
  [
    id 1880
    name "54792071"
    GOslim "RNA binding"
  ]
  node
  [
    id 1881
    name "548372"
    GOslim "transmembrane transporter activity"
  ]
  node
  [
    id 1882
    name "548374"
    GOslim "transmembrane transporter activity"
  ]
  node
  [
    id 1883
    name "548379"
    GOslim "transmembrane transporter activity"
  ]
  node
  [
    id 1884
    name "548426"
    GOslim "signal transducer activity"
  ]
  node
  [
    id 1885
    name "548427"
    GOslim "signal transducer activity"
  ]
  node
  [
    id 1886
    name "548447"
    GOslim "signal transducer activity"
  ]
  node
  [
    id 1887
    name "548475"
    GOslim "signal transducer activity"
  ]
  node
  [
    id 1888
    name "548476"
    GOslim "signal transducer activity"
  ]
  node
  [
    id 1889
    name "548483"
    GOslim "lipid binding"
  ]
  node
  [
    id 1890
    name "548484"
    GOslim "lipid binding"
  ]
  node
  [
    id 1891
    name "548577"
    GOslim "nucleic acid binding transcription ..."
  ]
  node
  [
    id 1892
    name "548663"
    GOslim "DNA binding"
  ]
  node
  [
    id 1893
    name "548814"
    GOslim "nucleic acid binding transcription ..."
  ]
  node
  [
    id 1894
    name "549321"
    GOslim "kinase activity"
  ]
  node
  [
    id 1895
    name "550544247"
    GOslim "signal transducer activity"
  ]
  node
  [
    id 1896
    name "55584035"
    GOslim "RNA binding"
  ]
  node
  [
    id 1897
    name "55662034"
    GOslim "NA"
  ]
  node
  [
    id 1898
    name "557952607"
    GOslim "kinase activity"
  ]
  node
  [
    id 1899
    name "55956923"
    GOslim "signal transducer activity"
  ]
  node
  [
    id 1900
    name "55958172"
    GOslim "NA"
  ]
  node
  [
    id 1901
    name "55976160"
    GOslim "transmembrane transporter activity"
  ]
  node
  [
    id 1902
    name "55976631"
    GOslim "RNA binding"
  ]
  node
  [
    id 1903
    name "55977123"
    GOslim "kinase activity"
  ]
  node
  [
    id 1904
    name "55977734"
    GOslim "oxidoreductase activity"
  ]
  node
  [
    id 1905
    name "55977774"
    GOslim "signal transducer activity"
  ]
  node
  [
    id 1906
    name "56202836"
    GOslim "NA"
  ]
  node
  [
    id 1907
    name "56404586"
    GOslim "transmembrane transporter activity"
  ]
  node
  [
    id 1908
    name "56404936"
    GOslim "transmembrane transporter activity"
  ]
  node
  [
    id 1909
    name "56405289"
    GOslim "peptidase activity"
  ]
  node
  [
    id 1910
    name "56405328"
    GOslim "kinase activity"
  ]
  node
  [
    id 1911
    name "56405343"
    GOslim "NA"
  ]
  node
  [
    id 1912
    name "56405372"
    GOslim "oxidoreductase activity"
  ]
  node
  [
    id 1913
    name "56417702"
    GOslim "NA"
  ]
  node
  [
    id 1914
    name "56550039"
    GOslim "nucleic acid binding transcription ..."
  ]
  node
  [
    id 1915
    name "56748617"
    GOslim "transmembrane transporter activity"
  ]
  node
  [
    id 1916
    name "56748701"
    GOslim "transmembrane transporter activity"
  ]
  node
  [
    id 1917
    name "56749669"
    GOslim "transmembrane transporter activity"
  ]
  node
  [
    id 1918
    name "56749781"
    GOslim "transmembrane transporter activity"
  ]
  node
  [
    id 1919
    name "56757696"
    GOslim "ion binding"
  ]
  node
  [
    id 1920
    name "56790945"
    GOslim "enzyme binding"
  ]
  node
  [
    id 1921
    name "57013019"
    GOslim "transmembrane transporter activity"
  ]
  node
  [
    id 1922
    name "57013389"
    GOslim "NA"
  ]
  node
  [
    id 1923
    name "57014136"
    GOslim "RNA binding"
  ]
  node
  [
    id 1924
    name "57015359"
    GOslim "ion binding"
  ]
  node
  [
    id 1925
    name "5702233"
    GOslim "nucleic acid binding transcription ..."
  ]
  node
  [
    id 1926
    name "57160673"
    GOslim "NA"
  ]
  node
  [
    id 1927
    name "57165436"
    GOslim "nucleic acid binding transcription ..."
  ]
  node
  [
    id 1928
    name "5729858"
    GOslim "DNA binding"
  ]
  node
  [
    id 1929
    name "5729982"
    GOslim "DNA binding"
  ]
  node
  [
    id 1930
    name "5730106"
    GOslim "signal transducer activity"
  ]
  node
  [
    id 1931
    name "575773378"
    GOslim "signal transducer activity"
  ]
  node
  [
    id 1932
    name "575773389"
    GOslim "DNA binding"
  ]
  node
  [
    id 1933
    name "5821726"
    GOslim "nucleic acid binding transcription ..."
  ]
  node
  [
    id 1934
    name "584716"
    GOslim "ion binding"
  ]
  node
  [
    id 1935
    name "585064"
    GOslim "DNA binding"
  ]
  node
  [
    id 1936
    name "585126"
    GOslim "oxidoreductase activity"
  ]
  node
  [
    id 1937
    name "585200"
    GOslim "enzyme binding"
  ]
  node
  [
    id 1938
    name "585361"
    GOslim "kinase activity"
  ]
  node
  [
    id 1939
    name "585664"
    GOslim "signal transducer activity"
  ]
  node
  [
    id 1940
    name "585718"
    GOslim "nucleic acid binding transcription ..."
  ]
  node
  [
    id 1941
    name "586067"
    GOslim "lipid binding"
  ]
  node
  [
    id 1942
    name "586092"
    GOslim "nucleic acid binding transcription ..."
  ]
  node
  [
    id 1943
    name "586197"
    GOslim "enzyme binding"
  ]
  node
  [
    id 1944
    name "586830439"
    GOslim "oxidoreductase activity"
  ]
  node
  [
    id 1945
    name "5902787"
    GOslim "oxidoreductase activity"
  ]
  node
  [
    id 1946
    name "5915863"
    GOslim "ion binding"
  ]
  node
  [
    id 1947
    name "5915866"
    GOslim "ion binding"
  ]
  node
  [
    id 1948
    name "5921171"
    GOslim "signal transducer activity"
  ]
  node
  [
    id 1949
    name "59798438"
    GOslim "DNA binding"
  ]
  node
  [
    id 1950
    name "59798989"
    GOslim "DNA binding"
  ]
  node
  [
    id 1951
    name "59799160"
    GOslim "NA"
  ]
  node
  [
    id 1952
    name "59799779"
    GOslim "kinase activity"
  ]
  node
  [
    id 1953
    name "59802613"
    GOslim "DNA binding"
  ]
  node
  [
    id 1954
    name "6009644"
    GOslim "nucleic acid binding transcription ..."
  ]
  node
  [
    id 1955
    name "6014741"
    GOslim "nucleic acid binding transcription ..."
  ]
  node
  [
    id 1956
    name "6014888"
    GOslim "ion binding"
  ]
  node
  [
    id 1957
    name "6015043"
    GOslim "kinase activity"
  ]
  node
  [
    id 1958
    name "6016094"
    GOslim "signal transducer activity"
  ]
  node
  [
    id 1959
    name "6016096"
    GOslim "signal transducer activity"
  ]
  node
  [
    id 1960
    name "60267755"
    GOslim "RNA binding"
  ]
  node
  [
    id 1961
    name "60389876"
    GOslim "signal transducer activity"
  ]
  node
  [
    id 1962
    name "60391226"
    GOslim "lipid binding"
  ]
  node
  [
    id 1963
    name "60392197"
    GOslim "DNA binding"
  ]
  node
  [
    id 1964
    name "60392215"
    GOslim "oxidoreductase activity"
  ]
  node
  [
    id 1965
    name "60392672"
    GOslim "enzyme binding"
  ]
  node
  [
    id 1966
    name "60392839"
    GOslim "transmembrane transporter activity"
  ]
  node
  [
    id 1967
    name "60393639"
    GOslim "kinase activity"
  ]
  node
  [
    id 1968
    name "60416369"
    GOslim "oxidoreductase activity"
  ]
  node
  [
    id 1969
    name "60416391"
    GOslim "NA"
  ]
  node
  [
    id 1970
    name "6093615"
    GOslim "transmembrane transporter activity"
  ]
  node
  [
    id 1971
    name "6093713"
    GOslim "ion binding"
  ]
  node
  [
    id 1972
    name "6093860"
    GOslim "nucleic acid binding transcription ..."
  ]
  node
  [
    id 1973
    name "6094514"
    GOslim "DNA binding"
  ]
  node
  [
    id 1974
    name "61216811"
    GOslim "peptidase activity"
  ]
  node
  [
    id 1975
    name "61219937"
    GOslim "NA"
  ]
  node
  [
    id 1976
    name "61225463"
    GOslim "DNA binding"
  ]
  node
  [
    id 1977
    name "61226507"
    GOslim "enzyme binding"
  ]
  node
  [
    id 1978
    name "61230125"
    GOslim "oxidoreductase activity"
  ]
  node
  [
    id 1979
    name "61252497"
    GOslim "NA"
  ]
  node
  [
    id 1980
    name "613504304"
    GOslim "nucleic acid binding transcription ..."
  ]
  node
  [
    id 1981
    name "613504690"
    GOslim "signal transducer activity"
  ]
  node
  [
    id 1982
    name "61354647"
    GOslim "NA"
  ]
  node
  [
    id 1983
    name "613780401"
    GOslim "oxidoreductase activity"
  ]
  node
  [
    id 1984
    name "614088749"
    GOslim "kinase activity"
  ]
  node
  [
    id 1985
    name "614098993"
    GOslim "ion binding"
  ]
  node
  [
    id 1986
    name "614098999"
    GOslim "ion binding"
  ]
  node
  [
    id 1987
    name "614101224"
    GOslim "ion binding"
  ]
  node
  [
    id 1988
    name "614111063"
    GOslim "kinase activity"
  ]
  node
  [
    id 1989
    name "614112951"
    GOslim "kinase activity"
  ]
  node
  [
    id 1990
    name "614112964"
    GOslim "kinase activity"
  ]
  node
  [
    id 1991
    name "614115034"
    GOslim "oxidoreductase activity"
  ]
  node
  [
    id 1992
    name "614129912"
    GOslim "NA"
  ]
  node
  [
    id 1993
    name "6165987"
    GOslim "transmembrane transporter activity"
  ]
  node
  [
    id 1994
    name "6166014"
    GOslim "ion binding"
  ]
  node
  [
    id 1995
    name "6166019"
    GOslim "NA"
  ]
  node
  [
    id 1996
    name "6166075"
    GOslim "transmembrane transporter activity"
  ]
  node
  [
    id 1997
    name "6166145"
    GOslim "DNA binding"
  ]
  node
  [
    id 1998
    name "6166154"
    GOslim "nucleic acid binding transcription ..."
  ]
  node
  [
    id 1999
    name "6166156"
    GOslim "nucleic acid binding transcription ..."
  ]
  node
  [
    id 2000
    name "6166182"
    GOslim "signal transducer activity"
  ]
  node
  [
    id 2001
    name "6166237"
    GOslim "kinase activity"
  ]
  node
  [
    id 2002
    name "6166485"
    GOslim "peptidase activity"
  ]
  node
  [
    id 2003
    name "617133540"
    GOslim "NA"
  ]
  node
  [
    id 2004
    name "6175046"
    GOslim "kinase activity"
  ]
  node
  [
    id 2005
    name "618797914"
    GOslim "ion binding"
  ]
  node
  [
    id 2006
    name "6224984"
    GOslim "signal transducer activity"
  ]
  node
  [
    id 2007
    name "6225096"
    GOslim "enzyme binding"
  ]
  node
  [
    id 2008
    name "6225102"
    GOslim "signal transducer activity"
  ]
  node
  [
    id 2009
    name "6225311"
    GOslim "NA"
  ]
  node
  [
    id 2010
    name "6225312"
    GOslim "lipid binding"
  ]
  node
  [
    id 2011
    name "6225588"
    GOslim "kinase activity"
  ]
  node
  [
    id 2012
    name "6225770"
    GOslim "NA"
  ]
  node
  [
    id 2013
    name "6225809"
    GOslim "signal transducer activity"
  ]
  node
  [
    id 2014
    name "6225859"
    GOslim "RNA binding"
  ]
  node
  [
    id 2015
    name "6226142"
    GOslim "signal transducer activity"
  ]
  node
  [
    id 2016
    name "6226779"
    GOslim "signal transducer activity"
  ]
  node
  [
    id 2017
    name "6226780"
    GOslim "RNA binding"
  ]
  node
  [
    id 2018
    name "6226851"
    GOslim "signal transducer activity"
  ]
  node
  [
    id 2019
    name "6226874"
    GOslim "oxidoreductase activity"
  ]
  node
  [
    id 2020
    name "62286460"
    GOslim "DNA binding"
  ]
  node
  [
    id 2021
    name "62287423"
    GOslim "peptidase activity"
  ]
  node
  [
    id 2022
    name "62297312"
    GOslim "signal transducer activity"
  ]
  node
  [
    id 2023
    name "62298994"
    GOslim "signal transducer activity"
  ]
  node
  [
    id 2024
    name "62359610"
    GOslim "NA"
  ]
  node
  [
    id 2025
    name "62510544"
    GOslim "lipid binding"
  ]
  node
  [
    id 2026
    name "62510663"
    GOslim "signal transducer activity"
  ]
  node
  [
    id 2027
    name "62510687"
    GOslim "lipid binding"
  ]
  node
  [
    id 2028
    name "62510696"
    GOslim "lipid binding"
  ]
  node
  [
    id 2029
    name "62511226"
    GOslim "oxidoreductase activity"
  ]
  node
  [
    id 2030
    name "62512172"
    GOslim "ion binding"
  ]
  node
  [
    id 2031
    name "62740231"
    GOslim "nucleic acid binding transcription ..."
  ]
  node
  [
    id 2032
    name "6274552"
    GOslim "nucleic acid binding transcription ..."
  ]
  node
  [
    id 2033
    name "62821794"
    GOslim "nucleic acid binding transcription ..."
  ]
  node
  [
    id 2034
    name "62900441"
    GOslim "kinase activity"
  ]
  node
  [
    id 2035
    name "62900619"
    GOslim "NA"
  ]
  node
  [
    id 2036
    name "62901120"
    GOslim "transmembrane transporter activity"
  ]
  node
  [
    id 2037
    name "62901470"
    GOslim "transmembrane transporter activity"
  ]
  node
  [
    id 2038
    name "62906849"
    GOslim "peptidase activity"
  ]
  node
  [
    id 2039
    name "62906901"
    GOslim "nucleic acid binding transcription ..."
  ]
  node
  [
    id 2040
    name "63054845"
    GOslim "nucleic acid binding transcription ..."
  ]
  node
  [
    id 2041
    name "63102437"
    GOslim "peptidase activity"
  ]
  node
  [
    id 2042
    name "6319365"
    GOslim "nucleic acid binding transcription ..."
  ]
  node
  [
    id 2043
    name "634009"
    GOslim "NA"
  ]
  node
  [
    id 2044
    name "63477962"
    GOslim "signal transducer activity"
  ]
  node
  [
    id 2045
    name "635552610"
    GOslim "oxidoreductase activity"
  ]
  node
  [
    id 2046
    name "6406252"
    GOslim "NA"
  ]
  node
  [
    id 2047
    name "66360678"
    GOslim "NA"
  ]
  node
  [
    id 2048
    name "6648054"
    GOslim "NA"
  ]
  node
  [
    id 2049
    name "6648082"
    GOslim "lipid binding"
  ]
  node
  [
    id 2050
    name "66528677"
    GOslim "RNA binding"
  ]
  node
  [
    id 2051
    name "6679827"
    GOslim "nucleic acid binding transcription ..."
  ]
  node
  [
    id 2052
    name "6680530"
    GOslim "lipid binding"
  ]
  node
  [
    id 2053
    name "6680940"
    GOslim "signal transducer activity"
  ]
  node
  [
    id 2054
    name "6683500"
    GOslim "DNA binding"
  ]
  node
  [
    id 2055
    name "6685260"
    GOslim "peptidase activity"
  ]
  node
  [
    id 2056
    name "6685284"
    GOslim "kinase activity"
  ]
  node
  [
    id 2057
    name "6685617"
    GOslim "kinase activity"
  ]
  node
  [
    id 2058
    name "6686048"
    GOslim "transmembrane transporter activity"
  ]
  node
  [
    id 2059
    name "6686057"
    GOslim "oxidoreductase activity"
  ]
  node
  [
    id 2060
    name "6686268"
    GOslim "oxidoreductase activity"
  ]
  node
  [
    id 2061
    name "6686288"
    GOslim "ion binding"
  ]
  node
  [
    id 2062
    name "6690534"
    GOslim "NA"
  ]
  node
  [
    id 2063
    name "66932916"
    GOslim "DNA binding"
  ]
  node
  [
    id 2064
    name "67191027"
    GOslim "signal transducer activity"
  ]
  node
  [
    id 2065
    name "67460301"
    GOslim "peptidase activity"
  ]
  node
  [
    id 2066
    name "67460390"
    GOslim "peptidase activity"
  ]
  node
  [
    id 2067
    name "67462103"
    GOslim "transmembrane transporter activity"
  ]
  node
  [
    id 2068
    name "67472286"
    GOslim "ion binding"
  ]
  node
  [
    id 2069
    name "67476446"
    GOslim "peptidase activity"
  ]
  node
  [
    id 2070
    name "67476665"
    GOslim "ion binding"
  ]
  node
  [
    id 2071
    name "67477424"
    GOslim "kinase activity"
  ]
  node
  [
    id 2072
    name "67477458"
    GOslim "RNA binding"
  ]
  node
  [
    id 2073
    name "6754258"
    GOslim "signal transducer activity"
  ]
  node
  [
    id 2074
    name "67551261"
    GOslim "kinase activity"
  ]
  node
  [
    id 2075
    name "6755152"
    GOslim "peptidase activity"
  ]
  node
  [
    id 2076
    name "68051954"
    GOslim "NA"
  ]
  node
  [
    id 2077
    name "68052854"
    GOslim "NA"
  ]
  node
  [
    id 2078
    name "68067549"
    GOslim "peptidase activity"
  ]
  node
  [
    id 2079
    name "68067636"
    GOslim "NA"
  ]
  node
  [
    id 2080
    name "68067660"
    GOslim "RNA binding"
  ]
  node
  [
    id 2081
    name "68067736"
    GOslim "kinase activity"
  ]
  node
  [
    id 2082
    name "68068066"
    GOslim "RNA binding"
  ]
  node
  [
    id 2083
    name "68068087"
    GOslim "signal transducer activity"
  ]
  node
  [
    id 2084
    name "6831524"
    GOslim "signal transducer activity"
  ]
  node
  [
    id 2085
    name "6831549"
    GOslim "ion binding"
  ]
  node
  [
    id 2086
    name "6841051"
    GOslim "lipid binding"
  ]
  node
  [
    id 2087
    name "68476498"
    GOslim "NA"
  ]
  node
  [
    id 2088
    name "68565642"
    GOslim "peptidase activity"
  ]
  node
  [
    id 2089
    name "68566154"
    GOslim "NA"
  ]
  node
  [
    id 2090
    name "68566306"
    GOslim "lipid binding"
  ]
  node
  [
    id 2091
    name "6912538"
    GOslim "signal transducer activity"
  ]
  node
  [
    id 2092
    name "6912644"
    GOslim "peptidase activity"
  ]
  node
  [
    id 2093
    name "6920069"
    GOslim "transmembrane transporter activity"
  ]
  node
  [
    id 2094
    name "693586060"
    GOslim "transmembrane transporter activity"
  ]
  node
  [
    id 2095
    name "6978787"
    GOslim "kinase activity"
  ]
  node
  [
    id 2096
    name "6980812"
    GOslim "RNA binding"
  ]
  node
  [
    id 2097
    name "6981060"
    GOslim "signal transducer activity"
  ]
  node
  [
    id 2098
    name "70832125"
    GOslim "kinase activity"
  ]
  node
  [
    id 2099
    name "71051501"
    GOslim "NA"
  ]
  node
  [
    id 2100
    name "7106447"
    GOslim "signal transducer activity"
  ]
  node
  [
    id 2101
    name "7108336"
    GOslim "signal transducer activity"
  ]
  node
  [
    id 2102
    name "7110653"
    GOslim "lipid binding"
  ]
  node
  [
    id 2103
    name "71153497"
    GOslim "lipid binding"
  ]
  node
  [
    id 2104
    name "71153819"
    GOslim "kinase activity"
  ]
  node
  [
    id 2105
    name "71159390"
    GOslim "signal transducer activity"
  ]
  node
  [
    id 2106
    name "71164787"
    GOslim "transmembrane transporter activity"
  ]
  node
  [
    id 2107
    name "7161183"
    GOslim "lipid binding"
  ]
  node
  [
    id 2108
    name "71658783"
    GOslim "peptidase activity"
  ]
  node
  [
    id 2109
    name "71682703"
    GOslim "signal transducer activity"
  ]
  node
  [
    id 2110
    name "71987181"
    GOslim "nucleic acid binding transcription ..."
  ]
  node
  [
    id 2111
    name "7227951"
    GOslim "oxidoreductase activity"
  ]
  node
  [
    id 2112
    name "72386991"
    GOslim "kinase activity"
  ]
  node
  [
    id 2113
    name "728955"
    GOslim "enzyme binding"
  ]
  node
  [
    id 2114
    name "729004"
    GOslim "ion binding"
  ]
  node
  [
    id 2115
    name "729008"
    GOslim "kinase activity"
  ]
  node
  [
    id 2116
    name "729133"
    GOslim "NA"
  ]
  node
  [
    id 2117
    name "729163"
    GOslim "ion binding"
  ]
  node
  [
    id 2118
    name "729179"
    GOslim "peptidase activity"
  ]
  node
  [
    id 2119
    name "729370"
    GOslim "oxidoreductase activity"
  ]
  node
  [
    id 2120
    name "729425"
    GOslim "ion binding"
  ]
  node
  [
    id 2121
    name "729597"
    GOslim "transmembrane transporter activity"
  ]
  node
  [
    id 2122
    name "729887"
    GOslim "kinase activity"
  ]
  node
  [
    id 2123
    name "729945"
    GOslim "oxidoreductase activity"
  ]
  node
  [
    id 2124
    name "729996"
    GOslim "signal transducer activity"
  ]
  node
  [
    id 2125
    name "729997"
    GOslim "signal transducer activity"
  ]
  node
  [
    id 2126
    name "7300964"
    GOslim "NA"
  ]
  node
  [
    id 2127
    name "730228"
    GOslim "signal transducer activity"
  ]
  node
  [
    id 2128
    name "730230"
    GOslim "signal transducer activity"
  ]
  node
  [
    id 2129
    name "730258"
    GOslim "ion binding"
  ]
  node
  [
    id 2130
    name "730360"
    GOslim "NA"
  ]
  node
  [
    id 2131
    name "730375"
    GOslim "peptidase activity"
  ]
  node
  [
    id 2132
    name "73586699"
    GOslim "oxidoreductase activity"
  ]
  node
  [
    id 2133
    name "73620986"
    GOslim "oxidoreductase activity"
  ]
  node
  [
    id 2134
    name "73745819"
    GOslim "peptidase activity"
  ]
  node
  [
    id 2135
    name "7381449"
    GOslim "ion binding"
  ]
  node
  [
    id 2136
    name "73858575"
    GOslim "peptidase activity"
  ]
  node
  [
    id 2137
    name "7387730"
    GOslim "ion binding"
  ]
  node
  [
    id 2138
    name "73915100"
    GOslim "oxidoreductase activity"
  ]
  node
  [
    id 2139
    name "73920246"
    GOslim "lipid binding"
  ]
  node
  [
    id 2140
    name "73920748"
    GOslim "lipid binding"
  ]
  node
  [
    id 2141
    name "73920863"
    GOslim "ion binding"
  ]
  node
  [
    id 2142
    name "73921247"
    GOslim "enzyme binding"
  ]
  node
  [
    id 2143
    name "73921741"
    GOslim "oxidoreductase activity"
  ]
  node
  [
    id 2144
    name "74315350"
    GOslim "transmembrane transporter activity"
  ]
  node
  [
    id 2145
    name "74355113"
    GOslim "NA"
  ]
  node
  [
    id 2146
    name "74610182"
    GOslim "NA"
  ]
  node
  [
    id 2147
    name "74656605"
    GOslim "ion binding"
  ]
  node
  [
    id 2148
    name "74676512"
    GOslim "ion binding"
  ]
  node
  [
    id 2149
    name "74688267"
    GOslim "NA"
  ]
  node
  [
    id 2150
    name "74697977"
    GOslim "NA"
  ]
  node
  [
    id 2151
    name "74710502"
    GOslim "RNA binding"
  ]
  node
  [
    id 2152
    name "74717091"
    GOslim "transmembrane transporter activity"
  ]
  node
  [
    id 2153
    name "74722005"
    GOslim "NA"
  ]
  node
  [
    id 2154
    name "74727585"
    GOslim "transmembrane transporter activity"
  ]
  node
  [
    id 2155
    name "74730233"
    GOslim "kinase activity"
  ]
  node
  [
    id 2156
    name "74731723"
    GOslim "transmembrane transporter activity"
  ]
  node
  [
    id 2157
    name "74732636"
    GOslim "transmembrane transporter activity"
  ]
  node
  [
    id 2158
    name "74733585"
    GOslim "NA"
  ]
  node
  [
    id 2159
    name "74746874"
    GOslim "kinase activity"
  ]
  node
  [
    id 2160
    name "74749156"
    GOslim "NA"
  ]
  node
  [
    id 2161
    name "74750072"
    GOslim "transmembrane transporter activity"
  ]
  node
  [
    id 2162
    name "74752153"
    GOslim "signal transducer activity"
  ]
  node
  [
    id 2163
    name "74758626"
    GOslim "signal transducer activity"
  ]
  node
  [
    id 2164
    name "74760462"
    GOslim "kinase activity"
  ]
  node
  [
    id 2165
    name "74761329"
    GOslim "kinase activity"
  ]
  node
  [
    id 2166
    name "74761953"
    GOslim "kinase activity"
  ]
  node
  [
    id 2167
    name "74762622"
    GOslim "signal transducer activity"
  ]
  node
  [
    id 2168
    name "74762624"
    GOslim "signal transducer activity"
  ]
  node
  [
    id 2169
    name "74762732"
    GOslim "kinase activity"
  ]
  node
  [
    id 2170
    name "74763229"
    GOslim "kinase activity"
  ]
  node
  [
    id 2171
    name "74764753"
    GOslim "NA"
  ]
  node
  [
    id 2172
    name "74765145"
    GOslim "NA"
  ]
  node
  [
    id 2173
    name "74766996"
    GOslim "NA"
  ]
  node
  [
    id 2174
    name "74817097"
    GOslim "NA"
  ]
  node
  [
    id 2175
    name "74818062"
    GOslim "NA"
  ]
  node
  [
    id 2176
    name "74819816"
    GOslim "NA"
  ]
  node
  [
    id 2177
    name "74820297"
    GOslim "NA"
  ]
  node
  [
    id 2178
    name "74822288"
    GOslim "NA"
  ]
  node
  [
    id 2179
    name "74822443"
    GOslim "NA"
  ]
  node
  [
    id 2180
    name "74826445"
    GOslim "NA"
  ]
  node
  [
    id 2181
    name "74834322"
    GOslim "NA"
  ]
  node
  [
    id 2182
    name "74843867"
    GOslim "oxidoreductase activity"
  ]
  node
  [
    id 2183
    name "74843948"
    GOslim "NA"
  ]
  node
  [
    id 2184
    name "74843949"
    GOslim "NA"
  ]
  node
  [
    id 2185
    name "74844250"
    GOslim "NA"
  ]
  node
  [
    id 2186
    name "74844344"
    GOslim "NA"
  ]
  node
  [
    id 2187
    name "74844868"
    GOslim "NA"
  ]
  node
  [
    id 2188
    name "74844869"
    GOslim "NA"
  ]
  node
  [
    id 2189
    name "74850166"
    GOslim "NA"
  ]
  node
  [
    id 2190
    name "74850260"
    GOslim "NA"
  ]
  node
  [
    id 2191
    name "74867030"
    GOslim "NA"
  ]
  node
  [
    id 2192
    name "74870906"
    GOslim "NA"
  ]
  node
  [
    id 2193
    name "74891723"
    GOslim "NA"
  ]
  node
  [
    id 2194
    name "74895034"
    GOslim "NA"
  ]
  node
  [
    id 2195
    name "74913032"
    GOslim "NA"
  ]
  node
  [
    id 2196
    name "74919269"
    GOslim "transmembrane transporter activity"
  ]
  node
  [
    id 2197
    name "74938196"
    GOslim "NA"
  ]
  node
  [
    id 2198
    name "74944399"
    GOslim "NA"
  ]
  node
  [
    id 2199
    name "74944450"
    GOslim "NA"
  ]
  node
  [
    id 2200
    name "74944474"
    GOslim "NA"
  ]
  node
  [
    id 2201
    name "74959753"
    GOslim "NA"
  ]
  node
  [
    id 2202
    name "74999801"
    GOslim "NA"
  ]
  node
  [
    id 2203
    name "75012521"
    GOslim "NA"
  ]
  node
  [
    id 2204
    name "75020671"
    GOslim "NA"
  ]
  node
  [
    id 2205
    name "75021476"
    GOslim "NA"
  ]
  node
  [
    id 2206
    name "75032248"
    GOslim "NA"
  ]
  node
  [
    id 2207
    name "75039058"
    GOslim "NA"
  ]
  node
  [
    id 2208
    name "75045316"
    GOslim "NA"
  ]
  node
  [
    id 2209
    name "75047671"
    GOslim "NA"
  ]
  node
  [
    id 2210
    name "75047885"
    GOslim "NA"
  ]
  node
  [
    id 2211
    name "75048137"
    GOslim "NA"
  ]
  node
  [
    id 2212
    name "75056538"
    GOslim "NA"
  ]
  node
  [
    id 2213
    name "75057630"
    GOslim "NA"
  ]
  node
  [
    id 2214
    name "75066909"
    GOslim "NA"
  ]
  node
  [
    id 2215
    name "75068761"
    GOslim "NA"
  ]
  node
  [
    id 2216
    name "75069673"
    GOslim "NA"
  ]
  node
  [
    id 2217
    name "75071465"
    GOslim "NA"
  ]
  node
  [
    id 2218
    name "75072878"
    GOslim "NA"
  ]
  node
  [
    id 2219
    name "75074633"
    GOslim "NA"
  ]
  node
  [
    id 2220
    name "75074816"
    GOslim "NA"
  ]
  node
  [
    id 2221
    name "75109031"
    GOslim "NA"
  ]
  node
  [
    id 2222
    name "75165534"
    GOslim "NA"
  ]
  node
  [
    id 2223
    name "75168993"
    GOslim "kinase activity"
  ]
  node
  [
    id 2224
    name "75168994"
    GOslim "kinase activity"
  ]
  node
  [
    id 2225
    name "75220610"
    GOslim "NA"
  ]
  node
  [
    id 2226
    name "75267996"
    GOslim "NA"
  ]
  node
  [
    id 2227
    name "75278003"
    GOslim "NA"
  ]
  node
  [
    id 2228
    name "7531135"
    GOslim "transmembrane transporter activity"
  ]
  node
  [
    id 2229
    name "7531278"
    GOslim "oxidoreductase activity"
  ]
  node
  [
    id 2230
    name "75404427"
    GOslim "ion binding"
  ]
  node
  [
    id 2231
    name "75426075"
    GOslim "NA"
  ]
  node
  [
    id 2232
    name "754286265"
    GOslim "oxidoreductase activity"
  ]
  node
  [
    id 2233
    name "75428820"
    GOslim "NA"
  ]
  node
  [
    id 2234
    name "75430721"
    GOslim "NA"
  ]
  node
  [
    id 2235
    name "75440591"
    GOslim "NA"
  ]
  node
  [
    id 2236
    name "75441702"
    GOslim "NA"
  ]
  node
  [
    id 2237
    name "75449433"
    GOslim "NA"
  ]
  node
  [
    id 2238
    name "75499038"
    GOslim "NA"
  ]
  node
  [
    id 2239
    name "75523907"
    GOslim "NA"
  ]
  node
  [
    id 2240
    name "75532484"
    GOslim "NA"
  ]
  node
  [
    id 2241
    name "75593047"
    GOslim "NA"
  ]
  node
  [
    id 2242
    name "7582271"
    GOslim "transmembrane transporter activity"
  ]
  node
  [
    id 2243
    name "76363509"
    GOslim "signal transducer activity"
  ]
  node
  [
    id 2244
    name "76364066"
    GOslim "peptidase activity"
  ]
  node
  [
    id 2245
    name "76364160"
    GOslim "signal transducer activity"
  ]
  node
  [
    id 2246
    name "76496497"
    GOslim "DNA binding"
  ]
  node
  [
    id 2247
    name "7669492"
    GOslim "oxidoreductase activity"
  ]
  node
  [
    id 2248
    name "7676156"
    GOslim "nucleic acid binding transcription ..."
  ]
  node
  [
    id 2249
    name "76803799"
    GOslim "enzyme binding"
  ]
  node
  [
    id 2250
    name "76803802"
    GOslim "signal transducer activity"
  ]
  node
  [
    id 2251
    name "76803803"
    GOslim "signal transducer activity"
  ]
  node
  [
    id 2252
    name "7684294"
    GOslim "nucleic acid binding transcription ..."
  ]
  node
  [
    id 2253
    name "7704943"
    GOslim "signal transducer activity"
  ]
  node
  [
    id 2254
    name "7705344"
    GOslim "DNA binding"
  ]
  node
  [
    id 2255
    name "7705682"
    GOslim "enzyme binding"
  ]
  node
  [
    id 2256
    name "7706135"
    GOslim "NA"
  ]
  node
  [
    id 2257
    name "7706645"
    GOslim "enzyme binding"
  ]
  node
  [
    id 2258
    name "77416852"
    GOslim "peptidase activity"
  ]
  node
  [
    id 2259
    name "77416864"
    GOslim "transmembrane transporter activity"
  ]
  node
  [
    id 2260
    name "78070770"
    GOslim "transmembrane transporter activity"
  ]
  node
  [
    id 2261
    name "78099241"
    GOslim "oxidoreductase activity"
  ]
  node
  [
    id 2262
    name "78099784"
    GOslim "kinase activity"
  ]
  node
  [
    id 2263
    name "78099843"
    GOslim "RNA binding"
  ]
  node
  [
    id 2264
    name "78486550"
    GOslim "enzyme binding"
  ]
  node
  [
    id 2265
    name "79154014"
    GOslim "NA"
  ]
  node
  [
    id 2266
    name "7993747"
    GOslim "ion binding"
  ]
  node
  [
    id 2267
    name "81324296"
    GOslim "DNA binding"
  ]
  node
  [
    id 2268
    name "81345907"
    GOslim "DNA binding"
  ]
  node
  [
    id 2269
    name "8134597"
    GOslim "transmembrane transporter activity"
  ]
  node
  [
    id 2270
    name "81543963"
    GOslim "kinase activity"
  ]
  node
  [
    id 2271
    name "81620439"
    GOslim "NA"
  ]
  node
  [
    id 2272
    name "81671780"
    GOslim "NA"
  ]
  node
  [
    id 2273
    name "81671905"
    GOslim "NA"
  ]
  node
  [
    id 2274
    name "81671928"
    GOslim "transmembrane transporter activity"
  ]
  node
  [
    id 2275
    name "81706979"
    GOslim "NA"
  ]
  node
  [
    id 2276
    name "81715208"
    GOslim "oxidoreductase activity"
  ]
  node
  [
    id 2277
    name "81858773"
    GOslim "DNA binding"
  ]
  node
  [
    id 2278
    name "81862796"
    GOslim "NA"
  ]
  node
  [
    id 2279
    name "81870181"
    GOslim "signal transducer activity"
  ]
  node
  [
    id 2280
    name "81871579"
    GOslim "RNA binding"
  ]
  node
  [
    id 2281
    name "81872737"
    GOslim "ion binding"
  ]
  node
  [
    id 2282
    name "81879007"
    GOslim "NA"
  ]
  node
  [
    id 2283
    name "81879647"
    GOslim "enzyme binding"
  ]
  node
  [
    id 2284
    name "81879785"
    GOslim "NA"
  ]
  node
  [
    id 2285
    name "81882051"
    GOslim "signal transducer activity"
  ]
  node
  [
    id 2286
    name "81882164"
    GOslim "signal transducer activity"
  ]
  node
  [
    id 2287
    name "81882221"
    GOslim "NA"
  ]
  node
  [
    id 2288
    name "81885339"
    GOslim "NA"
  ]
  node
  [
    id 2289
    name "81890335"
    GOslim "transmembrane transporter activity"
  ]
  node
  [
    id 2290
    name "81897884"
    GOslim "signal transducer activity"
  ]
  node
  [
    id 2291
    name "81901833"
    GOslim "transmembrane transporter activity"
  ]
  node
  [
    id 2292
    name "81906680"
    GOslim "transmembrane transporter activity"
  ]
  node
  [
    id 2293
    name "81907603"
    GOslim "transmembrane transporter activity"
  ]
  node
  [
    id 2294
    name "81911026"
    GOslim "peptidase activity"
  ]
  node
  [
    id 2295
    name "81911061"
    GOslim "signal transducer activity"
  ]
  node
  [
    id 2296
    name "81911833"
    GOslim "lipid binding"
  ]
  node
  [
    id 2297
    name "81912698"
    GOslim "signal transducer activity"
  ]
  node
  [
    id 2298
    name "81912714"
    GOslim "signal transducer activity"
  ]
  node
  [
    id 2299
    name "81912896"
    GOslim "kinase activity"
  ]
  node
  [
    id 2300
    name "81912960"
    GOslim "signal transducer activity"
  ]
  node
  [
    id 2301
    name "81914398"
    GOslim "signal transducer activity"
  ]
  node
  [
    id 2302
    name "81914705"
    GOslim "lipid binding"
  ]
  node
  [
    id 2303
    name "81914717"
    GOslim "signal transducer activity"
  ]
  node
  [
    id 2304
    name "81914759"
    GOslim "enzyme binding"
  ]
  node
  [
    id 2305
    name "81915994"
    GOslim "signal transducer activity"
  ]
  node
  [
    id 2306
    name "81915995"
    GOslim "signal transducer activity"
  ]
  node
  [
    id 2307
    name "81916304"
    GOslim "signal transducer activity"
  ]
  node
  [
    id 2308
    name "81916305"
    GOslim "signal transducer activity"
  ]
  node
  [
    id 2309
    name "81917230"
    GOslim "signal transducer activity"
  ]
  node
  [
    id 2310
    name "81917534"
    GOslim "ion binding"
  ]
  node
  [
    id 2311
    name "81917571"
    GOslim "signal transducer activity"
  ]
  node
  [
    id 2312
    name "81918177"
    GOslim "DNA binding"
  ]
  node
  [
    id 2313
    name "81952007"
    GOslim "RNA binding"
  ]
  node
  [
    id 2314
    name "81977896"
    GOslim "RNA binding"
  ]
  node
  [
    id 2315
    name "82096307"
    GOslim "ion binding"
  ]
  node
  [
    id 2316
    name "82281241"
    GOslim "peptidase activity"
  ]
  node
  [
    id 2317
    name "82281523"
    GOslim "NA"
  ]
  node
  [
    id 2318
    name "82310930"
    GOslim "ion binding"
  ]
  node
  [
    id 2319
    name "82312013"
    GOslim "DNA binding"
  ]
  node
  [
    id 2320
    name "82503229"
    GOslim "nucleic acid binding transcription ..."
  ]
  node
  [
    id 2321
    name "82581671"
    GOslim "lipid binding"
  ]
  node
  [
    id 2322
    name "82592942"
    GOslim "kinase activity"
  ]
  node
  [
    id 2323
    name "82799486"
    GOslim "ion binding"
  ]
  node
  [
    id 2324
    name "83287776"
    GOslim "DNA binding"
  ]
  node
  [
    id 2325
    name "83287886"
    GOslim "signal transducer activity"
  ]
  node
  [
    id 2326
    name "83288229"
    GOslim "signal transducer activity"
  ]
  node
  [
    id 2327
    name "83288230"
    GOslim "signal transducer activity"
  ]
  node
  [
    id 2328
    name "83288403"
    GOslim "NA"
  ]
  node
  [
    id 2329
    name "83300925"
    GOslim "ion binding"
  ]
  node
  [
    id 2330
    name "83300977"
    GOslim "peptidase activity"
  ]
  node
  [
    id 2331
    name "83304396"
    GOslim "transmembrane transporter activity"
  ]
  node
  [
    id 2332
    name "83305339"
    GOslim "kinase activity"
  ]
  node
  [
    id 2333
    name "83318444"
    GOslim "ion binding"
  ]
  node
  [
    id 2334
    name "83774548"
    GOslim "RNA binding"
  ]
  node
  [
    id 2335
    name "83776600"
    GOslim "kinase activity"
  ]
  node
  [
    id 2336
    name "8393123"
    GOslim "signal transducer activity"
  ]
  node
  [
    id 2337
    name "8393490"
    GOslim "signal transducer activity"
  ]
  node
  [
    id 2338
    name "8393583"
    GOslim "signal transducer activity"
  ]
  node
  [
    id 2339
    name "8393586"
    GOslim "signal transducer activity"
  ]
  node
  [
    id 2340
    name "8393992"
    GOslim "NA"
  ]
  node
  [
    id 2341
    name "84027765"
    GOslim "signal transducer activity"
  ]
  node
  [
    id 2342
    name "84027868"
    GOslim "ion binding"
  ]
  node
  [
    id 2343
    name "84028175"
    GOslim "oxidoreductase activity"
  ]
  node
  [
    id 2344
    name "84028191"
    GOslim "oxidoreductase activity"
  ]
  node
  [
    id 2345
    name "84028248"
    GOslim "kinase activity"
  ]
  node
  [
    id 2346
    name "84370240"
    GOslim "signal transducer activity"
  ]
  node
  [
    id 2347
    name "84370345"
    GOslim "signal transducer activity"
  ]
  node
  [
    id 2348
    name "8469182"
    GOslim "transmembrane transporter activity"
  ]
  node
  [
    id 2349
    name "8473575"
    GOslim "oxidoreductase activity"
  ]
  node
  [
    id 2350
    name "8486128"
    GOslim "ion binding"
  ]
  node
  [
    id 2351
    name "8488960"
    GOslim "signal transducer activity"
  ]
  node
  [
    id 2352
    name "85681908"
    GOslim "DNA binding"
  ]
  node
  [
    id 2353
    name "85681914"
    GOslim "signal transducer activity"
  ]
  node
  [
    id 2354
    name "85700366"
    GOslim "kinase activity"
  ]
  node
  [
    id 2355
    name "85725382"
    GOslim "NA"
  ]
  node
  [
    id 2356
    name "85986601"
    GOslim "signal transducer activity"
  ]
  node
  [
    id 2357
    name "86301151"
    GOslim "NA"
  ]
  node
  [
    id 2358
    name "8659577"
    GOslim "oxidoreductase activity"
  ]
  node
  [
    id 2359
    name "86990435"
    GOslim "enzyme binding"
  ]
  node
  [
    id 2360
    name "88758590"
    GOslim "signal transducer activity"
  ]
  node
  [
    id 2361
    name "88911345"
    GOslim "signal transducer activity"
  ]
  node
  [
    id 2362
    name "88984046"
    GOslim "peptidase activity"
  ]
  node
  [
    id 2363
    name "89191863"
    GOslim "signal transducer activity"
  ]
  node
  [
    id 2364
    name "8927995"
    GOslim "signal transducer activity"
  ]
  node
  [
    id 2365
    name "8928036"
    GOslim "ion binding"
  ]
  node
  [
    id 2366
    name "8928041"
    GOslim "ion binding"
  ]
  node
  [
    id 2367
    name "8928302"
    GOslim "kinase activity"
  ]
  node
  [
    id 2368
    name "8928474"
    GOslim "signal transducer activity"
  ]
  node
  [
    id 2369
    name "8928539"
    GOslim "signal transducer activity"
  ]
  node
  [
    id 2370
    name "8928568"
    GOslim "DNA binding"
  ]
  node
  [
    id 2371
    name "89348172"
    GOslim "transmembrane transporter activity"
  ]
  node
  [
    id 2372
    name "89353783"
    GOslim "signal transducer activity"
  ]
  node
  [
    id 2373
    name "90108679"
    GOslim "ion binding"
  ]
  node
  [
    id 2374
    name "90110048"
    GOslim "nucleic acid binding transcription ..."
  ]
  node
  [
    id 2375
    name "90110434"
    GOslim "NA"
  ]
  node
  [
    id 2376
    name "90111764"
    GOslim "oxidoreductase activity"
  ]
  node
  [
    id 2377
    name "90111767"
    GOslim "kinase activity"
  ]
  node
  [
    id 2378
    name "90185240"
    GOslim "kinase activity"
  ]
  node
  [
    id 2379
    name "90421313"
    GOslim "transmembrane transporter activity"
  ]
  node
  [
    id 2380
    name "90652853"
    GOslim "enzyme binding"
  ]
  node
  [
    id 2381
    name "90652859"
    GOslim "enzyme binding"
  ]
  node
  [
    id 2382
    name "9087218"
    GOslim "kinase activity"
  ]
  node
  [
    id 2383
    name "90903231"
    GOslim "NA"
  ]
  node
  [
    id 2384
    name "92058705"
    GOslim "signal transducer activity"
  ]
  node
  [
    id 2385
    name "92087006"
    GOslim "signal transducer activity"
  ]
  node
  [
    id 2386
    name "92090606"
    GOslim "RNA binding"
  ]
  node
  [
    id 2387
    name "92090612"
    GOslim "kinase activity"
  ]
  node
  [
    id 2388
    name "92090623"
    GOslim "kinase activity"
  ]
  node
  [
    id 2389
    name "92096784"
    GOslim "NA"
  ]
  node
  [
    id 2390
    name "9296956"
    GOslim "transmembrane transporter activity"
  ]
  node
  [
    id 2391
    name "9296963"
    GOslim "kinase activity"
  ]
  node
  [
    id 2392
    name "9296969"
    GOslim "transmembrane transporter activity"
  ]
  node
  [
    id 2393
    name "93115976"
    GOslim "transmembrane transporter activity"
  ]
  node
  [
    id 2394
    name "93115982"
    GOslim "transmembrane transporter activity"
  ]
  node
  [
    id 2395
    name "93138710"
    GOslim "ion binding"
  ]
  node
  [
    id 2396
    name "93195043"
    GOslim "ion binding"
  ]
  node
  [
    id 2397
    name "94730402"
    GOslim "kinase activity"
  ]
  node
  [
    id 2398
    name "9629358"
    GOslim "RNA binding"
  ]
  node
  [
    id 2399
    name "9629429"
    GOslim "NA"
  ]
  node
  [
    id 2400
    name "9657380"
    GOslim "NA"
  ]
  node
  [
    id 2401
    name "97535584"
    GOslim "peptidase activity"
  ]
  node
  [
    id 2402
    name "97536283"
    GOslim "transmembrane transporter activity"
  ]
  node
  [
    id 2403
    name "97536525"
    GOslim "oxidoreductase activity"
  ]
  node
  [
    id 2404
    name "98986450"
    GOslim "kinase activity"
  ]
  node
  [
    id 2405
    name "994798"
    GOslim "ion binding"
  ]
  node
  [
    id 2406
    name "9978744"
    GOslim "DNA binding"
  ]
  edge
  [
    source 702
    target 0
  ]
  edge
  [
    source 707
    target 0
  ]
  edge
  [
    source 1074
    target 0
  ]
  edge
  [
    source 1220
    target 0
  ]
  edge
  [
    source 1551
    target 0
  ]
  edge
  [
    source 1698
    target 0
  ]
  edge
  [
    source 5
    target 1
  ]
  edge
  [
    source 128
    target 1
  ]
  edge
  [
    source 275
    target 1
  ]
  edge
  [
    source 896
    target 1
  ]
  edge
  [
    source 978
    target 1
  ]
  edge
  [
    source 1458
    target 1
  ]
  edge
  [
    source 1555
    target 1
  ]
  edge
  [
    source 1782
    target 1
  ]
  edge
  [
    source 1791
    target 1
  ]
  edge
  [
    source 2074
    target 1
  ]
  edge
  [
    source 2399
    target 1
  ]
  edge
  [
    source 870
    target 2
  ]
  edge
  [
    source 177
    target 3
  ]
  edge
  [
    source 1196
    target 3
  ]
  edge
  [
    source 1177
    target 4
  ]
  edge
  [
    source 1329
    target 4
  ]
  edge
  [
    source 1526
    target 4
  ]
  edge
  [
    source 6
    target 5
  ]
  edge
  [
    source 896
    target 5
  ]
  edge
  [
    source 919
    target 5
  ]
  edge
  [
    source 1385
    target 5
  ]
  edge
  [
    source 1698
    target 5
  ]
  edge
  [
    source 2265
    target 5
  ]
  edge
  [
    source 2379
    target 5
  ]
  edge
  [
    source 125
    target 6
  ]
  edge
  [
    source 386
    target 6
  ]
  edge
  [
    source 447
    target 6
  ]
  edge
  [
    source 699
    target 6
  ]
  edge
  [
    source 1015
    target 6
  ]
  edge
  [
    source 1347
    target 6
  ]
  edge
  [
    source 1602
    target 6
  ]
  edge
  [
    source 1656
    target 6
  ]
  edge
  [
    source 1684
    target 6
  ]
  edge
  [
    source 1698
    target 6
  ]
  edge
  [
    source 1707
    target 6
  ]
  edge
  [
    source 1722
    target 6
  ]
  edge
  [
    source 1741
    target 6
  ]
  edge
  [
    source 1798
    target 6
  ]
  edge
  [
    source 1836
    target 6
  ]
  edge
  [
    source 2056
    target 6
  ]
  edge
  [
    source 2172
    target 6
  ]
  edge
  [
    source 2258
    target 6
  ]
  edge
  [
    source 10
    target 7
  ]
  edge
  [
    source 31
    target 7
  ]
  edge
  [
    source 33
    target 7
  ]
  edge
  [
    source 34
    target 7
  ]
  edge
  [
    source 35
    target 7
  ]
  edge
  [
    source 36
    target 7
  ]
  edge
  [
    source 37
    target 7
  ]
  edge
  [
    source 38
    target 7
  ]
  edge
  [
    source 39
    target 7
  ]
  edge
  [
    source 56
    target 7
  ]
  edge
  [
    source 58
    target 7
  ]
  edge
  [
    source 59
    target 7
  ]
  edge
  [
    source 82
    target 7
  ]
  edge
  [
    source 123
    target 7
  ]
  edge
  [
    source 153
    target 7
  ]
  edge
  [
    source 157
    target 7
  ]
  edge
  [
    source 158
    target 7
  ]
  edge
  [
    source 159
    target 7
  ]
  edge
  [
    source 182
    target 7
  ]
  edge
  [
    source 235
    target 7
  ]
  edge
  [
    source 236
    target 7
  ]
  edge
  [
    source 237
    target 7
  ]
  edge
  [
    source 238
    target 7
  ]
  edge
  [
    source 239
    target 7
  ]
  edge
  [
    source 350
    target 7
  ]
  edge
  [
    source 409
    target 7
  ]
  edge
  [
    source 533
    target 7
  ]
  edge
  [
    source 535
    target 7
  ]
  edge
  [
    source 556
    target 7
  ]
  edge
  [
    source 561
    target 7
  ]
  edge
  [
    source 587
    target 7
  ]
  edge
  [
    source 766
    target 7
  ]
  edge
  [
    source 935
    target 7
  ]
  edge
  [
    source 1062
    target 7
  ]
  edge
  [
    source 1099
    target 7
  ]
  edge
  [
    source 1113
    target 7
  ]
  edge
  [
    source 1224
    target 7
  ]
  edge
  [
    source 1268
    target 7
  ]
  edge
  [
    source 1567
    target 7
  ]
  edge
  [
    source 1622
    target 7
  ]
  edge
  [
    source 1633
    target 7
  ]
  edge
  [
    source 1694
    target 7
  ]
  edge
  [
    source 1700
    target 7
  ]
  edge
  [
    source 1701
    target 7
  ]
  edge
  [
    source 1702
    target 7
  ]
  edge
  [
    source 1703
    target 7
  ]
  edge
  [
    source 1726
    target 7
  ]
  edge
  [
    source 1769
    target 7
  ]
  edge
  [
    source 1853
    target 7
  ]
  edge
  [
    source 1854
    target 7
  ]
  edge
  [
    source 1857
    target 7
  ]
  edge
  [
    source 1869
    target 7
  ]
  edge
  [
    source 1899
    target 7
  ]
  edge
  [
    source 1981
    target 7
  ]
  edge
  [
    source 2138
    target 7
  ]
  edge
  [
    source 2228
    target 7
  ]
  edge
  [
    source 2289
    target 7
  ]
  edge
  [
    source 2338
    target 7
  ]
  edge
  [
    source 2339
    target 7
  ]
  edge
  [
    source 2344
    target 7
  ]
  edge
  [
    source 2347
    target 7
  ]
  edge
  [
    source 2351
    target 7
  ]
  edge
  [
    source 1347
    target 8
  ]
  edge
  [
    source 1722
    target 8
  ]
  edge
  [
    source 1741
    target 8
  ]
  edge
  [
    source 1880
    target 8
  ]
  edge
  [
    source 121
    target 9
  ]
  edge
  [
    source 1696
    target 9
  ]
  edge
  [
    source 1722
    target 9
  ]
  edge
  [
    source 1741
    target 9
  ]
  edge
  [
    source 2098
    target 9
  ]
  edge
  [
    source 31
    target 10
  ]
  edge
  [
    source 33
    target 10
  ]
  edge
  [
    source 34
    target 10
  ]
  edge
  [
    source 35
    target 10
  ]
  edge
  [
    source 36
    target 10
  ]
  edge
  [
    source 37
    target 10
  ]
  edge
  [
    source 38
    target 10
  ]
  edge
  [
    source 56
    target 10
  ]
  edge
  [
    source 57
    target 10
  ]
  edge
  [
    source 58
    target 10
  ]
  edge
  [
    source 59
    target 10
  ]
  edge
  [
    source 82
    target 10
  ]
  edge
  [
    source 123
    target 10
  ]
  edge
  [
    source 153
    target 10
  ]
  edge
  [
    source 157
    target 10
  ]
  edge
  [
    source 158
    target 10
  ]
  edge
  [
    source 159
    target 10
  ]
  edge
  [
    source 182
    target 10
  ]
  edge
  [
    source 235
    target 10
  ]
  edge
  [
    source 236
    target 10
  ]
  edge
  [
    source 237
    target 10
  ]
  edge
  [
    source 238
    target 10
  ]
  edge
  [
    source 239
    target 10
  ]
  edge
  [
    source 350
    target 10
  ]
  edge
  [
    source 409
    target 10
  ]
  edge
  [
    source 478
    target 10
  ]
  edge
  [
    source 533
    target 10
  ]
  edge
  [
    source 535
    target 10
  ]
  edge
  [
    source 556
    target 10
  ]
  edge
  [
    source 561
    target 10
  ]
  edge
  [
    source 565
    target 10
  ]
  edge
  [
    source 587
    target 10
  ]
  edge
  [
    source 589
    target 10
  ]
  edge
  [
    source 766
    target 10
  ]
  edge
  [
    source 884
    target 10
  ]
  edge
  [
    source 935
    target 10
  ]
  edge
  [
    source 1062
    target 10
  ]
  edge
  [
    source 1099
    target 10
  ]
  edge
  [
    source 1113
    target 10
  ]
  edge
  [
    source 1224
    target 10
  ]
  edge
  [
    source 1268
    target 10
  ]
  edge
  [
    source 1473
    target 10
  ]
  edge
  [
    source 1567
    target 10
  ]
  edge
  [
    source 1621
    target 10
  ]
  edge
  [
    source 1622
    target 10
  ]
  edge
  [
    source 1633
    target 10
  ]
  edge
  [
    source 1643
    target 10
  ]
  edge
  [
    source 1693
    target 10
  ]
  edge
  [
    source 1694
    target 10
  ]
  edge
  [
    source 1700
    target 10
  ]
  edge
  [
    source 1701
    target 10
  ]
  edge
  [
    source 1702
    target 10
  ]
  edge
  [
    source 1703
    target 10
  ]
  edge
  [
    source 1726
    target 10
  ]
  edge
  [
    source 1769
    target 10
  ]
  edge
  [
    source 1853
    target 10
  ]
  edge
  [
    source 1854
    target 10
  ]
  edge
  [
    source 1857
    target 10
  ]
  edge
  [
    source 1869
    target 10
  ]
  edge
  [
    source 1899
    target 10
  ]
  edge
  [
    source 1981
    target 10
  ]
  edge
  [
    source 2073
    target 10
  ]
  edge
  [
    source 2138
    target 10
  ]
  edge
  [
    source 2228
    target 10
  ]
  edge
  [
    source 2289
    target 10
  ]
  edge
  [
    source 2338
    target 10
  ]
  edge
  [
    source 2339
    target 10
  ]
  edge
  [
    source 2344
    target 10
  ]
  edge
  [
    source 2347
    target 10
  ]
  edge
  [
    source 2351
    target 10
  ]
  edge
  [
    source 582
    target 11
  ]
  edge
  [
    source 583
    target 11
  ]
  edge
  [
    source 658
    target 11
  ]
  edge
  [
    source 888
    target 11
  ]
  edge
  [
    source 1248
    target 11
  ]
  edge
  [
    source 1757
    target 11
  ]
  edge
  [
    source 1943
    target 11
  ]
  edge
  [
    source 759
    target 12
  ]
  edge
  [
    source 2176
    target 12
  ]
  edge
  [
    source 601
    target 13
  ]
  edge
  [
    source 445
    target 14
  ]
  edge
  [
    source 1086
    target 14
  ]
  edge
  [
    source 1215
    target 14
  ]
  edge
  [
    source 1235
    target 14
  ]
  edge
  [
    source 1555
    target 14
  ]
  edge
  [
    source 1664
    target 14
  ]
  edge
  [
    source 1786
    target 14
  ]
  edge
  [
    source 2033
    target 14
  ]
  edge
  [
    source 2086
    target 14
  ]
  edge
  [
    source 177
    target 15
  ]
  edge
  [
    source 715
    target 15
  ]
  edge
  [
    source 750
    target 15
  ]
  edge
  [
    source 1496
    target 15
  ]
  edge
  [
    source 1628
    target 15
  ]
  edge
  [
    source 1657
    target 15
  ]
  edge
  [
    source 1741
    target 15
  ]
  edge
  [
    source 1767
    target 15
  ]
  edge
  [
    source 2075
    target 15
  ]
  edge
  [
    source 2145
    target 15
  ]
  edge
  [
    source 2258
    target 15
  ]
  edge
  [
    source 2331
    target 15
  ]
  edge
  [
    source 2359
    target 15
  ]
  edge
  [
    source 2252
    target 16
  ]
  edge
  [
    source 2331
    target 16
  ]
  edge
  [
    source 303
    target 17
  ]
  edge
  [
    source 305
    target 17
  ]
  edge
  [
    source 377
    target 17
  ]
  edge
  [
    source 445
    target 17
  ]
  edge
  [
    source 536
    target 17
  ]
  edge
  [
    source 625
    target 17
  ]
  edge
  [
    source 702
    target 17
  ]
  edge
  [
    source 707
    target 17
  ]
  edge
  [
    source 711
    target 17
  ]
  edge
  [
    source 723
    target 17
  ]
  edge
  [
    source 743
    target 17
  ]
  edge
  [
    source 901
    target 17
  ]
  edge
  [
    source 1046
    target 17
  ]
  edge
  [
    source 1077
    target 17
  ]
  edge
  [
    source 1215
    target 17
  ]
  edge
  [
    source 1220
    target 17
  ]
  edge
  [
    source 1284
    target 17
  ]
  edge
  [
    source 1303
    target 17
  ]
  edge
  [
    source 1385
    target 17
  ]
  edge
  [
    source 1504
    target 17
  ]
  edge
  [
    source 1664
    target 17
  ]
  edge
  [
    source 1676
    target 17
  ]
  edge
  [
    source 1686
    target 17
  ]
  edge
  [
    source 1698
    target 17
  ]
  edge
  [
    source 1786
    target 17
  ]
  edge
  [
    source 2002
    target 17
  ]
  edge
  [
    source 2062
    target 17
  ]
  edge
  [
    source 2265
    target 17
  ]
  edge
  [
    source 2333
    target 17
  ]
  edge
  [
    source 2360
    target 17
  ]
  edge
  [
    source 79
    target 18
  ]
  edge
  [
    source 195
    target 18
  ]
  edge
  [
    source 197
    target 18
  ]
  edge
  [
    source 318
    target 18
  ]
  edge
  [
    source 586
    target 18
  ]
  edge
  [
    source 1800
    target 18
  ]
  edge
  [
    source 2059
    target 18
  ]
  edge
  [
    source 2138
    target 18
  ]
  edge
  [
    source 261
    target 19
  ]
  edge
  [
    source 174
    target 20
  ]
  edge
  [
    source 494
    target 20
  ]
  edge
  [
    source 2197
    target 20
  ]
  edge
  [
    source 2362
    target 20
  ]
  edge
  [
    source 1892
    target 21
  ]
  edge
  [
    source 2043
    target 21
  ]
  edge
  [
    source 2022
    target 22
  ]
  edge
  [
    source 1133
    target 23
  ]
  edge
  [
    source 33
    target 24
  ]
  edge
  [
    source 182
    target 24
  ]
  edge
  [
    source 234
    target 24
  ]
  edge
  [
    source 235
    target 24
  ]
  edge
  [
    source 561
    target 24
  ]
  edge
  [
    source 1099
    target 24
  ]
  edge
  [
    source 1853
    target 24
  ]
  edge
  [
    source 1899
    target 24
  ]
  edge
  [
    source 2285
    target 24
  ]
  edge
  [
    source 180
    target 25
  ]
  edge
  [
    source 1264
    target 25
  ]
  edge
  [
    source 277
    target 26
  ]
  edge
  [
    source 377
    target 26
  ]
  edge
  [
    source 467
    target 26
  ]
  edge
  [
    source 702
    target 26
  ]
  edge
  [
    source 707
    target 26
  ]
  edge
  [
    source 723
    target 26
  ]
  edge
  [
    source 734
    target 26
  ]
  edge
  [
    source 884
    target 26
  ]
  edge
  [
    source 1034
    target 26
  ]
  edge
  [
    source 1220
    target 26
  ]
  edge
  [
    source 1303
    target 26
  ]
  edge
  [
    source 1467
    target 26
  ]
  edge
  [
    source 1604
    target 26
  ]
  edge
  [
    source 1923
    target 26
  ]
  edge
  [
    source 2228
    target 26
  ]
  edge
  [
    source 2265
    target 26
  ]
  edge
  [
    source 2360
    target 26
  ]
  edge
  [
    source 2399
    target 26
  ]
  edge
  [
    source 1991
    target 27
  ]
  edge
  [
    source 2380
    target 27
  ]
  edge
  [
    source 962
    target 28
  ]
  edge
  [
    source 1660
    target 29
  ]
  edge
  [
    source 548
    target 30
  ]
  edge
  [
    source 1634
    target 30
  ]
  edge
  [
    source 33
    target 31
  ]
  edge
  [
    source 34
    target 31
  ]
  edge
  [
    source 35
    target 31
  ]
  edge
  [
    source 36
    target 31
  ]
  edge
  [
    source 37
    target 31
  ]
  edge
  [
    source 38
    target 31
  ]
  edge
  [
    source 56
    target 31
  ]
  edge
  [
    source 58
    target 31
  ]
  edge
  [
    source 59
    target 31
  ]
  edge
  [
    source 82
    target 31
  ]
  edge
  [
    source 123
    target 31
  ]
  edge
  [
    source 153
    target 31
  ]
  edge
  [
    source 155
    target 31
  ]
  edge
  [
    source 156
    target 31
  ]
  edge
  [
    source 157
    target 31
  ]
  edge
  [
    source 158
    target 31
  ]
  edge
  [
    source 159
    target 31
  ]
  edge
  [
    source 160
    target 31
  ]
  edge
  [
    source 182
    target 31
  ]
  edge
  [
    source 235
    target 31
  ]
  edge
  [
    source 236
    target 31
  ]
  edge
  [
    source 237
    target 31
  ]
  edge
  [
    source 238
    target 31
  ]
  edge
  [
    source 239
    target 31
  ]
  edge
  [
    source 350
    target 31
  ]
  edge
  [
    source 409
    target 31
  ]
  edge
  [
    source 478
    target 31
  ]
  edge
  [
    source 535
    target 31
  ]
  edge
  [
    source 556
    target 31
  ]
  edge
  [
    source 561
    target 31
  ]
  edge
  [
    source 565
    target 31
  ]
  edge
  [
    source 587
    target 31
  ]
  edge
  [
    source 589
    target 31
  ]
  edge
  [
    source 766
    target 31
  ]
  edge
  [
    source 884
    target 31
  ]
  edge
  [
    source 935
    target 31
  ]
  edge
  [
    source 1062
    target 31
  ]
  edge
  [
    source 1099
    target 31
  ]
  edge
  [
    source 1113
    target 31
  ]
  edge
  [
    source 1224
    target 31
  ]
  edge
  [
    source 1473
    target 31
  ]
  edge
  [
    source 1567
    target 31
  ]
  edge
  [
    source 1582
    target 31
  ]
  edge
  [
    source 1610
    target 31
  ]
  edge
  [
    source 1621
    target 31
  ]
  edge
  [
    source 1622
    target 31
  ]
  edge
  [
    source 1632
    target 31
  ]
  edge
  [
    source 1633
    target 31
  ]
  edge
  [
    source 1643
    target 31
  ]
  edge
  [
    source 1693
    target 31
  ]
  edge
  [
    source 1694
    target 31
  ]
  edge
  [
    source 1700
    target 31
  ]
  edge
  [
    source 1701
    target 31
  ]
  edge
  [
    source 1702
    target 31
  ]
  edge
  [
    source 1703
    target 31
  ]
  edge
  [
    source 1726
    target 31
  ]
  edge
  [
    source 1769
    target 31
  ]
  edge
  [
    source 1853
    target 31
  ]
  edge
  [
    source 1854
    target 31
  ]
  edge
  [
    source 1857
    target 31
  ]
  edge
  [
    source 1869
    target 31
  ]
  edge
  [
    source 1899
    target 31
  ]
  edge
  [
    source 1981
    target 31
  ]
  edge
  [
    source 2073
    target 31
  ]
  edge
  [
    source 2162
    target 31
  ]
  edge
  [
    source 2228
    target 31
  ]
  edge
  [
    source 2285
    target 31
  ]
  edge
  [
    source 2289
    target 31
  ]
  edge
  [
    source 2338
    target 31
  ]
  edge
  [
    source 2339
    target 31
  ]
  edge
  [
    source 2344
    target 31
  ]
  edge
  [
    source 2347
    target 31
  ]
  edge
  [
    source 2351
    target 31
  ]
  edge
  [
    source 2363
    target 31
  ]
  edge
  [
    source 155
    target 32
  ]
  edge
  [
    source 673
    target 32
  ]
  edge
  [
    source 2228
    target 32
  ]
  edge
  [
    source 34
    target 33
  ]
  edge
  [
    source 35
    target 33
  ]
  edge
  [
    source 36
    target 33
  ]
  edge
  [
    source 37
    target 33
  ]
  edge
  [
    source 38
    target 33
  ]
  edge
  [
    source 39
    target 33
  ]
  edge
  [
    source 56
    target 33
  ]
  edge
  [
    source 58
    target 33
  ]
  edge
  [
    source 82
    target 33
  ]
  edge
  [
    source 123
    target 33
  ]
  edge
  [
    source 153
    target 33
  ]
  edge
  [
    source 155
    target 33
  ]
  edge
  [
    source 156
    target 33
  ]
  edge
  [
    source 157
    target 33
  ]
  edge
  [
    source 158
    target 33
  ]
  edge
  [
    source 159
    target 33
  ]
  edge
  [
    source 160
    target 33
  ]
  edge
  [
    source 182
    target 33
  ]
  edge
  [
    source 234
    target 33
  ]
  edge
  [
    source 235
    target 33
  ]
  edge
  [
    source 236
    target 33
  ]
  edge
  [
    source 237
    target 33
  ]
  edge
  [
    source 238
    target 33
  ]
  edge
  [
    source 239
    target 33
  ]
  edge
  [
    source 350
    target 33
  ]
  edge
  [
    source 409
    target 33
  ]
  edge
  [
    source 478
    target 33
  ]
  edge
  [
    source 535
    target 33
  ]
  edge
  [
    source 556
    target 33
  ]
  edge
  [
    source 561
    target 33
  ]
  edge
  [
    source 565
    target 33
  ]
  edge
  [
    source 587
    target 33
  ]
  edge
  [
    source 766
    target 33
  ]
  edge
  [
    source 775
    target 33
  ]
  edge
  [
    source 878
    target 33
  ]
  edge
  [
    source 884
    target 33
  ]
  edge
  [
    source 935
    target 33
  ]
  edge
  [
    source 1062
    target 33
  ]
  edge
  [
    source 1099
    target 33
  ]
  edge
  [
    source 1100
    target 33
  ]
  edge
  [
    source 1224
    target 33
  ]
  edge
  [
    source 1242
    target 33
  ]
  edge
  [
    source 1473
    target 33
  ]
  edge
  [
    source 1567
    target 33
  ]
  edge
  [
    source 1621
    target 33
  ]
  edge
  [
    source 1622
    target 33
  ]
  edge
  [
    source 1632
    target 33
  ]
  edge
  [
    source 1633
    target 33
  ]
  edge
  [
    source 1693
    target 33
  ]
  edge
  [
    source 1694
    target 33
  ]
  edge
  [
    source 1700
    target 33
  ]
  edge
  [
    source 1701
    target 33
  ]
  edge
  [
    source 1702
    target 33
  ]
  edge
  [
    source 1703
    target 33
  ]
  edge
  [
    source 1726
    target 33
  ]
  edge
  [
    source 1769
    target 33
  ]
  edge
  [
    source 1845
    target 33
  ]
  edge
  [
    source 1853
    target 33
  ]
  edge
  [
    source 1854
    target 33
  ]
  edge
  [
    source 1857
    target 33
  ]
  edge
  [
    source 1869
    target 33
  ]
  edge
  [
    source 1899
    target 33
  ]
  edge
  [
    source 1981
    target 33
  ]
  edge
  [
    source 2162
    target 33
  ]
  edge
  [
    source 2228
    target 33
  ]
  edge
  [
    source 2278
    target 33
  ]
  edge
  [
    source 2285
    target 33
  ]
  edge
  [
    source 2289
    target 33
  ]
  edge
  [
    source 2338
    target 33
  ]
  edge
  [
    source 2339
    target 33
  ]
  edge
  [
    source 2351
    target 33
  ]
  edge
  [
    source 35
    target 34
  ]
  edge
  [
    source 36
    target 34
  ]
  edge
  [
    source 38
    target 34
  ]
  edge
  [
    source 49
    target 34
  ]
  edge
  [
    source 56
    target 34
  ]
  edge
  [
    source 58
    target 34
  ]
  edge
  [
    source 59
    target 34
  ]
  edge
  [
    source 82
    target 34
  ]
  edge
  [
    source 123
    target 34
  ]
  edge
  [
    source 128
    target 34
  ]
  edge
  [
    source 136
    target 34
  ]
  edge
  [
    source 153
    target 34
  ]
  edge
  [
    source 155
    target 34
  ]
  edge
  [
    source 157
    target 34
  ]
  edge
  [
    source 158
    target 34
  ]
  edge
  [
    source 159
    target 34
  ]
  edge
  [
    source 182
    target 34
  ]
  edge
  [
    source 197
    target 34
  ]
  edge
  [
    source 235
    target 34
  ]
  edge
  [
    source 236
    target 34
  ]
  edge
  [
    source 238
    target 34
  ]
  edge
  [
    source 350
    target 34
  ]
  edge
  [
    source 385
    target 34
  ]
  edge
  [
    source 409
    target 34
  ]
  edge
  [
    source 468
    target 34
  ]
  edge
  [
    source 478
    target 34
  ]
  edge
  [
    source 535
    target 34
  ]
  edge
  [
    source 561
    target 34
  ]
  edge
  [
    source 587
    target 34
  ]
  edge
  [
    source 589
    target 34
  ]
  edge
  [
    source 648
    target 34
  ]
  edge
  [
    source 702
    target 34
  ]
  edge
  [
    source 749
    target 34
  ]
  edge
  [
    source 766
    target 34
  ]
  edge
  [
    source 884
    target 34
  ]
  edge
  [
    source 935
    target 34
  ]
  edge
  [
    source 1062
    target 34
  ]
  edge
  [
    source 1096
    target 34
  ]
  edge
  [
    source 1099
    target 34
  ]
  edge
  [
    source 1113
    target 34
  ]
  edge
  [
    source 1212
    target 34
  ]
  edge
  [
    source 1224
    target 34
  ]
  edge
  [
    source 1242
    target 34
  ]
  edge
  [
    source 1265
    target 34
  ]
  edge
  [
    source 1279
    target 34
  ]
  edge
  [
    source 1393
    target 34
  ]
  edge
  [
    source 1398
    target 34
  ]
  edge
  [
    source 1567
    target 34
  ]
  edge
  [
    source 1617
    target 34
  ]
  edge
  [
    source 1621
    target 34
  ]
  edge
  [
    source 1633
    target 34
  ]
  edge
  [
    source 1643
    target 34
  ]
  edge
  [
    source 1680
    target 34
  ]
  edge
  [
    source 1693
    target 34
  ]
  edge
  [
    source 1694
    target 34
  ]
  edge
  [
    source 1700
    target 34
  ]
  edge
  [
    source 1701
    target 34
  ]
  edge
  [
    source 1702
    target 34
  ]
  edge
  [
    source 1703
    target 34
  ]
  edge
  [
    source 1728
    target 34
  ]
  edge
  [
    source 1797
    target 34
  ]
  edge
  [
    source 1853
    target 34
  ]
  edge
  [
    source 1854
    target 34
  ]
  edge
  [
    source 1857
    target 34
  ]
  edge
  [
    source 1869
    target 34
  ]
  edge
  [
    source 1899
    target 34
  ]
  edge
  [
    source 1968
    target 34
  ]
  edge
  [
    source 1981
    target 34
  ]
  edge
  [
    source 2006
    target 34
  ]
  edge
  [
    source 2054
    target 34
  ]
  edge
  [
    source 2060
    target 34
  ]
  edge
  [
    source 2138
    target 34
  ]
  edge
  [
    source 2156
    target 34
  ]
  edge
  [
    source 2162
    target 34
  ]
  edge
  [
    source 2228
    target 34
  ]
  edge
  [
    source 2265
    target 34
  ]
  edge
  [
    source 2338
    target 34
  ]
  edge
  [
    source 2339
    target 34
  ]
  edge
  [
    source 2344
    target 34
  ]
  edge
  [
    source 2347
    target 34
  ]
  edge
  [
    source 2351
    target 34
  ]
  edge
  [
    source 36
    target 35
  ]
  edge
  [
    source 37
    target 35
  ]
  edge
  [
    source 38
    target 35
  ]
  edge
  [
    source 49
    target 35
  ]
  edge
  [
    source 56
    target 35
  ]
  edge
  [
    source 58
    target 35
  ]
  edge
  [
    source 59
    target 35
  ]
  edge
  [
    source 81
    target 35
  ]
  edge
  [
    source 82
    target 35
  ]
  edge
  [
    source 83
    target 35
  ]
  edge
  [
    source 85
    target 35
  ]
  edge
  [
    source 123
    target 35
  ]
  edge
  [
    source 128
    target 35
  ]
  edge
  [
    source 136
    target 35
  ]
  edge
  [
    source 153
    target 35
  ]
  edge
  [
    source 155
    target 35
  ]
  edge
  [
    source 157
    target 35
  ]
  edge
  [
    source 158
    target 35
  ]
  edge
  [
    source 159
    target 35
  ]
  edge
  [
    source 160
    target 35
  ]
  edge
  [
    source 180
    target 35
  ]
  edge
  [
    source 182
    target 35
  ]
  edge
  [
    source 197
    target 35
  ]
  edge
  [
    source 235
    target 35
  ]
  edge
  [
    source 236
    target 35
  ]
  edge
  [
    source 237
    target 35
  ]
  edge
  [
    source 238
    target 35
  ]
  edge
  [
    source 239
    target 35
  ]
  edge
  [
    source 270
    target 35
  ]
  edge
  [
    source 350
    target 35
  ]
  edge
  [
    source 385
    target 35
  ]
  edge
  [
    source 409
    target 35
  ]
  edge
  [
    source 417
    target 35
  ]
  edge
  [
    source 433
    target 35
  ]
  edge
  [
    source 434
    target 35
  ]
  edge
  [
    source 468
    target 35
  ]
  edge
  [
    source 478
    target 35
  ]
  edge
  [
    source 535
    target 35
  ]
  edge
  [
    source 556
    target 35
  ]
  edge
  [
    source 561
    target 35
  ]
  edge
  [
    source 565
    target 35
  ]
  edge
  [
    source 587
    target 35
  ]
  edge
  [
    source 589
    target 35
  ]
  edge
  [
    source 648
    target 35
  ]
  edge
  [
    source 702
    target 35
  ]
  edge
  [
    source 711
    target 35
  ]
  edge
  [
    source 766
    target 35
  ]
  edge
  [
    source 833
    target 35
  ]
  edge
  [
    source 849
    target 35
  ]
  edge
  [
    source 884
    target 35
  ]
  edge
  [
    source 935
    target 35
  ]
  edge
  [
    source 1062
    target 35
  ]
  edge
  [
    source 1096
    target 35
  ]
  edge
  [
    source 1099
    target 35
  ]
  edge
  [
    source 1101
    target 35
  ]
  edge
  [
    source 1113
    target 35
  ]
  edge
  [
    source 1121
    target 35
  ]
  edge
  [
    source 1212
    target 35
  ]
  edge
  [
    source 1224
    target 35
  ]
  edge
  [
    source 1242
    target 35
  ]
  edge
  [
    source 1265
    target 35
  ]
  edge
  [
    source 1279
    target 35
  ]
  edge
  [
    source 1314
    target 35
  ]
  edge
  [
    source 1319
    target 35
  ]
  edge
  [
    source 1393
    target 35
  ]
  edge
  [
    source 1405
    target 35
  ]
  edge
  [
    source 1406
    target 35
  ]
  edge
  [
    source 1424
    target 35
  ]
  edge
  [
    source 1473
    target 35
  ]
  edge
  [
    source 1500
    target 35
  ]
  edge
  [
    source 1503
    target 35
  ]
  edge
  [
    source 1567
    target 35
  ]
  edge
  [
    source 1600
    target 35
  ]
  edge
  [
    source 1604
    target 35
  ]
  edge
  [
    source 1606
    target 35
  ]
  edge
  [
    source 1610
    target 35
  ]
  edge
  [
    source 1617
    target 35
  ]
  edge
  [
    source 1621
    target 35
  ]
  edge
  [
    source 1622
    target 35
  ]
  edge
  [
    source 1632
    target 35
  ]
  edge
  [
    source 1633
    target 35
  ]
  edge
  [
    source 1643
    target 35
  ]
  edge
  [
    source 1647
    target 35
  ]
  edge
  [
    source 1693
    target 35
  ]
  edge
  [
    source 1700
    target 35
  ]
  edge
  [
    source 1701
    target 35
  ]
  edge
  [
    source 1702
    target 35
  ]
  edge
  [
    source 1703
    target 35
  ]
  edge
  [
    source 1728
    target 35
  ]
  edge
  [
    source 1769
    target 35
  ]
  edge
  [
    source 1797
    target 35
  ]
  edge
  [
    source 1853
    target 35
  ]
  edge
  [
    source 1854
    target 35
  ]
  edge
  [
    source 1855
    target 35
  ]
  edge
  [
    source 1857
    target 35
  ]
  edge
  [
    source 1864
    target 35
  ]
  edge
  [
    source 1869
    target 35
  ]
  edge
  [
    source 1965
    target 35
  ]
  edge
  [
    source 1968
    target 35
  ]
  edge
  [
    source 1981
    target 35
  ]
  edge
  [
    source 2006
    target 35
  ]
  edge
  [
    source 2060
    target 35
  ]
  edge
  [
    source 2124
    target 35
  ]
  edge
  [
    source 2138
    target 35
  ]
  edge
  [
    source 2156
    target 35
  ]
  edge
  [
    source 2162
    target 35
  ]
  edge
  [
    source 2217
    target 35
  ]
  edge
  [
    source 2228
    target 35
  ]
  edge
  [
    source 2289
    target 35
  ]
  edge
  [
    source 2293
    target 35
  ]
  edge
  [
    source 2338
    target 35
  ]
  edge
  [
    source 2339
    target 35
  ]
  edge
  [
    source 2344
    target 35
  ]
  edge
  [
    source 2351
    target 35
  ]
  edge
  [
    source 38
    target 36
  ]
  edge
  [
    source 56
    target 36
  ]
  edge
  [
    source 82
    target 36
  ]
  edge
  [
    source 123
    target 36
  ]
  edge
  [
    source 153
    target 36
  ]
  edge
  [
    source 155
    target 36
  ]
  edge
  [
    source 157
    target 36
  ]
  edge
  [
    source 158
    target 36
  ]
  edge
  [
    source 159
    target 36
  ]
  edge
  [
    source 182
    target 36
  ]
  edge
  [
    source 235
    target 36
  ]
  edge
  [
    source 236
    target 36
  ]
  edge
  [
    source 238
    target 36
  ]
  edge
  [
    source 239
    target 36
  ]
  edge
  [
    source 350
    target 36
  ]
  edge
  [
    source 409
    target 36
  ]
  edge
  [
    source 478
    target 36
  ]
  edge
  [
    source 533
    target 36
  ]
  edge
  [
    source 535
    target 36
  ]
  edge
  [
    source 556
    target 36
  ]
  edge
  [
    source 561
    target 36
  ]
  edge
  [
    source 587
    target 36
  ]
  edge
  [
    source 589
    target 36
  ]
  edge
  [
    source 766
    target 36
  ]
  edge
  [
    source 884
    target 36
  ]
  edge
  [
    source 935
    target 36
  ]
  edge
  [
    source 1062
    target 36
  ]
  edge
  [
    source 1099
    target 36
  ]
  edge
  [
    source 1224
    target 36
  ]
  edge
  [
    source 1406
    target 36
  ]
  edge
  [
    source 1567
    target 36
  ]
  edge
  [
    source 1582
    target 36
  ]
  edge
  [
    source 1610
    target 36
  ]
  edge
  [
    source 1621
    target 36
  ]
  edge
  [
    source 1632
    target 36
  ]
  edge
  [
    source 1633
    target 36
  ]
  edge
  [
    source 1694
    target 36
  ]
  edge
  [
    source 1700
    target 36
  ]
  edge
  [
    source 1701
    target 36
  ]
  edge
  [
    source 1702
    target 36
  ]
  edge
  [
    source 1703
    target 36
  ]
  edge
  [
    source 1769
    target 36
  ]
  edge
  [
    source 1853
    target 36
  ]
  edge
  [
    source 1854
    target 36
  ]
  edge
  [
    source 1869
    target 36
  ]
  edge
  [
    source 1899
    target 36
  ]
  edge
  [
    source 1981
    target 36
  ]
  edge
  [
    source 2138
    target 36
  ]
  edge
  [
    source 2156
    target 36
  ]
  edge
  [
    source 2228
    target 36
  ]
  edge
  [
    source 2338
    target 36
  ]
  edge
  [
    source 2339
    target 36
  ]
  edge
  [
    source 2344
    target 36
  ]
  edge
  [
    source 2351
    target 36
  ]
  edge
  [
    source 38
    target 37
  ]
  edge
  [
    source 123
    target 37
  ]
  edge
  [
    source 153
    target 37
  ]
  edge
  [
    source 159
    target 37
  ]
  edge
  [
    source 182
    target 37
  ]
  edge
  [
    source 235
    target 37
  ]
  edge
  [
    source 238
    target 37
  ]
  edge
  [
    source 409
    target 37
  ]
  edge
  [
    source 535
    target 37
  ]
  edge
  [
    source 556
    target 37
  ]
  edge
  [
    source 561
    target 37
  ]
  edge
  [
    source 587
    target 37
  ]
  edge
  [
    source 766
    target 37
  ]
  edge
  [
    source 884
    target 37
  ]
  edge
  [
    source 935
    target 37
  ]
  edge
  [
    source 1062
    target 37
  ]
  edge
  [
    source 1099
    target 37
  ]
  edge
  [
    source 1224
    target 37
  ]
  edge
  [
    source 1567
    target 37
  ]
  edge
  [
    source 1609
    target 37
  ]
  edge
  [
    source 1632
    target 37
  ]
  edge
  [
    source 1633
    target 37
  ]
  edge
  [
    source 1643
    target 37
  ]
  edge
  [
    source 1694
    target 37
  ]
  edge
  [
    source 1700
    target 37
  ]
  edge
  [
    source 1701
    target 37
  ]
  edge
  [
    source 1702
    target 37
  ]
  edge
  [
    source 1703
    target 37
  ]
  edge
  [
    source 1769
    target 37
  ]
  edge
  [
    source 1853
    target 37
  ]
  edge
  [
    source 1869
    target 37
  ]
  edge
  [
    source 1899
    target 37
  ]
  edge
  [
    source 1981
    target 37
  ]
  edge
  [
    source 2228
    target 37
  ]
  edge
  [
    source 2265
    target 37
  ]
  edge
  [
    source 2351
    target 37
  ]
  edge
  [
    source 56
    target 38
  ]
  edge
  [
    source 58
    target 38
  ]
  edge
  [
    source 59
    target 38
  ]
  edge
  [
    source 82
    target 38
  ]
  edge
  [
    source 123
    target 38
  ]
  edge
  [
    source 153
    target 38
  ]
  edge
  [
    source 155
    target 38
  ]
  edge
  [
    source 157
    target 38
  ]
  edge
  [
    source 158
    target 38
  ]
  edge
  [
    source 159
    target 38
  ]
  edge
  [
    source 182
    target 38
  ]
  edge
  [
    source 235
    target 38
  ]
  edge
  [
    source 236
    target 38
  ]
  edge
  [
    source 237
    target 38
  ]
  edge
  [
    source 238
    target 38
  ]
  edge
  [
    source 239
    target 38
  ]
  edge
  [
    source 350
    target 38
  ]
  edge
  [
    source 409
    target 38
  ]
  edge
  [
    source 533
    target 38
  ]
  edge
  [
    source 535
    target 38
  ]
  edge
  [
    source 556
    target 38
  ]
  edge
  [
    source 561
    target 38
  ]
  edge
  [
    source 587
    target 38
  ]
  edge
  [
    source 766
    target 38
  ]
  edge
  [
    source 884
    target 38
  ]
  edge
  [
    source 935
    target 38
  ]
  edge
  [
    source 1062
    target 38
  ]
  edge
  [
    source 1099
    target 38
  ]
  edge
  [
    source 1113
    target 38
  ]
  edge
  [
    source 1224
    target 38
  ]
  edge
  [
    source 1341
    target 38
  ]
  edge
  [
    source 1567
    target 38
  ]
  edge
  [
    source 1609
    target 38
  ]
  edge
  [
    source 1622
    target 38
  ]
  edge
  [
    source 1632
    target 38
  ]
  edge
  [
    source 1633
    target 38
  ]
  edge
  [
    source 1643
    target 38
  ]
  edge
  [
    source 1694
    target 38
  ]
  edge
  [
    source 1700
    target 38
  ]
  edge
  [
    source 1701
    target 38
  ]
  edge
  [
    source 1702
    target 38
  ]
  edge
  [
    source 1703
    target 38
  ]
  edge
  [
    source 1769
    target 38
  ]
  edge
  [
    source 1853
    target 38
  ]
  edge
  [
    source 1854
    target 38
  ]
  edge
  [
    source 1869
    target 38
  ]
  edge
  [
    source 1899
    target 38
  ]
  edge
  [
    source 1981
    target 38
  ]
  edge
  [
    source 2228
    target 38
  ]
  edge
  [
    source 2289
    target 38
  ]
  edge
  [
    source 2338
    target 38
  ]
  edge
  [
    source 2339
    target 38
  ]
  edge
  [
    source 2351
    target 38
  ]
  edge
  [
    source 82
    target 39
  ]
  edge
  [
    source 123
    target 39
  ]
  edge
  [
    source 159
    target 39
  ]
  edge
  [
    source 272
    target 39
  ]
  edge
  [
    source 1062
    target 39
  ]
  edge
  [
    source 1099
    target 39
  ]
  edge
  [
    source 1567
    target 39
  ]
  edge
  [
    source 1574
    target 39
  ]
  edge
  [
    source 1701
    target 39
  ]
  edge
  [
    source 1702
    target 39
  ]
  edge
  [
    source 41
    target 40
  ]
  edge
  [
    source 606
    target 41
  ]
  edge
  [
    source 995
    target 41
  ]
  edge
  [
    source 1394
    target 41
  ]
  edge
  [
    source 43
    target 42
  ]
  edge
  [
    source 158
    target 42
  ]
  edge
  [
    source 235
    target 42
  ]
  edge
  [
    source 123
    target 43
  ]
  edge
  [
    source 157
    target 43
  ]
  edge
  [
    source 158
    target 43
  ]
  edge
  [
    source 159
    target 43
  ]
  edge
  [
    source 160
    target 43
  ]
  edge
  [
    source 235
    target 43
  ]
  edge
  [
    source 587
    target 43
  ]
  edge
  [
    source 935
    target 43
  ]
  edge
  [
    source 1854
    target 43
  ]
  edge
  [
    source 1981
    target 43
  ]
  edge
  [
    source 68
    target 44
  ]
  edge
  [
    source 1103
    target 45
  ]
  edge
  [
    source 1306
    target 45
  ]
  edge
  [
    source 1496
    target 45
  ]
  edge
  [
    source 2055
    target 45
  ]
  edge
  [
    source 47
    target 46
  ]
  edge
  [
    source 85
    target 46
  ]
  edge
  [
    source 128
    target 46
  ]
  edge
  [
    source 161
    target 46
  ]
  edge
  [
    source 370
    target 46
  ]
  edge
  [
    source 434
    target 46
  ]
  edge
  [
    source 588
    target 46
  ]
  edge
  [
    source 589
    target 46
  ]
  edge
  [
    source 740
    target 46
  ]
  edge
  [
    source 893
    target 46
  ]
  edge
  [
    source 1101
    target 46
  ]
  edge
  [
    source 1194
    target 46
  ]
  edge
  [
    source 1272
    target 46
  ]
  edge
  [
    source 1506
    target 46
  ]
  edge
  [
    source 1688
    target 46
  ]
  edge
  [
    source 1855
    target 46
  ]
  edge
  [
    source 1968
    target 46
  ]
  edge
  [
    source 2030
    target 46
  ]
  edge
  [
    source 2215
    target 46
  ]
  edge
  [
    source 2369
    target 46
  ]
  edge
  [
    source 161
    target 47
  ]
  edge
  [
    source 588
    target 47
  ]
  edge
  [
    source 589
    target 47
  ]
  edge
  [
    source 740
    target 47
  ]
  edge
  [
    source 1101
    target 47
  ]
  edge
  [
    source 1272
    target 47
  ]
  edge
  [
    source 1855
    target 47
  ]
  edge
  [
    source 2138
    target 47
  ]
  edge
  [
    source 2369
    target 47
  ]
  edge
  [
    source 2203
    target 48
  ]
  edge
  [
    source 50
    target 49
  ]
  edge
  [
    source 56
    target 49
  ]
  edge
  [
    source 58
    target 49
  ]
  edge
  [
    source 59
    target 49
  ]
  edge
  [
    source 85
    target 49
  ]
  edge
  [
    source 110
    target 49
  ]
  edge
  [
    source 128
    target 49
  ]
  edge
  [
    source 136
    target 49
  ]
  edge
  [
    source 143
    target 49
  ]
  edge
  [
    source 153
    target 49
  ]
  edge
  [
    source 157
    target 49
  ]
  edge
  [
    source 158
    target 49
  ]
  edge
  [
    source 164
    target 49
  ]
  edge
  [
    source 180
    target 49
  ]
  edge
  [
    source 182
    target 49
  ]
  edge
  [
    source 197
    target 49
  ]
  edge
  [
    source 222
    target 49
  ]
  edge
  [
    source 235
    target 49
  ]
  edge
  [
    source 238
    target 49
  ]
  edge
  [
    source 270
    target 49
  ]
  edge
  [
    source 273
    target 49
  ]
  edge
  [
    source 318
    target 49
  ]
  edge
  [
    source 350
    target 49
  ]
  edge
  [
    source 385
    target 49
  ]
  edge
  [
    source 417
    target 49
  ]
  edge
  [
    source 478
    target 49
  ]
  edge
  [
    source 561
    target 49
  ]
  edge
  [
    source 587
    target 49
  ]
  edge
  [
    source 589
    target 49
  ]
  edge
  [
    source 686
    target 49
  ]
  edge
  [
    source 687
    target 49
  ]
  edge
  [
    source 702
    target 49
  ]
  edge
  [
    source 766
    target 49
  ]
  edge
  [
    source 935
    target 49
  ]
  edge
  [
    source 1004
    target 49
  ]
  edge
  [
    source 1096
    target 49
  ]
  edge
  [
    source 1101
    target 49
  ]
  edge
  [
    source 1113
    target 49
  ]
  edge
  [
    source 1182
    target 49
  ]
  edge
  [
    source 1212
    target 49
  ]
  edge
  [
    source 1242
    target 49
  ]
  edge
  [
    source 1265
    target 49
  ]
  edge
  [
    source 1279
    target 49
  ]
  edge
  [
    source 1306
    target 49
  ]
  edge
  [
    source 1393
    target 49
  ]
  edge
  [
    source 1512
    target 49
  ]
  edge
  [
    source 1600
    target 49
  ]
  edge
  [
    source 1604
    target 49
  ]
  edge
  [
    source 1633
    target 49
  ]
  edge
  [
    source 1731
    target 49
  ]
  edge
  [
    source 1797
    target 49
  ]
  edge
  [
    source 1853
    target 49
  ]
  edge
  [
    source 1855
    target 49
  ]
  edge
  [
    source 1856
    target 49
  ]
  edge
  [
    source 1857
    target 49
  ]
  edge
  [
    source 1934
    target 49
  ]
  edge
  [
    source 1968
    target 49
  ]
  edge
  [
    source 1969
    target 49
  ]
  edge
  [
    source 1981
    target 49
  ]
  edge
  [
    source 2006
    target 49
  ]
  edge
  [
    source 2010
    target 49
  ]
  edge
  [
    source 2060
    target 49
  ]
  edge
  [
    source 2138
    target 49
  ]
  edge
  [
    source 2162
    target 49
  ]
  edge
  [
    source 2217
    target 49
  ]
  edge
  [
    source 2219
    target 49
  ]
  edge
  [
    source 2228
    target 49
  ]
  edge
  [
    source 2310
    target 49
  ]
  edge
  [
    source 2344
    target 49
  ]
  edge
  [
    source 143
    target 50
  ]
  edge
  [
    source 686
    target 50
  ]
  edge
  [
    source 687
    target 50
  ]
  edge
  [
    source 1004
    target 50
  ]
  edge
  [
    source 1512
    target 50
  ]
  edge
  [
    source 1766
    target 50
  ]
  edge
  [
    source 1856
    target 50
  ]
  edge
  [
    source 1934
    target 50
  ]
  edge
  [
    source 2009
    target 50
  ]
  edge
  [
    source 2219
    target 50
  ]
  edge
  [
    source 2310
    target 50
  ]
  edge
  [
    source 178
    target 51
  ]
  edge
  [
    source 463
    target 51
  ]
  edge
  [
    source 464
    target 51
  ]
  edge
  [
    source 465
    target 51
  ]
  edge
  [
    source 791
    target 51
  ]
  edge
  [
    source 1270
    target 51
  ]
  edge
  [
    source 1613
    target 51
  ]
  edge
  [
    source 2108
    target 51
  ]
  edge
  [
    source 163
    target 52
  ]
  edge
  [
    source 590
    target 52
  ]
  edge
  [
    source 649
    target 52
  ]
  edge
  [
    source 673
    target 52
  ]
  edge
  [
    source 1190
    target 52
  ]
  edge
  [
    source 1280
    target 52
  ]
  edge
  [
    source 2348
    target 52
  ]
  edge
  [
    source 649
    target 53
  ]
  edge
  [
    source 652
    target 53
  ]
  edge
  [
    source 1213
    target 53
  ]
  edge
  [
    source 1558
    target 53
  ]
  edge
  [
    source 2177
    target 53
  ]
  edge
  [
    source 590
    target 54
  ]
  edge
  [
    source 652
    target 54
  ]
  edge
  [
    source 1190
    target 54
  ]
  edge
  [
    source 1213
    target 54
  ]
  edge
  [
    source 1558
    target 54
  ]
  edge
  [
    source 2306
    target 55
  ]
  edge
  [
    source 57
    target 56
  ]
  edge
  [
    source 58
    target 56
  ]
  edge
  [
    source 59
    target 56
  ]
  edge
  [
    source 60
    target 56
  ]
  edge
  [
    source 61
    target 56
  ]
  edge
  [
    source 81
    target 56
  ]
  edge
  [
    source 82
    target 56
  ]
  edge
  [
    source 123
    target 56
  ]
  edge
  [
    source 128
    target 56
  ]
  edge
  [
    source 136
    target 56
  ]
  edge
  [
    source 153
    target 56
  ]
  edge
  [
    source 157
    target 56
  ]
  edge
  [
    source 158
    target 56
  ]
  edge
  [
    source 159
    target 56
  ]
  edge
  [
    source 180
    target 56
  ]
  edge
  [
    source 182
    target 56
  ]
  edge
  [
    source 197
    target 56
  ]
  edge
  [
    source 235
    target 56
  ]
  edge
  [
    source 236
    target 56
  ]
  edge
  [
    source 237
    target 56
  ]
  edge
  [
    source 238
    target 56
  ]
  edge
  [
    source 239
    target 56
  ]
  edge
  [
    source 270
    target 56
  ]
  edge
  [
    source 350
    target 56
  ]
  edge
  [
    source 385
    target 56
  ]
  edge
  [
    source 387
    target 56
  ]
  edge
  [
    source 409
    target 56
  ]
  edge
  [
    source 417
    target 56
  ]
  edge
  [
    source 433
    target 56
  ]
  edge
  [
    source 468
    target 56
  ]
  edge
  [
    source 477
    target 56
  ]
  edge
  [
    source 478
    target 56
  ]
  edge
  [
    source 535
    target 56
  ]
  edge
  [
    source 556
    target 56
  ]
  edge
  [
    source 561
    target 56
  ]
  edge
  [
    source 565
    target 56
  ]
  edge
  [
    source 587
    target 56
  ]
  edge
  [
    source 589
    target 56
  ]
  edge
  [
    source 593
    target 56
  ]
  edge
  [
    source 648
    target 56
  ]
  edge
  [
    source 702
    target 56
  ]
  edge
  [
    source 711
    target 56
  ]
  edge
  [
    source 727
    target 56
  ]
  edge
  [
    source 766
    target 56
  ]
  edge
  [
    source 849
    target 56
  ]
  edge
  [
    source 884
    target 56
  ]
  edge
  [
    source 935
    target 56
  ]
  edge
  [
    source 1062
    target 56
  ]
  edge
  [
    source 1096
    target 56
  ]
  edge
  [
    source 1099
    target 56
  ]
  edge
  [
    source 1101
    target 56
  ]
  edge
  [
    source 1113
    target 56
  ]
  edge
  [
    source 1212
    target 56
  ]
  edge
  [
    source 1224
    target 56
  ]
  edge
  [
    source 1242
    target 56
  ]
  edge
  [
    source 1265
    target 56
  ]
  edge
  [
    source 1279
    target 56
  ]
  edge
  [
    source 1393
    target 56
  ]
  edge
  [
    source 1405
    target 56
  ]
  edge
  [
    source 1424
    target 56
  ]
  edge
  [
    source 1473
    target 56
  ]
  edge
  [
    source 1507
    target 56
  ]
  edge
  [
    source 1566
    target 56
  ]
  edge
  [
    source 1567
    target 56
  ]
  edge
  [
    source 1600
    target 56
  ]
  edge
  [
    source 1604
    target 56
  ]
  edge
  [
    source 1606
    target 56
  ]
  edge
  [
    source 1621
    target 56
  ]
  edge
  [
    source 1622
    target 56
  ]
  edge
  [
    source 1632
    target 56
  ]
  edge
  [
    source 1633
    target 56
  ]
  edge
  [
    source 1643
    target 56
  ]
  edge
  [
    source 1646
    target 56
  ]
  edge
  [
    source 1700
    target 56
  ]
  edge
  [
    source 1701
    target 56
  ]
  edge
  [
    source 1702
    target 56
  ]
  edge
  [
    source 1703
    target 56
  ]
  edge
  [
    source 1728
    target 56
  ]
  edge
  [
    source 1769
    target 56
  ]
  edge
  [
    source 1797
    target 56
  ]
  edge
  [
    source 1845
    target 56
  ]
  edge
  [
    source 1853
    target 56
  ]
  edge
  [
    source 1854
    target 56
  ]
  edge
  [
    source 1855
    target 56
  ]
  edge
  [
    source 1857
    target 56
  ]
  edge
  [
    source 1864
    target 56
  ]
  edge
  [
    source 1869
    target 56
  ]
  edge
  [
    source 1905
    target 56
  ]
  edge
  [
    source 1965
    target 56
  ]
  edge
  [
    source 1968
    target 56
  ]
  edge
  [
    source 1981
    target 56
  ]
  edge
  [
    source 2006
    target 56
  ]
  edge
  [
    source 2060
    target 56
  ]
  edge
  [
    source 2101
    target 56
  ]
  edge
  [
    source 2124
    target 56
  ]
  edge
  [
    source 2162
    target 56
  ]
  edge
  [
    source 2217
    target 56
  ]
  edge
  [
    source 2228
    target 56
  ]
  edge
  [
    source 2289
    target 56
  ]
  edge
  [
    source 2293
    target 56
  ]
  edge
  [
    source 2305
    target 56
  ]
  edge
  [
    source 2338
    target 56
  ]
  edge
  [
    source 2344
    target 56
  ]
  edge
  [
    source 2351
    target 56
  ]
  edge
  [
    source 58
    target 57
  ]
  edge
  [
    source 59
    target 57
  ]
  edge
  [
    source 60
    target 57
  ]
  edge
  [
    source 61
    target 57
  ]
  edge
  [
    source 62
    target 57
  ]
  edge
  [
    source 409
    target 57
  ]
  edge
  [
    source 433
    target 57
  ]
  edge
  [
    source 477
    target 57
  ]
  edge
  [
    source 535
    target 57
  ]
  edge
  [
    source 954
    target 57
  ]
  edge
  [
    source 959
    target 57
  ]
  edge
  [
    source 1113
    target 57
  ]
  edge
  [
    source 1365
    target 57
  ]
  edge
  [
    source 1507
    target 57
  ]
  edge
  [
    source 1567
    target 57
  ]
  edge
  [
    source 1632
    target 57
  ]
  edge
  [
    source 1646
    target 57
  ]
  edge
  [
    source 1701
    target 57
  ]
  edge
  [
    source 1703
    target 57
  ]
  edge
  [
    source 1857
    target 57
  ]
  edge
  [
    source 2293
    target 57
  ]
  edge
  [
    source 2305
    target 57
  ]
  edge
  [
    source 2338
    target 57
  ]
  edge
  [
    source 2351
    target 57
  ]
  edge
  [
    source 59
    target 58
  ]
  edge
  [
    source 60
    target 58
  ]
  edge
  [
    source 61
    target 58
  ]
  edge
  [
    source 81
    target 58
  ]
  edge
  [
    source 123
    target 58
  ]
  edge
  [
    source 128
    target 58
  ]
  edge
  [
    source 136
    target 58
  ]
  edge
  [
    source 153
    target 58
  ]
  edge
  [
    source 157
    target 58
  ]
  edge
  [
    source 158
    target 58
  ]
  edge
  [
    source 159
    target 58
  ]
  edge
  [
    source 180
    target 58
  ]
  edge
  [
    source 182
    target 58
  ]
  edge
  [
    source 197
    target 58
  ]
  edge
  [
    source 235
    target 58
  ]
  edge
  [
    source 236
    target 58
  ]
  edge
  [
    source 237
    target 58
  ]
  edge
  [
    source 238
    target 58
  ]
  edge
  [
    source 270
    target 58
  ]
  edge
  [
    source 350
    target 58
  ]
  edge
  [
    source 385
    target 58
  ]
  edge
  [
    source 387
    target 58
  ]
  edge
  [
    source 409
    target 58
  ]
  edge
  [
    source 417
    target 58
  ]
  edge
  [
    source 433
    target 58
  ]
  edge
  [
    source 468
    target 58
  ]
  edge
  [
    source 478
    target 58
  ]
  edge
  [
    source 535
    target 58
  ]
  edge
  [
    source 561
    target 58
  ]
  edge
  [
    source 565
    target 58
  ]
  edge
  [
    source 587
    target 58
  ]
  edge
  [
    source 589
    target 58
  ]
  edge
  [
    source 647
    target 58
  ]
  edge
  [
    source 648
    target 58
  ]
  edge
  [
    source 702
    target 58
  ]
  edge
  [
    source 766
    target 58
  ]
  edge
  [
    source 884
    target 58
  ]
  edge
  [
    source 935
    target 58
  ]
  edge
  [
    source 1096
    target 58
  ]
  edge
  [
    source 1099
    target 58
  ]
  edge
  [
    source 1113
    target 58
  ]
  edge
  [
    source 1159
    target 58
  ]
  edge
  [
    source 1212
    target 58
  ]
  edge
  [
    source 1224
    target 58
  ]
  edge
  [
    source 1242
    target 58
  ]
  edge
  [
    source 1265
    target 58
  ]
  edge
  [
    source 1279
    target 58
  ]
  edge
  [
    source 1393
    target 58
  ]
  edge
  [
    source 1405
    target 58
  ]
  edge
  [
    source 1424
    target 58
  ]
  edge
  [
    source 1507
    target 58
  ]
  edge
  [
    source 1566
    target 58
  ]
  edge
  [
    source 1567
    target 58
  ]
  edge
  [
    source 1600
    target 58
  ]
  edge
  [
    source 1604
    target 58
  ]
  edge
  [
    source 1606
    target 58
  ]
  edge
  [
    source 1617
    target 58
  ]
  edge
  [
    source 1621
    target 58
  ]
  edge
  [
    source 1622
    target 58
  ]
  edge
  [
    source 1633
    target 58
  ]
  edge
  [
    source 1643
    target 58
  ]
  edge
  [
    source 1646
    target 58
  ]
  edge
  [
    source 1680
    target 58
  ]
  edge
  [
    source 1700
    target 58
  ]
  edge
  [
    source 1701
    target 58
  ]
  edge
  [
    source 1702
    target 58
  ]
  edge
  [
    source 1703
    target 58
  ]
  edge
  [
    source 1728
    target 58
  ]
  edge
  [
    source 1769
    target 58
  ]
  edge
  [
    source 1797
    target 58
  ]
  edge
  [
    source 1845
    target 58
  ]
  edge
  [
    source 1853
    target 58
  ]
  edge
  [
    source 1854
    target 58
  ]
  edge
  [
    source 1855
    target 58
  ]
  edge
  [
    source 1857
    target 58
  ]
  edge
  [
    source 1864
    target 58
  ]
  edge
  [
    source 1869
    target 58
  ]
  edge
  [
    source 1905
    target 58
  ]
  edge
  [
    source 1965
    target 58
  ]
  edge
  [
    source 1968
    target 58
  ]
  edge
  [
    source 1981
    target 58
  ]
  edge
  [
    source 2006
    target 58
  ]
  edge
  [
    source 2060
    target 58
  ]
  edge
  [
    source 2101
    target 58
  ]
  edge
  [
    source 2124
    target 58
  ]
  edge
  [
    source 2162
    target 58
  ]
  edge
  [
    source 2217
    target 58
  ]
  edge
  [
    source 2228
    target 58
  ]
  edge
  [
    source 2289
    target 58
  ]
  edge
  [
    source 2293
    target 58
  ]
  edge
  [
    source 2305
    target 58
  ]
  edge
  [
    source 2344
    target 58
  ]
  edge
  [
    source 60
    target 59
  ]
  edge
  [
    source 61
    target 59
  ]
  edge
  [
    source 81
    target 59
  ]
  edge
  [
    source 123
    target 59
  ]
  edge
  [
    source 128
    target 59
  ]
  edge
  [
    source 136
    target 59
  ]
  edge
  [
    source 153
    target 59
  ]
  edge
  [
    source 157
    target 59
  ]
  edge
  [
    source 158
    target 59
  ]
  edge
  [
    source 159
    target 59
  ]
  edge
  [
    source 180
    target 59
  ]
  edge
  [
    source 182
    target 59
  ]
  edge
  [
    source 197
    target 59
  ]
  edge
  [
    source 235
    target 59
  ]
  edge
  [
    source 236
    target 59
  ]
  edge
  [
    source 237
    target 59
  ]
  edge
  [
    source 238
    target 59
  ]
  edge
  [
    source 270
    target 59
  ]
  edge
  [
    source 318
    target 59
  ]
  edge
  [
    source 350
    target 59
  ]
  edge
  [
    source 385
    target 59
  ]
  edge
  [
    source 387
    target 59
  ]
  edge
  [
    source 409
    target 59
  ]
  edge
  [
    source 417
    target 59
  ]
  edge
  [
    source 433
    target 59
  ]
  edge
  [
    source 468
    target 59
  ]
  edge
  [
    source 478
    target 59
  ]
  edge
  [
    source 535
    target 59
  ]
  edge
  [
    source 561
    target 59
  ]
  edge
  [
    source 565
    target 59
  ]
  edge
  [
    source 587
    target 59
  ]
  edge
  [
    source 589
    target 59
  ]
  edge
  [
    source 648
    target 59
  ]
  edge
  [
    source 702
    target 59
  ]
  edge
  [
    source 711
    target 59
  ]
  edge
  [
    source 727
    target 59
  ]
  edge
  [
    source 741
    target 59
  ]
  edge
  [
    source 766
    target 59
  ]
  edge
  [
    source 884
    target 59
  ]
  edge
  [
    source 935
    target 59
  ]
  edge
  [
    source 1096
    target 59
  ]
  edge
  [
    source 1099
    target 59
  ]
  edge
  [
    source 1113
    target 59
  ]
  edge
  [
    source 1212
    target 59
  ]
  edge
  [
    source 1224
    target 59
  ]
  edge
  [
    source 1242
    target 59
  ]
  edge
  [
    source 1265
    target 59
  ]
  edge
  [
    source 1279
    target 59
  ]
  edge
  [
    source 1319
    target 59
  ]
  edge
  [
    source 1393
    target 59
  ]
  edge
  [
    source 1405
    target 59
  ]
  edge
  [
    source 1424
    target 59
  ]
  edge
  [
    source 1566
    target 59
  ]
  edge
  [
    source 1567
    target 59
  ]
  edge
  [
    source 1600
    target 59
  ]
  edge
  [
    source 1604
    target 59
  ]
  edge
  [
    source 1606
    target 59
  ]
  edge
  [
    source 1621
    target 59
  ]
  edge
  [
    source 1622
    target 59
  ]
  edge
  [
    source 1633
    target 59
  ]
  edge
  [
    source 1643
    target 59
  ]
  edge
  [
    source 1700
    target 59
  ]
  edge
  [
    source 1701
    target 59
  ]
  edge
  [
    source 1702
    target 59
  ]
  edge
  [
    source 1703
    target 59
  ]
  edge
  [
    source 1728
    target 59
  ]
  edge
  [
    source 1797
    target 59
  ]
  edge
  [
    source 1845
    target 59
  ]
  edge
  [
    source 1853
    target 59
  ]
  edge
  [
    source 1854
    target 59
  ]
  edge
  [
    source 1855
    target 59
  ]
  edge
  [
    source 1857
    target 59
  ]
  edge
  [
    source 1864
    target 59
  ]
  edge
  [
    source 1869
    target 59
  ]
  edge
  [
    source 1905
    target 59
  ]
  edge
  [
    source 1965
    target 59
  ]
  edge
  [
    source 1968
    target 59
  ]
  edge
  [
    source 1981
    target 59
  ]
  edge
  [
    source 2006
    target 59
  ]
  edge
  [
    source 2060
    target 59
  ]
  edge
  [
    source 2101
    target 59
  ]
  edge
  [
    source 2124
    target 59
  ]
  edge
  [
    source 2138
    target 59
  ]
  edge
  [
    source 2162
    target 59
  ]
  edge
  [
    source 2217
    target 59
  ]
  edge
  [
    source 2228
    target 59
  ]
  edge
  [
    source 2293
    target 59
  ]
  edge
  [
    source 2304
    target 59
  ]
  edge
  [
    source 2305
    target 59
  ]
  edge
  [
    source 2344
    target 59
  ]
  edge
  [
    source 61
    target 60
  ]
  edge
  [
    source 62
    target 60
  ]
  edge
  [
    source 433
    target 60
  ]
  edge
  [
    source 741
    target 60
  ]
  edge
  [
    source 1113
    target 60
  ]
  edge
  [
    source 1566
    target 60
  ]
  edge
  [
    source 1845
    target 60
  ]
  edge
  [
    source 1857
    target 60
  ]
  edge
  [
    source 2101
    target 60
  ]
  edge
  [
    source 2305
    target 60
  ]
  edge
  [
    source 2306
    target 60
  ]
  edge
  [
    source 433
    target 61
  ]
  edge
  [
    source 727
    target 61
  ]
  edge
  [
    source 1113
    target 61
  ]
  edge
  [
    source 1507
    target 61
  ]
  edge
  [
    source 1566
    target 61
  ]
  edge
  [
    source 1845
    target 61
  ]
  edge
  [
    source 1857
    target 61
  ]
  edge
  [
    source 433
    target 62
  ]
  edge
  [
    source 959
    target 62
  ]
  edge
  [
    source 1857
    target 62
  ]
  edge
  [
    source 2101
    target 62
  ]
  edge
  [
    source 2336
    target 62
  ]
  edge
  [
    source 232
    target 63
  ]
  edge
  [
    source 1419
    target 63
  ]
  edge
  [
    source 1880
    target 63
  ]
  edge
  [
    source 280
    target 64
  ]
  edge
  [
    source 1102
    target 64
  ]
  edge
  [
    source 1727
    target 64
  ]
  edge
  [
    source 1102
    target 65
  ]
  edge
  [
    source 1727
    target 65
  ]
  edge
  [
    source 1727
    target 66
  ]
  edge
  [
    source 1858
    target 66
  ]
  edge
  [
    source 1142
    target 67
  ]
  edge
  [
    source 128
    target 68
  ]
  edge
  [
    source 136
    target 68
  ]
  edge
  [
    source 167
    target 68
  ]
  edge
  [
    source 197
    target 68
  ]
  edge
  [
    source 417
    target 68
  ]
  edge
  [
    source 1279
    target 68
  ]
  edge
  [
    source 1432
    target 68
  ]
  edge
  [
    source 1968
    target 68
  ]
  edge
  [
    source 2060
    target 68
  ]
  edge
  [
    source 2241
    target 68
  ]
  edge
  [
    source 2344
    target 68
  ]
  edge
  [
    source 70
    target 69
  ]
  edge
  [
    source 71
    target 69
  ]
  edge
  [
    source 79
    target 69
  ]
  edge
  [
    source 164
    target 69
  ]
  edge
  [
    source 197
    target 69
  ]
  edge
  [
    source 222
    target 69
  ]
  edge
  [
    source 318
    target 69
  ]
  edge
  [
    source 770
    target 69
  ]
  edge
  [
    source 71
    target 70
  ]
  edge
  [
    source 79
    target 70
  ]
  edge
  [
    source 103
    target 70
  ]
  edge
  [
    source 104
    target 70
  ]
  edge
  [
    source 164
    target 70
  ]
  edge
  [
    source 195
    target 70
  ]
  edge
  [
    source 197
    target 70
  ]
  edge
  [
    source 222
    target 70
  ]
  edge
  [
    source 318
    target 70
  ]
  edge
  [
    source 419
    target 70
  ]
  edge
  [
    source 460
    target 70
  ]
  edge
  [
    source 830
    target 70
  ]
  edge
  [
    source 962
    target 70
  ]
  edge
  [
    source 978
    target 70
  ]
  edge
  [
    source 1317
    target 70
  ]
  edge
  [
    source 1374
    target 70
  ]
  edge
  [
    source 1409
    target 70
  ]
  edge
  [
    source 1459
    target 70
  ]
  edge
  [
    source 1681
    target 70
  ]
  edge
  [
    source 1800
    target 70
  ]
  edge
  [
    source 1861
    target 70
  ]
  edge
  [
    source 1864
    target 70
  ]
  edge
  [
    source 1927
    target 70
  ]
  edge
  [
    source 1947
    target 70
  ]
  edge
  [
    source 1971
    target 70
  ]
  edge
  [
    source 1998
    target 70
  ]
  edge
  [
    source 2138
    target 70
  ]
  edge
  [
    source 2204
    target 70
  ]
  edge
  [
    source 2319
    target 70
  ]
  edge
  [
    source 2329
    target 70
  ]
  edge
  [
    source 164
    target 71
  ]
  edge
  [
    source 73
    target 72
  ]
  edge
  [
    source 97
    target 74
  ]
  edge
  [
    source 339
    target 74
  ]
  edge
  [
    source 96
    target 75
  ]
  edge
  [
    source 98
    target 75
  ]
  edge
  [
    source 339
    target 75
  ]
  edge
  [
    source 777
    target 75
  ]
  edge
  [
    source 1069
    target 75
  ]
  edge
  [
    source 1818
    target 75
  ]
  edge
  [
    source 1975
    target 75
  ]
  edge
  [
    source 2237
    target 75
  ]
  edge
  [
    source 2328
    target 75
  ]
  edge
  [
    source 654
    target 76
  ]
  edge
  [
    source 1684
    target 76
  ]
  edge
  [
    source 78
    target 77
  ]
  edge
  [
    source 80
    target 79
  ]
  edge
  [
    source 81
    target 79
  ]
  edge
  [
    source 99
    target 79
  ]
  edge
  [
    source 103
    target 79
  ]
  edge
  [
    source 104
    target 79
  ]
  edge
  [
    source 128
    target 79
  ]
  edge
  [
    source 136
    target 79
  ]
  edge
  [
    source 164
    target 79
  ]
  edge
  [
    source 189
    target 79
  ]
  edge
  [
    source 195
    target 79
  ]
  edge
  [
    source 197
    target 79
  ]
  edge
  [
    source 222
    target 79
  ]
  edge
  [
    source 297
    target 79
  ]
  edge
  [
    source 302
    target 79
  ]
  edge
  [
    source 318
    target 79
  ]
  edge
  [
    source 320
    target 79
  ]
  edge
  [
    source 373
    target 79
  ]
  edge
  [
    source 417
    target 79
  ]
  edge
  [
    source 418
    target 79
  ]
  edge
  [
    source 419
    target 79
  ]
  edge
  [
    source 452
    target 79
  ]
  edge
  [
    source 460
    target 79
  ]
  edge
  [
    source 518
    target 79
  ]
  edge
  [
    source 545
    target 79
  ]
  edge
  [
    source 573
    target 79
  ]
  edge
  [
    source 635
    target 79
  ]
  edge
  [
    source 716
    target 79
  ]
  edge
  [
    source 880
    target 79
  ]
  edge
  [
    source 930
    target 79
  ]
  edge
  [
    source 978
    target 79
  ]
  edge
  [
    source 1013
    target 79
  ]
  edge
  [
    source 1021
    target 79
  ]
  edge
  [
    source 1086
    target 79
  ]
  edge
  [
    source 1140
    target 79
  ]
  edge
  [
    source 1234
    target 79
  ]
  edge
  [
    source 1242
    target 79
  ]
  edge
  [
    source 1279
    target 79
  ]
  edge
  [
    source 1374
    target 79
  ]
  edge
  [
    source 1397
    target 79
  ]
  edge
  [
    source 1409
    target 79
  ]
  edge
  [
    source 1554
    target 79
  ]
  edge
  [
    source 1617
    target 79
  ]
  edge
  [
    source 1633
    target 79
  ]
  edge
  [
    source 1681
    target 79
  ]
  edge
  [
    source 1800
    target 79
  ]
  edge
  [
    source 1861
    target 79
  ]
  edge
  [
    source 1864
    target 79
  ]
  edge
  [
    source 1927
    target 79
  ]
  edge
  [
    source 1947
    target 79
  ]
  edge
  [
    source 1968
    target 79
  ]
  edge
  [
    source 1998
    target 79
  ]
  edge
  [
    source 2060
    target 79
  ]
  edge
  [
    source 2123
    target 79
  ]
  edge
  [
    source 2138
    target 79
  ]
  edge
  [
    source 2168
    target 79
  ]
  edge
  [
    source 2217
    target 79
  ]
  edge
  [
    source 2228
    target 79
  ]
  edge
  [
    source 2319
    target 79
  ]
  edge
  [
    source 2329
    target 79
  ]
  edge
  [
    source 2344
    target 79
  ]
  edge
  [
    source 2374
    target 79
  ]
  edge
  [
    source 81
    target 80
  ]
  edge
  [
    source 318
    target 80
  ]
  edge
  [
    source 373
    target 80
  ]
  edge
  [
    source 518
    target 80
  ]
  edge
  [
    source 573
    target 80
  ]
  edge
  [
    source 635
    target 80
  ]
  edge
  [
    source 734
    target 80
  ]
  edge
  [
    source 947
    target 80
  ]
  edge
  [
    source 1397
    target 80
  ]
  edge
  [
    source 1467
    target 80
  ]
  edge
  [
    source 1617
    target 80
  ]
  edge
  [
    source 1808
    target 80
  ]
  edge
  [
    source 1968
    target 80
  ]
  edge
  [
    source 2168
    target 80
  ]
  edge
  [
    source 2217
    target 80
  ]
  edge
  [
    source 2374
    target 80
  ]
  edge
  [
    source 128
    target 81
  ]
  edge
  [
    source 136
    target 81
  ]
  edge
  [
    source 153
    target 81
  ]
  edge
  [
    source 157
    target 81
  ]
  edge
  [
    source 182
    target 81
  ]
  edge
  [
    source 189
    target 81
  ]
  edge
  [
    source 197
    target 81
  ]
  edge
  [
    source 222
    target 81
  ]
  edge
  [
    source 235
    target 81
  ]
  edge
  [
    source 238
    target 81
  ]
  edge
  [
    source 318
    target 81
  ]
  edge
  [
    source 350
    target 81
  ]
  edge
  [
    source 373
    target 81
  ]
  edge
  [
    source 385
    target 81
  ]
  edge
  [
    source 417
    target 81
  ]
  edge
  [
    source 452
    target 81
  ]
  edge
  [
    source 453
    target 81
  ]
  edge
  [
    source 468
    target 81
  ]
  edge
  [
    source 478
    target 81
  ]
  edge
  [
    source 518
    target 81
  ]
  edge
  [
    source 561
    target 81
  ]
  edge
  [
    source 573
    target 81
  ]
  edge
  [
    source 587
    target 81
  ]
  edge
  [
    source 589
    target 81
  ]
  edge
  [
    source 734
    target 81
  ]
  edge
  [
    source 766
    target 81
  ]
  edge
  [
    source 880
    target 81
  ]
  edge
  [
    source 947
    target 81
  ]
  edge
  [
    source 1096
    target 81
  ]
  edge
  [
    source 1101
    target 81
  ]
  edge
  [
    source 1113
    target 81
  ]
  edge
  [
    source 1212
    target 81
  ]
  edge
  [
    source 1242
    target 81
  ]
  edge
  [
    source 1279
    target 81
  ]
  edge
  [
    source 1393
    target 81
  ]
  edge
  [
    source 1397
    target 81
  ]
  edge
  [
    source 1467
    target 81
  ]
  edge
  [
    source 1554
    target 81
  ]
  edge
  [
    source 1617
    target 81
  ]
  edge
  [
    source 1633
    target 81
  ]
  edge
  [
    source 1728
    target 81
  ]
  edge
  [
    source 1797
    target 81
  ]
  edge
  [
    source 1808
    target 81
  ]
  edge
  [
    source 1853
    target 81
  ]
  edge
  [
    source 1855
    target 81
  ]
  edge
  [
    source 1864
    target 81
  ]
  edge
  [
    source 1968
    target 81
  ]
  edge
  [
    source 1981
    target 81
  ]
  edge
  [
    source 1998
    target 81
  ]
  edge
  [
    source 2060
    target 81
  ]
  edge
  [
    source 2138
    target 81
  ]
  edge
  [
    source 2162
    target 81
  ]
  edge
  [
    source 2168
    target 81
  ]
  edge
  [
    source 2217
    target 81
  ]
  edge
  [
    source 2265
    target 81
  ]
  edge
  [
    source 2344
    target 81
  ]
  edge
  [
    source 2374
    target 81
  ]
  edge
  [
    source 153
    target 82
  ]
  edge
  [
    source 157
    target 82
  ]
  edge
  [
    source 158
    target 82
  ]
  edge
  [
    source 159
    target 82
  ]
  edge
  [
    source 182
    target 82
  ]
  edge
  [
    source 235
    target 82
  ]
  edge
  [
    source 236
    target 82
  ]
  edge
  [
    source 238
    target 82
  ]
  edge
  [
    source 350
    target 82
  ]
  edge
  [
    source 409
    target 82
  ]
  edge
  [
    source 478
    target 82
  ]
  edge
  [
    source 533
    target 82
  ]
  edge
  [
    source 535
    target 82
  ]
  edge
  [
    source 556
    target 82
  ]
  edge
  [
    source 561
    target 82
  ]
  edge
  [
    source 565
    target 82
  ]
  edge
  [
    source 587
    target 82
  ]
  edge
  [
    source 589
    target 82
  ]
  edge
  [
    source 766
    target 82
  ]
  edge
  [
    source 935
    target 82
  ]
  edge
  [
    source 1062
    target 82
  ]
  edge
  [
    source 1099
    target 82
  ]
  edge
  [
    source 1224
    target 82
  ]
  edge
  [
    source 1567
    target 82
  ]
  edge
  [
    source 1633
    target 82
  ]
  edge
  [
    source 1693
    target 82
  ]
  edge
  [
    source 1694
    target 82
  ]
  edge
  [
    source 1700
    target 82
  ]
  edge
  [
    source 1701
    target 82
  ]
  edge
  [
    source 1702
    target 82
  ]
  edge
  [
    source 1703
    target 82
  ]
  edge
  [
    source 1726
    target 82
  ]
  edge
  [
    source 1769
    target 82
  ]
  edge
  [
    source 1845
    target 82
  ]
  edge
  [
    source 1853
    target 82
  ]
  edge
  [
    source 1854
    target 82
  ]
  edge
  [
    source 1869
    target 82
  ]
  edge
  [
    source 1899
    target 82
  ]
  edge
  [
    source 1981
    target 82
  ]
  edge
  [
    source 2073
    target 82
  ]
  edge
  [
    source 2228
    target 82
  ]
  edge
  [
    source 2338
    target 82
  ]
  edge
  [
    source 2339
    target 82
  ]
  edge
  [
    source 2347
    target 82
  ]
  edge
  [
    source 2351
    target 82
  ]
  edge
  [
    source 84
    target 83
  ]
  edge
  [
    source 85
    target 83
  ]
  edge
  [
    source 153
    target 83
  ]
  edge
  [
    source 368
    target 83
  ]
  edge
  [
    source 370
    target 83
  ]
  edge
  [
    source 417
    target 83
  ]
  edge
  [
    source 478
    target 83
  ]
  edge
  [
    source 587
    target 83
  ]
  edge
  [
    source 686
    target 83
  ]
  edge
  [
    source 1004
    target 83
  ]
  edge
  [
    source 1186
    target 83
  ]
  edge
  [
    source 1208
    target 83
  ]
  edge
  [
    source 1242
    target 83
  ]
  edge
  [
    source 1604
    target 83
  ]
  edge
  [
    source 1828
    target 83
  ]
  edge
  [
    source 1853
    target 83
  ]
  edge
  [
    source 1855
    target 83
  ]
  edge
  [
    source 1981
    target 83
  ]
  edge
  [
    source 2138
    target 83
  ]
  edge
  [
    source 2343
    target 83
  ]
  edge
  [
    source 85
    target 84
  ]
  edge
  [
    source 128
    target 84
  ]
  edge
  [
    source 235
    target 84
  ]
  edge
  [
    source 368
    target 84
  ]
  edge
  [
    source 370
    target 84
  ]
  edge
  [
    source 686
    target 84
  ]
  edge
  [
    source 1004
    target 84
  ]
  edge
  [
    source 1633
    target 84
  ]
  edge
  [
    source 2138
    target 84
  ]
  edge
  [
    source 2219
    target 84
  ]
  edge
  [
    source 2344
    target 84
  ]
  edge
  [
    source 106
    target 85
  ]
  edge
  [
    source 153
    target 85
  ]
  edge
  [
    source 166
    target 85
  ]
  edge
  [
    source 167
    target 85
  ]
  edge
  [
    source 172
    target 85
  ]
  edge
  [
    source 194
    target 85
  ]
  edge
  [
    source 222
    target 85
  ]
  edge
  [
    source 368
    target 85
  ]
  edge
  [
    source 370
    target 85
  ]
  edge
  [
    source 589
    target 85
  ]
  edge
  [
    source 686
    target 85
  ]
  edge
  [
    source 802
    target 85
  ]
  edge
  [
    source 1004
    target 85
  ]
  edge
  [
    source 1186
    target 85
  ]
  edge
  [
    source 1208
    target 85
  ]
  edge
  [
    source 1250
    target 85
  ]
  edge
  [
    source 1272
    target 85
  ]
  edge
  [
    source 1385
    target 85
  ]
  edge
  [
    source 1828
    target 85
  ]
  edge
  [
    source 1855
    target 85
  ]
  edge
  [
    source 1945
    target 85
  ]
  edge
  [
    source 2343
    target 85
  ]
  edge
  [
    source 2369
    target 85
  ]
  edge
  [
    source 110
    target 86
  ]
  edge
  [
    source 2010
    target 86
  ]
  edge
  [
    source 732
    target 87
  ]
  edge
  [
    source 2400
    target 87
  ]
  edge
  [
    source 127
    target 88
  ]
  edge
  [
    source 934
    target 88
  ]
  edge
  [
    source 1127
    target 88
  ]
  edge
  [
    source 773
    target 89
  ]
  edge
  [
    source 166
    target 90
  ]
  edge
  [
    source 318
    target 90
  ]
  edge
  [
    source 92
    target 91
  ]
  edge
  [
    source 587
    target 91
  ]
  edge
  [
    source 935
    target 91
  ]
  edge
  [
    source 1282
    target 91
  ]
  edge
  [
    source 1319
    target 91
  ]
  edge
  [
    source 1728
    target 91
  ]
  edge
  [
    source 1797
    target 91
  ]
  edge
  [
    source 1981
    target 91
  ]
  edge
  [
    source 2304
    target 91
  ]
  edge
  [
    source 587
    target 92
  ]
  edge
  [
    source 935
    target 92
  ]
  edge
  [
    source 1319
    target 92
  ]
  edge
  [
    source 1728
    target 92
  ]
  edge
  [
    source 1797
    target 92
  ]
  edge
  [
    source 1981
    target 92
  ]
  edge
  [
    source 2304
    target 92
  ]
  edge
  [
    source 890
    target 93
  ]
  edge
  [
    source 1781
    target 93
  ]
  edge
  [
    source 103
    target 94
  ]
  edge
  [
    source 172
    target 94
  ]
  edge
  [
    source 272
    target 94
  ]
  edge
  [
    source 702
    target 94
  ]
  edge
  [
    source 711
    target 94
  ]
  edge
  [
    source 958
    target 94
  ]
  edge
  [
    source 1073
    target 94
  ]
  edge
  [
    source 1256
    target 94
  ]
  edge
  [
    source 1358
    target 94
  ]
  edge
  [
    source 1359
    target 94
  ]
  edge
  [
    source 1365
    target 94
  ]
  edge
  [
    source 1482
    target 94
  ]
  edge
  [
    source 1504
    target 94
  ]
  edge
  [
    source 1644
    target 94
  ]
  edge
  [
    source 1686
    target 94
  ]
  edge
  [
    source 1741
    target 94
  ]
  edge
  [
    source 1792
    target 94
  ]
  edge
  [
    source 1947
    target 94
  ]
  edge
  [
    source 2091
    target 94
  ]
  edge
  [
    source 2329
    target 94
  ]
  edge
  [
    source 2334
    target 94
  ]
  edge
  [
    source 2360
    target 94
  ]
  edge
  [
    source 776
    target 95
  ]
  edge
  [
    source 777
    target 96
  ]
  edge
  [
    source 1727
    target 96
  ]
  edge
  [
    source 1818
    target 96
  ]
  edge
  [
    source 339
    target 97
  ]
  edge
  [
    source 1818
    target 98
  ]
  edge
  [
    source 2234
    target 98
  ]
  edge
  [
    source 2235
    target 98
  ]
  edge
  [
    source 195
    target 99
  ]
  edge
  [
    source 197
    target 99
  ]
  edge
  [
    source 318
    target 99
  ]
  edge
  [
    source 418
    target 99
  ]
  edge
  [
    source 978
    target 99
  ]
  edge
  [
    source 990
    target 99
  ]
  edge
  [
    source 1800
    target 99
  ]
  edge
  [
    source 1927
    target 99
  ]
  edge
  [
    source 2138
    target 99
  ]
  edge
  [
    source 2152
    target 99
  ]
  edge
  [
    source 2269
    target 99
  ]
  edge
  [
    source 2319
    target 99
  ]
  edge
  [
    source 1570
    target 100
  ]
  edge
  [
    source 2078
    target 100
  ]
  edge
  [
    source 1722
    target 101
  ]
  edge
  [
    source 1741
    target 101
  ]
  edge
  [
    source 504
    target 102
  ]
  edge
  [
    source 1457
    target 102
  ]
  edge
  [
    source 104
    target 103
  ]
  edge
  [
    source 106
    target 103
  ]
  edge
  [
    source 126
    target 103
  ]
  edge
  [
    source 128
    target 103
  ]
  edge
  [
    source 158
    target 103
  ]
  edge
  [
    source 167
    target 103
  ]
  edge
  [
    source 172
    target 103
  ]
  edge
  [
    source 182
    target 103
  ]
  edge
  [
    source 197
    target 103
  ]
  edge
  [
    source 222
    target 103
  ]
  edge
  [
    source 248
    target 103
  ]
  edge
  [
    source 318
    target 103
  ]
  edge
  [
    source 363
    target 103
  ]
  edge
  [
    source 385
    target 103
  ]
  edge
  [
    source 417
    target 103
  ]
  edge
  [
    source 419
    target 103
  ]
  edge
  [
    source 546
    target 103
  ]
  edge
  [
    source 806
    target 103
  ]
  edge
  [
    source 1265
    target 103
  ]
  edge
  [
    source 1359
    target 103
  ]
  edge
  [
    source 1360
    target 103
  ]
  edge
  [
    source 1361
    target 103
  ]
  edge
  [
    source 1407
    target 103
  ]
  edge
  [
    source 1424
    target 103
  ]
  edge
  [
    source 1604
    target 103
  ]
  edge
  [
    source 1653
    target 103
  ]
  edge
  [
    source 1730
    target 103
  ]
  edge
  [
    source 1773
    target 103
  ]
  edge
  [
    source 1946
    target 103
  ]
  edge
  [
    source 1947
    target 103
  ]
  edge
  [
    source 1956
    target 103
  ]
  edge
  [
    source 1968
    target 103
  ]
  edge
  [
    source 1985
    target 103
  ]
  edge
  [
    source 1986
    target 103
  ]
  edge
  [
    source 2010
    target 103
  ]
  edge
  [
    source 2059
    target 103
  ]
  edge
  [
    source 2060
    target 103
  ]
  edge
  [
    source 2111
    target 103
  ]
  edge
  [
    source 2114
    target 103
  ]
  edge
  [
    source 2146
    target 103
  ]
  edge
  [
    source 2147
    target 103
  ]
  edge
  [
    source 2221
    target 103
  ]
  edge
  [
    source 2274
    target 103
  ]
  edge
  [
    source 2319
    target 103
  ]
  edge
  [
    source 2329
    target 103
  ]
  edge
  [
    source 2344
    target 103
  ]
  edge
  [
    source 2365
    target 103
  ]
  edge
  [
    source 2366
    target 103
  ]
  edge
  [
    source 106
    target 104
  ]
  edge
  [
    source 126
    target 104
  ]
  edge
  [
    source 128
    target 104
  ]
  edge
  [
    source 158
    target 104
  ]
  edge
  [
    source 167
    target 104
  ]
  edge
  [
    source 172
    target 104
  ]
  edge
  [
    source 182
    target 104
  ]
  edge
  [
    source 197
    target 104
  ]
  edge
  [
    source 222
    target 104
  ]
  edge
  [
    source 248
    target 104
  ]
  edge
  [
    source 318
    target 104
  ]
  edge
  [
    source 363
    target 104
  ]
  edge
  [
    source 385
    target 104
  ]
  edge
  [
    source 417
    target 104
  ]
  edge
  [
    source 419
    target 104
  ]
  edge
  [
    source 478
    target 104
  ]
  edge
  [
    source 546
    target 104
  ]
  edge
  [
    source 574
    target 104
  ]
  edge
  [
    source 589
    target 104
  ]
  edge
  [
    source 806
    target 104
  ]
  edge
  [
    source 1242
    target 104
  ]
  edge
  [
    source 1250
    target 104
  ]
  edge
  [
    source 1265
    target 104
  ]
  edge
  [
    source 1359
    target 104
  ]
  edge
  [
    source 1360
    target 104
  ]
  edge
  [
    source 1361
    target 104
  ]
  edge
  [
    source 1407
    target 104
  ]
  edge
  [
    source 1424
    target 104
  ]
  edge
  [
    source 1604
    target 104
  ]
  edge
  [
    source 1633
    target 104
  ]
  edge
  [
    source 1653
    target 104
  ]
  edge
  [
    source 1730
    target 104
  ]
  edge
  [
    source 1773
    target 104
  ]
  edge
  [
    source 1946
    target 104
  ]
  edge
  [
    source 1947
    target 104
  ]
  edge
  [
    source 1956
    target 104
  ]
  edge
  [
    source 1968
    target 104
  ]
  edge
  [
    source 1981
    target 104
  ]
  edge
  [
    source 1985
    target 104
  ]
  edge
  [
    source 1986
    target 104
  ]
  edge
  [
    source 2010
    target 104
  ]
  edge
  [
    source 2059
    target 104
  ]
  edge
  [
    source 2060
    target 104
  ]
  edge
  [
    source 2111
    target 104
  ]
  edge
  [
    source 2114
    target 104
  ]
  edge
  [
    source 2146
    target 104
  ]
  edge
  [
    source 2147
    target 104
  ]
  edge
  [
    source 2221
    target 104
  ]
  edge
  [
    source 2232
    target 104
  ]
  edge
  [
    source 2274
    target 104
  ]
  edge
  [
    source 2319
    target 104
  ]
  edge
  [
    source 2329
    target 104
  ]
  edge
  [
    source 2344
    target 104
  ]
  edge
  [
    source 2352
    target 104
  ]
  edge
  [
    source 2365
    target 104
  ]
  edge
  [
    source 2366
    target 104
  ]
  edge
  [
    source 447
    target 105
  ]
  edge
  [
    source 919
    target 105
  ]
  edge
  [
    source 920
    target 105
  ]
  edge
  [
    source 1220
    target 105
  ]
  edge
  [
    source 1690
    target 105
  ]
  edge
  [
    source 2331
    target 105
  ]
  edge
  [
    source 126
    target 106
  ]
  edge
  [
    source 128
    target 106
  ]
  edge
  [
    source 158
    target 106
  ]
  edge
  [
    source 172
    target 106
  ]
  edge
  [
    source 197
    target 106
  ]
  edge
  [
    source 248
    target 106
  ]
  edge
  [
    source 363
    target 106
  ]
  edge
  [
    source 385
    target 106
  ]
  edge
  [
    source 417
    target 106
  ]
  edge
  [
    source 478
    target 106
  ]
  edge
  [
    source 546
    target 106
  ]
  edge
  [
    source 806
    target 106
  ]
  edge
  [
    source 1250
    target 106
  ]
  edge
  [
    source 1265
    target 106
  ]
  edge
  [
    source 1359
    target 106
  ]
  edge
  [
    source 1360
    target 106
  ]
  edge
  [
    source 1361
    target 106
  ]
  edge
  [
    source 1407
    target 106
  ]
  edge
  [
    source 1424
    target 106
  ]
  edge
  [
    source 1604
    target 106
  ]
  edge
  [
    source 1730
    target 106
  ]
  edge
  [
    source 1773
    target 106
  ]
  edge
  [
    source 1946
    target 106
  ]
  edge
  [
    source 1947
    target 106
  ]
  edge
  [
    source 1956
    target 106
  ]
  edge
  [
    source 1968
    target 106
  ]
  edge
  [
    source 1981
    target 106
  ]
  edge
  [
    source 1985
    target 106
  ]
  edge
  [
    source 1986
    target 106
  ]
  edge
  [
    source 2059
    target 106
  ]
  edge
  [
    source 2060
    target 106
  ]
  edge
  [
    source 2114
    target 106
  ]
  edge
  [
    source 2146
    target 106
  ]
  edge
  [
    source 2147
    target 106
  ]
  edge
  [
    source 2221
    target 106
  ]
  edge
  [
    source 2274
    target 106
  ]
  edge
  [
    source 2329
    target 106
  ]
  edge
  [
    source 2344
    target 106
  ]
  edge
  [
    source 2365
    target 106
  ]
  edge
  [
    source 2366
    target 106
  ]
  edge
  [
    source 1371
    target 107
  ]
  edge
  [
    source 230
    target 108
  ]
  edge
  [
    source 1864
    target 108
  ]
  edge
  [
    source 1991
    target 109
  ]
  edge
  [
    source 2380
    target 109
  ]
  edge
  [
    source 111
    target 110
  ]
  edge
  [
    source 128
    target 110
  ]
  edge
  [
    source 478
    target 110
  ]
  edge
  [
    source 559
    target 110
  ]
  edge
  [
    source 560
    target 110
  ]
  edge
  [
    source 633
    target 110
  ]
  edge
  [
    source 976
    target 110
  ]
  edge
  [
    source 1072
    target 110
  ]
  edge
  [
    source 1321
    target 110
  ]
  edge
  [
    source 1691
    target 110
  ]
  edge
  [
    source 1731
    target 110
  ]
  edge
  [
    source 1968
    target 110
  ]
  edge
  [
    source 1969
    target 110
  ]
  edge
  [
    source 2010
    target 110
  ]
  edge
  [
    source 2060
    target 110
  ]
  edge
  [
    source 2105
    target 110
  ]
  edge
  [
    source 2138
    target 110
  ]
  edge
  [
    source 2228
    target 110
  ]
  edge
  [
    source 2265
    target 110
  ]
  edge
  [
    source 2385
    target 110
  ]
  edge
  [
    source 560
    target 111
  ]
  edge
  [
    source 633
    target 111
  ]
  edge
  [
    source 1072
    target 111
  ]
  edge
  [
    source 1321
    target 111
  ]
  edge
  [
    source 1731
    target 111
  ]
  edge
  [
    source 1767
    target 111
  ]
  edge
  [
    source 2105
    target 111
  ]
  edge
  [
    source 2228
    target 111
  ]
  edge
  [
    source 2265
    target 111
  ]
  edge
  [
    source 2385
    target 111
  ]
  edge
  [
    source 115
    target 112
  ]
  edge
  [
    source 494
    target 112
  ]
  edge
  [
    source 913
    target 112
  ]
  edge
  [
    source 1192
    target 112
  ]
  edge
  [
    source 1446
    target 112
  ]
  edge
  [
    source 2078
    target 112
  ]
  edge
  [
    source 128
    target 113
  ]
  edge
  [
    source 215
    target 113
  ]
  edge
  [
    source 216
    target 113
  ]
  edge
  [
    source 496
    target 113
  ]
  edge
  [
    source 532
    target 113
  ]
  edge
  [
    source 1306
    target 113
  ]
  edge
  [
    source 1747
    target 113
  ]
  edge
  [
    source 2055
    target 113
  ]
  edge
  [
    source 450
    target 114
  ]
  edge
  [
    source 166
    target 115
  ]
  edge
  [
    source 174
    target 115
  ]
  edge
  [
    source 175
    target 115
  ]
  edge
  [
    source 233
    target 115
  ]
  edge
  [
    source 397
    target 115
  ]
  edge
  [
    source 421
    target 115
  ]
  edge
  [
    source 422
    target 115
  ]
  edge
  [
    source 437
    target 115
  ]
  edge
  [
    source 779
    target 115
  ]
  edge
  [
    source 1289
    target 115
  ]
  edge
  [
    source 1427
    target 115
  ]
  edge
  [
    source 1508
    target 115
  ]
  edge
  [
    source 1900
    target 115
  ]
  edge
  [
    source 2078
    target 115
  ]
  edge
  [
    source 2195
    target 115
  ]
  edge
  [
    source 2197
    target 115
  ]
  edge
  [
    source 2198
    target 115
  ]
  edge
  [
    source 2228
    target 115
  ]
  edge
  [
    source 2265
    target 115
  ]
  edge
  [
    source 2362
    target 115
  ]
  edge
  [
    source 2078
    target 116
  ]
  edge
  [
    source 335
    target 117
  ]
  edge
  [
    source 966
    target 117
  ]
  edge
  [
    source 1428
    target 118
  ]
  edge
  [
    source 2038
    target 118
  ]
  edge
  [
    source 176
    target 119
  ]
  edge
  [
    source 271
    target 119
  ]
  edge
  [
    source 427
    target 119
  ]
  edge
  [
    source 667
    target 119
  ]
  edge
  [
    source 780
    target 119
  ]
  edge
  [
    source 962
    target 119
  ]
  edge
  [
    source 978
    target 119
  ]
  edge
  [
    source 1106
    target 119
  ]
  edge
  [
    source 1438
    target 119
  ]
  edge
  [
    source 1495
    target 119
  ]
  edge
  [
    source 1641
    target 119
  ]
  edge
  [
    source 2080
    target 119
  ]
  edge
  [
    source 2081
    target 119
  ]
  edge
  [
    source 2166
    target 119
  ]
  edge
  [
    source 2387
    target 119
  ]
  edge
  [
    source 446
    target 120
  ]
  edge
  [
    source 446
    target 121
  ]
  edge
  [
    source 726
    target 121
  ]
  edge
  [
    source 2103
    target 122
  ]
  edge
  [
    source 145
    target 123
  ]
  edge
  [
    source 153
    target 123
  ]
  edge
  [
    source 155
    target 123
  ]
  edge
  [
    source 157
    target 123
  ]
  edge
  [
    source 158
    target 123
  ]
  edge
  [
    source 159
    target 123
  ]
  edge
  [
    source 160
    target 123
  ]
  edge
  [
    source 182
    target 123
  ]
  edge
  [
    source 235
    target 123
  ]
  edge
  [
    source 236
    target 123
  ]
  edge
  [
    source 237
    target 123
  ]
  edge
  [
    source 238
    target 123
  ]
  edge
  [
    source 239
    target 123
  ]
  edge
  [
    source 350
    target 123
  ]
  edge
  [
    source 409
    target 123
  ]
  edge
  [
    source 535
    target 123
  ]
  edge
  [
    source 556
    target 123
  ]
  edge
  [
    source 561
    target 123
  ]
  edge
  [
    source 587
    target 123
  ]
  edge
  [
    source 589
    target 123
  ]
  edge
  [
    source 766
    target 123
  ]
  edge
  [
    source 843
    target 123
  ]
  edge
  [
    source 884
    target 123
  ]
  edge
  [
    source 935
    target 123
  ]
  edge
  [
    source 1062
    target 123
  ]
  edge
  [
    source 1099
    target 123
  ]
  edge
  [
    source 1100
    target 123
  ]
  edge
  [
    source 1113
    target 123
  ]
  edge
  [
    source 1224
    target 123
  ]
  edge
  [
    source 1335
    target 123
  ]
  edge
  [
    source 1567
    target 123
  ]
  edge
  [
    source 1622
    target 123
  ]
  edge
  [
    source 1633
    target 123
  ]
  edge
  [
    source 1694
    target 123
  ]
  edge
  [
    source 1700
    target 123
  ]
  edge
  [
    source 1701
    target 123
  ]
  edge
  [
    source 1702
    target 123
  ]
  edge
  [
    source 1703
    target 123
  ]
  edge
  [
    source 1769
    target 123
  ]
  edge
  [
    source 1853
    target 123
  ]
  edge
  [
    source 1854
    target 123
  ]
  edge
  [
    source 1857
    target 123
  ]
  edge
  [
    source 1869
    target 123
  ]
  edge
  [
    source 1899
    target 123
  ]
  edge
  [
    source 1981
    target 123
  ]
  edge
  [
    source 2228
    target 123
  ]
  edge
  [
    source 2289
    target 123
  ]
  edge
  [
    source 2338
    target 123
  ]
  edge
  [
    source 2339
    target 123
  ]
  edge
  [
    source 2344
    target 123
  ]
  edge
  [
    source 2351
    target 123
  ]
  edge
  [
    source 2363
    target 123
  ]
  edge
  [
    source 2076
    target 124
  ]
  edge
  [
    source 554
    target 125
  ]
  edge
  [
    source 763
    target 125
  ]
  edge
  [
    source 834
    target 125
  ]
  edge
  [
    source 950
    target 125
  ]
  edge
  [
    source 962
    target 125
  ]
  edge
  [
    source 1022
    target 125
  ]
  edge
  [
    source 1253
    target 125
  ]
  edge
  [
    source 1431
    target 125
  ]
  edge
  [
    source 1438
    target 125
  ]
  edge
  [
    source 1528
    target 125
  ]
  edge
  [
    source 1568
    target 125
  ]
  edge
  [
    source 1762
    target 125
  ]
  edge
  [
    source 1814
    target 125
  ]
  edge
  [
    source 2014
    target 125
  ]
  edge
  [
    source 2056
    target 125
  ]
  edge
  [
    source 2138
    target 125
  ]
  edge
  [
    source 2265
    target 125
  ]
  edge
  [
    source 2332
    target 125
  ]
  edge
  [
    source 128
    target 126
  ]
  edge
  [
    source 172
    target 126
  ]
  edge
  [
    source 182
    target 126
  ]
  edge
  [
    source 197
    target 126
  ]
  edge
  [
    source 363
    target 126
  ]
  edge
  [
    source 385
    target 126
  ]
  edge
  [
    source 417
    target 126
  ]
  edge
  [
    source 478
    target 126
  ]
  edge
  [
    source 546
    target 126
  ]
  edge
  [
    source 806
    target 126
  ]
  edge
  [
    source 1265
    target 126
  ]
  edge
  [
    source 1359
    target 126
  ]
  edge
  [
    source 1360
    target 126
  ]
  edge
  [
    source 1361
    target 126
  ]
  edge
  [
    source 1407
    target 126
  ]
  edge
  [
    source 1424
    target 126
  ]
  edge
  [
    source 1604
    target 126
  ]
  edge
  [
    source 1653
    target 126
  ]
  edge
  [
    source 1730
    target 126
  ]
  edge
  [
    source 1773
    target 126
  ]
  edge
  [
    source 1946
    target 126
  ]
  edge
  [
    source 1947
    target 126
  ]
  edge
  [
    source 1956
    target 126
  ]
  edge
  [
    source 1968
    target 126
  ]
  edge
  [
    source 1985
    target 126
  ]
  edge
  [
    source 1986
    target 126
  ]
  edge
  [
    source 2059
    target 126
  ]
  edge
  [
    source 2060
    target 126
  ]
  edge
  [
    source 2114
    target 126
  ]
  edge
  [
    source 2146
    target 126
  ]
  edge
  [
    source 2147
    target 126
  ]
  edge
  [
    source 2221
    target 126
  ]
  edge
  [
    source 2274
    target 126
  ]
  edge
  [
    source 2329
    target 126
  ]
  edge
  [
    source 2344
    target 126
  ]
  edge
  [
    source 2365
    target 126
  ]
  edge
  [
    source 2366
    target 126
  ]
  edge
  [
    source 342
    target 127
  ]
  edge
  [
    source 554
    target 127
  ]
  edge
  [
    source 934
    target 127
  ]
  edge
  [
    source 1070
    target 127
  ]
  edge
  [
    source 1127
    target 127
  ]
  edge
  [
    source 1546
    target 127
  ]
  edge
  [
    source 2138
    target 127
  ]
  edge
  [
    source 2324
    target 127
  ]
  edge
  [
    source 136
    target 128
  ]
  edge
  [
    source 153
    target 128
  ]
  edge
  [
    source 155
    target 128
  ]
  edge
  [
    source 157
    target 128
  ]
  edge
  [
    source 158
    target 128
  ]
  edge
  [
    source 164
    target 128
  ]
  edge
  [
    source 172
    target 128
  ]
  edge
  [
    source 180
    target 128
  ]
  edge
  [
    source 182
    target 128
  ]
  edge
  [
    source 187
    target 128
  ]
  edge
  [
    source 194
    target 128
  ]
  edge
  [
    source 197
    target 128
  ]
  edge
  [
    source 199
    target 128
  ]
  edge
  [
    source 201
    target 128
  ]
  edge
  [
    source 203
    target 128
  ]
  edge
  [
    source 205
    target 128
  ]
  edge
  [
    source 207
    target 128
  ]
  edge
  [
    source 208
    target 128
  ]
  edge
  [
    source 213
    target 128
  ]
  edge
  [
    source 219
    target 128
  ]
  edge
  [
    source 220
    target 128
  ]
  edge
  [
    source 222
    target 128
  ]
  edge
  [
    source 235
    target 128
  ]
  edge
  [
    source 238
    target 128
  ]
  edge
  [
    source 246
    target 128
  ]
  edge
  [
    source 249
    target 128
  ]
  edge
  [
    source 263
    target 128
  ]
  edge
  [
    source 270
    target 128
  ]
  edge
  [
    source 297
    target 128
  ]
  edge
  [
    source 301
    target 128
  ]
  edge
  [
    source 318
    target 128
  ]
  edge
  [
    source 350
    target 128
  ]
  edge
  [
    source 352
    target 128
  ]
  edge
  [
    source 366
    target 128
  ]
  edge
  [
    source 372
    target 128
  ]
  edge
  [
    source 377
    target 128
  ]
  edge
  [
    source 385
    target 128
  ]
  edge
  [
    source 412
    target 128
  ]
  edge
  [
    source 417
    target 128
  ]
  edge
  [
    source 419
    target 128
  ]
  edge
  [
    source 424
    target 128
  ]
  edge
  [
    source 432
    target 128
  ]
  edge
  [
    source 452
    target 128
  ]
  edge
  [
    source 459
    target 128
  ]
  edge
  [
    source 468
    target 128
  ]
  edge
  [
    source 478
    target 128
  ]
  edge
  [
    source 521
    target 128
  ]
  edge
  [
    source 524
    target 128
  ]
  edge
  [
    source 532
    target 128
  ]
  edge
  [
    source 546
    target 128
  ]
  edge
  [
    source 552
    target 128
  ]
  edge
  [
    source 561
    target 128
  ]
  edge
  [
    source 565
    target 128
  ]
  edge
  [
    source 573
    target 128
  ]
  edge
  [
    source 587
    target 128
  ]
  edge
  [
    source 589
    target 128
  ]
  edge
  [
    source 593
    target 128
  ]
  edge
  [
    source 644
    target 128
  ]
  edge
  [
    source 686
    target 128
  ]
  edge
  [
    source 695
    target 128
  ]
  edge
  [
    source 702
    target 128
  ]
  edge
  [
    source 757
    target 128
  ]
  edge
  [
    source 766
    target 128
  ]
  edge
  [
    source 789
    target 128
  ]
  edge
  [
    source 841
    target 128
  ]
  edge
  [
    source 935
    target 128
  ]
  edge
  [
    source 965
    target 128
  ]
  edge
  [
    source 969
    target 128
  ]
  edge
  [
    source 995
    target 128
  ]
  edge
  [
    source 1004
    target 128
  ]
  edge
  [
    source 1013
    target 128
  ]
  edge
  [
    source 1015
    target 128
  ]
  edge
  [
    source 1027
    target 128
  ]
  edge
  [
    source 1042
    target 128
  ]
  edge
  [
    source 1085
    target 128
  ]
  edge
  [
    source 1096
    target 128
  ]
  edge
  [
    source 1101
    target 128
  ]
  edge
  [
    source 1113
    target 128
  ]
  edge
  [
    source 1121
    target 128
  ]
  edge
  [
    source 1122
    target 128
  ]
  edge
  [
    source 1140
    target 128
  ]
  edge
  [
    source 1159
    target 128
  ]
  edge
  [
    source 1161
    target 128
  ]
  edge
  [
    source 1175
    target 128
  ]
  edge
  [
    source 1176
    target 128
  ]
  edge
  [
    source 1182
    target 128
  ]
  edge
  [
    source 1195
    target 128
  ]
  edge
  [
    source 1206
    target 128
  ]
  edge
  [
    source 1212
    target 128
  ]
  edge
  [
    source 1236
    target 128
  ]
  edge
  [
    source 1242
    target 128
  ]
  edge
  [
    source 1248
    target 128
  ]
  edge
  [
    source 1250
    target 128
  ]
  edge
  [
    source 1253
    target 128
  ]
  edge
  [
    source 1259
    target 128
  ]
  edge
  [
    source 1265
    target 128
  ]
  edge
  [
    source 1279
    target 128
  ]
  edge
  [
    source 1306
    target 128
  ]
  edge
  [
    source 1315
    target 128
  ]
  edge
  [
    source 1317
    target 128
  ]
  edge
  [
    source 1318
    target 128
  ]
  edge
  [
    source 1319
    target 128
  ]
  edge
  [
    source 1352
    target 128
  ]
  edge
  [
    source 1360
    target 128
  ]
  edge
  [
    source 1368
    target 128
  ]
  edge
  [
    source 1374
    target 128
  ]
  edge
  [
    source 1376
    target 128
  ]
  edge
  [
    source 1393
    target 128
  ]
  edge
  [
    source 1403
    target 128
  ]
  edge
  [
    source 1405
    target 128
  ]
  edge
  [
    source 1406
    target 128
  ]
  edge
  [
    source 1408
    target 128
  ]
  edge
  [
    source 1409
    target 128
  ]
  edge
  [
    source 1424
    target 128
  ]
  edge
  [
    source 1500
    target 128
  ]
  edge
  [
    source 1587
    target 128
  ]
  edge
  [
    source 1593
    target 128
  ]
  edge
  [
    source 1595
    target 128
  ]
  edge
  [
    source 1600
    target 128
  ]
  edge
  [
    source 1604
    target 128
  ]
  edge
  [
    source 1621
    target 128
  ]
  edge
  [
    source 1633
    target 128
  ]
  edge
  [
    source 1647
    target 128
  ]
  edge
  [
    source 1728
    target 128
  ]
  edge
  [
    source 1730
    target 128
  ]
  edge
  [
    source 1797
    target 128
  ]
  edge
  [
    source 1853
    target 128
  ]
  edge
  [
    source 1854
    target 128
  ]
  edge
  [
    source 1855
    target 128
  ]
  edge
  [
    source 1856
    target 128
  ]
  edge
  [
    source 1857
    target 128
  ]
  edge
  [
    source 1861
    target 128
  ]
  edge
  [
    source 1864
    target 128
  ]
  edge
  [
    source 1869
    target 128
  ]
  edge
  [
    source 1910
    target 128
  ]
  edge
  [
    source 1943
    target 128
  ]
  edge
  [
    source 1947
    target 128
  ]
  edge
  [
    source 1968
    target 128
  ]
  edge
  [
    source 1972
    target 128
  ]
  edge
  [
    source 1981
    target 128
  ]
  edge
  [
    source 1983
    target 128
  ]
  edge
  [
    source 2006
    target 128
  ]
  edge
  [
    source 2060
    target 128
  ]
  edge
  [
    source 2065
    target 128
  ]
  edge
  [
    source 2066
    target 128
  ]
  edge
  [
    source 2071
    target 128
  ]
  edge
  [
    source 2082
    target 128
  ]
  edge
  [
    source 2123
    target 128
  ]
  edge
  [
    source 2137
    target 128
  ]
  edge
  [
    source 2138
    target 128
  ]
  edge
  [
    source 2150
    target 128
  ]
  edge
  [
    source 2154
    target 128
  ]
  edge
  [
    source 2156
    target 128
  ]
  edge
  [
    source 2162
    target 128
  ]
  edge
  [
    source 2168
    target 128
  ]
  edge
  [
    source 2217
    target 128
  ]
  edge
  [
    source 2228
    target 128
  ]
  edge
  [
    source 2232
    target 128
  ]
  edge
  [
    source 2241
    target 128
  ]
  edge
  [
    source 2297
    target 128
  ]
  edge
  [
    source 2318
    target 128
  ]
  edge
  [
    source 2325
    target 128
  ]
  edge
  [
    source 2329
    target 128
  ]
  edge
  [
    source 2344
    target 128
  ]
  edge
  [
    source 2365
    target 128
  ]
  edge
  [
    source 2366
    target 128
  ]
  edge
  [
    source 2369
    target 128
  ]
  edge
  [
    source 2374
    target 128
  ]
  edge
  [
    source 2382
    target 128
  ]
  edge
  [
    source 2386
    target 128
  ]
  edge
  [
    source 1472
    target 129
  ]
  edge
  [
    source 1783
    target 129
  ]
  edge
  [
    source 2265
    target 129
  ]
  edge
  [
    source 531
    target 130
  ]
  edge
  [
    source 1539
    target 130
  ]
  edge
  [
    source 1865
    target 130
  ]
  edge
  [
    source 326
    target 131
  ]
  edge
  [
    source 190
    target 132
  ]
  edge
  [
    source 191
    target 132
  ]
  edge
  [
    source 324
    target 132
  ]
  edge
  [
    source 325
    target 132
  ]
  edge
  [
    source 982
    target 132
  ]
  edge
  [
    source 1043
    target 132
  ]
  edge
  [
    source 1123
    target 132
  ]
  edge
  [
    source 1479
    target 132
  ]
  edge
  [
    source 2121
    target 132
  ]
  edge
  [
    source 2259
    target 132
  ]
  edge
  [
    source 2402
    target 132
  ]
  edge
  [
    source 1262
    target 133
  ]
  edge
  [
    source 2228
    target 133
  ]
  edge
  [
    source 2104
    target 134
  ]
  edge
  [
    source 829
    target 135
  ]
  edge
  [
    source 901
    target 135
  ]
  edge
  [
    source 997
    target 135
  ]
  edge
  [
    source 1822
    target 135
  ]
  edge
  [
    source 2389
    target 135
  ]
  edge
  [
    source 153
    target 136
  ]
  edge
  [
    source 157
    target 136
  ]
  edge
  [
    source 158
    target 136
  ]
  edge
  [
    source 182
    target 136
  ]
  edge
  [
    source 197
    target 136
  ]
  edge
  [
    source 200
    target 136
  ]
  edge
  [
    source 222
    target 136
  ]
  edge
  [
    source 235
    target 136
  ]
  edge
  [
    source 238
    target 136
  ]
  edge
  [
    source 270
    target 136
  ]
  edge
  [
    source 318
    target 136
  ]
  edge
  [
    source 350
    target 136
  ]
  edge
  [
    source 385
    target 136
  ]
  edge
  [
    source 417
    target 136
  ]
  edge
  [
    source 468
    target 136
  ]
  edge
  [
    source 478
    target 136
  ]
  edge
  [
    source 554
    target 136
  ]
  edge
  [
    source 561
    target 136
  ]
  edge
  [
    source 573
    target 136
  ]
  edge
  [
    source 587
    target 136
  ]
  edge
  [
    source 589
    target 136
  ]
  edge
  [
    source 702
    target 136
  ]
  edge
  [
    source 766
    target 136
  ]
  edge
  [
    source 935
    target 136
  ]
  edge
  [
    source 1096
    target 136
  ]
  edge
  [
    source 1101
    target 136
  ]
  edge
  [
    source 1113
    target 136
  ]
  edge
  [
    source 1212
    target 136
  ]
  edge
  [
    source 1242
    target 136
  ]
  edge
  [
    source 1265
    target 136
  ]
  edge
  [
    source 1279
    target 136
  ]
  edge
  [
    source 1345
    target 136
  ]
  edge
  [
    source 1393
    target 136
  ]
  edge
  [
    source 1406
    target 136
  ]
  edge
  [
    source 1470
    target 136
  ]
  edge
  [
    source 1606
    target 136
  ]
  edge
  [
    source 1617
    target 136
  ]
  edge
  [
    source 1633
    target 136
  ]
  edge
  [
    source 1643
    target 136
  ]
  edge
  [
    source 1728
    target 136
  ]
  edge
  [
    source 1750
    target 136
  ]
  edge
  [
    source 1751
    target 136
  ]
  edge
  [
    source 1752
    target 136
  ]
  edge
  [
    source 1753
    target 136
  ]
  edge
  [
    source 1797
    target 136
  ]
  edge
  [
    source 1853
    target 136
  ]
  edge
  [
    source 1854
    target 136
  ]
  edge
  [
    source 1855
    target 136
  ]
  edge
  [
    source 1864
    target 136
  ]
  edge
  [
    source 1869
    target 136
  ]
  edge
  [
    source 1884
    target 136
  ]
  edge
  [
    source 1943
    target 136
  ]
  edge
  [
    source 1965
    target 136
  ]
  edge
  [
    source 1968
    target 136
  ]
  edge
  [
    source 1981
    target 136
  ]
  edge
  [
    source 1998
    target 136
  ]
  edge
  [
    source 2060
    target 136
  ]
  edge
  [
    source 2124
    target 136
  ]
  edge
  [
    source 2127
    target 136
  ]
  edge
  [
    source 2128
    target 136
  ]
  edge
  [
    source 2154
    target 136
  ]
  edge
  [
    source 2156
    target 136
  ]
  edge
  [
    source 2162
    target 136
  ]
  edge
  [
    source 2217
    target 136
  ]
  edge
  [
    source 2228
    target 136
  ]
  edge
  [
    source 2232
    target 136
  ]
  edge
  [
    source 2241
    target 136
  ]
  edge
  [
    source 2278
    target 136
  ]
  edge
  [
    source 2285
    target 136
  ]
  edge
  [
    source 2344
    target 136
  ]
  edge
  [
    source 810
    target 137
  ]
  edge
  [
    source 812
    target 137
  ]
  edge
  [
    source 1218
    target 137
  ]
  edge
  [
    source 2292
    target 137
  ]
  edge
  [
    source 442
    target 138
  ]
  edge
  [
    source 696
    target 138
  ]
  edge
  [
    source 915
    target 138
  ]
  edge
  [
    source 936
    target 138
  ]
  edge
  [
    source 1448
    target 138
  ]
  edge
  [
    source 2117
    target 138
  ]
  edge
  [
    source 2228
    target 138
  ]
  edge
  [
    source 2255
    target 138
  ]
  edge
  [
    source 1876
    target 139
  ]
  edge
  [
    source 828
    target 140
  ]
  edge
  [
    source 445
    target 141
  ]
  edge
  [
    source 1086
    target 141
  ]
  edge
  [
    source 1173
    target 141
  ]
  edge
  [
    source 1664
    target 141
  ]
  edge
  [
    source 1690
    target 141
  ]
  edge
  [
    source 1903
    target 141
  ]
  edge
  [
    source 2188
    target 141
  ]
  edge
  [
    source 2390
    target 141
  ]
  edge
  [
    source 2116
    target 142
  ]
  edge
  [
    source 195
    target 143
  ]
  edge
  [
    source 197
    target 143
  ]
  edge
  [
    source 273
    target 143
  ]
  edge
  [
    source 686
    target 143
  ]
  edge
  [
    source 687
    target 143
  ]
  edge
  [
    source 1004
    target 143
  ]
  edge
  [
    source 1199
    target 143
  ]
  edge
  [
    source 1306
    target 143
  ]
  edge
  [
    source 1512
    target 143
  ]
  edge
  [
    source 1731
    target 143
  ]
  edge
  [
    source 1758
    target 143
  ]
  edge
  [
    source 1800
    target 143
  ]
  edge
  [
    source 1856
    target 143
  ]
  edge
  [
    source 1934
    target 143
  ]
  edge
  [
    source 1969
    target 143
  ]
  edge
  [
    source 2010
    target 143
  ]
  edge
  [
    source 2123
    target 143
  ]
  edge
  [
    source 2138
    target 143
  ]
  edge
  [
    source 2219
    target 143
  ]
  edge
  [
    source 2310
    target 143
  ]
  edge
  [
    source 2344
    target 143
  ]
  edge
  [
    source 145
    target 144
  ]
  edge
  [
    source 554
    target 144
  ]
  edge
  [
    source 1467
    target 144
  ]
  edge
  [
    source 1617
    target 144
  ]
  edge
  [
    source 1993
    target 144
  ]
  edge
  [
    source 2228
    target 144
  ]
  edge
  [
    source 2265
    target 144
  ]
  edge
  [
    source 157
    target 145
  ]
  edge
  [
    source 158
    target 145
  ]
  edge
  [
    source 159
    target 145
  ]
  edge
  [
    source 505
    target 145
  ]
  edge
  [
    source 554
    target 145
  ]
  edge
  [
    source 587
    target 145
  ]
  edge
  [
    source 589
    target 145
  ]
  edge
  [
    source 782
    target 145
  ]
  edge
  [
    source 935
    target 145
  ]
  edge
  [
    source 1676
    target 145
  ]
  edge
  [
    source 1826
    target 145
  ]
  edge
  [
    source 2138
    target 145
  ]
  edge
  [
    source 2265
    target 145
  ]
  edge
  [
    source 2344
    target 145
  ]
  edge
  [
    source 2344
    target 146
  ]
  edge
  [
    source 715
    target 147
  ]
  edge
  [
    source 1504
    target 147
  ]
  edge
  [
    source 1546
    target 147
  ]
  edge
  [
    source 2145
    target 147
  ]
  edge
  [
    source 2359
    target 147
  ]
  edge
  [
    source 2399
    target 147
  ]
  edge
  [
    source 726
    target 148
  ]
  edge
  [
    source 1423
    target 149
  ]
  edge
  [
    source 1313
    target 150
  ]
  edge
  [
    source 1449
    target 150
  ]
  edge
  [
    source 707
    target 151
  ]
  edge
  [
    source 715
    target 151
  ]
  edge
  [
    source 868
    target 151
  ]
  edge
  [
    source 958
    target 151
  ]
  edge
  [
    source 1543
    target 151
  ]
  edge
  [
    source 1783
    target 151
  ]
  edge
  [
    source 2043
    target 151
  ]
  edge
  [
    source 2246
    target 151
  ]
  edge
  [
    source 2357
    target 151
  ]
  edge
  [
    source 2389
    target 151
  ]
  edge
  [
    source 2398
    target 151
  ]
  edge
  [
    source 251
    target 152
  ]
  edge
  [
    source 359
    target 152
  ]
  edge
  [
    source 1373
    target 152
  ]
  edge
  [
    source 155
    target 153
  ]
  edge
  [
    source 157
    target 153
  ]
  edge
  [
    source 158
    target 153
  ]
  edge
  [
    source 159
    target 153
  ]
  edge
  [
    source 160
    target 153
  ]
  edge
  [
    source 182
    target 153
  ]
  edge
  [
    source 197
    target 153
  ]
  edge
  [
    source 209
    target 153
  ]
  edge
  [
    source 235
    target 153
  ]
  edge
  [
    source 236
    target 153
  ]
  edge
  [
    source 237
    target 153
  ]
  edge
  [
    source 238
    target 153
  ]
  edge
  [
    source 239
    target 153
  ]
  edge
  [
    source 270
    target 153
  ]
  edge
  [
    source 271
    target 153
  ]
  edge
  [
    source 318
    target 153
  ]
  edge
  [
    source 350
    target 153
  ]
  edge
  [
    source 385
    target 153
  ]
  edge
  [
    source 409
    target 153
  ]
  edge
  [
    source 417
    target 153
  ]
  edge
  [
    source 433
    target 153
  ]
  edge
  [
    source 434
    target 153
  ]
  edge
  [
    source 439
    target 153
  ]
  edge
  [
    source 468
    target 153
  ]
  edge
  [
    source 478
    target 153
  ]
  edge
  [
    source 535
    target 153
  ]
  edge
  [
    source 556
    target 153
  ]
  edge
  [
    source 561
    target 153
  ]
  edge
  [
    source 565
    target 153
  ]
  edge
  [
    source 587
    target 153
  ]
  edge
  [
    source 589
    target 153
  ]
  edge
  [
    source 648
    target 153
  ]
  edge
  [
    source 702
    target 153
  ]
  edge
  [
    source 711
    target 153
  ]
  edge
  [
    source 766
    target 153
  ]
  edge
  [
    source 833
    target 153
  ]
  edge
  [
    source 849
    target 153
  ]
  edge
  [
    source 884
    target 153
  ]
  edge
  [
    source 935
    target 153
  ]
  edge
  [
    source 1062
    target 153
  ]
  edge
  [
    source 1096
    target 153
  ]
  edge
  [
    source 1099
    target 153
  ]
  edge
  [
    source 1100
    target 153
  ]
  edge
  [
    source 1101
    target 153
  ]
  edge
  [
    source 1113
    target 153
  ]
  edge
  [
    source 1182
    target 153
  ]
  edge
  [
    source 1212
    target 153
  ]
  edge
  [
    source 1224
    target 153
  ]
  edge
  [
    source 1242
    target 153
  ]
  edge
  [
    source 1265
    target 153
  ]
  edge
  [
    source 1279
    target 153
  ]
  edge
  [
    source 1308
    target 153
  ]
  edge
  [
    source 1314
    target 153
  ]
  edge
  [
    source 1319
    target 153
  ]
  edge
  [
    source 1393
    target 153
  ]
  edge
  [
    source 1405
    target 153
  ]
  edge
  [
    source 1406
    target 153
  ]
  edge
  [
    source 1424
    target 153
  ]
  edge
  [
    source 1470
    target 153
  ]
  edge
  [
    source 1473
    target 153
  ]
  edge
  [
    source 1500
    target 153
  ]
  edge
  [
    source 1567
    target 153
  ]
  edge
  [
    source 1604
    target 153
  ]
  edge
  [
    source 1606
    target 153
  ]
  edge
  [
    source 1610
    target 153
  ]
  edge
  [
    source 1617
    target 153
  ]
  edge
  [
    source 1621
    target 153
  ]
  edge
  [
    source 1622
    target 153
  ]
  edge
  [
    source 1633
    target 153
  ]
  edge
  [
    source 1643
    target 153
  ]
  edge
  [
    source 1647
    target 153
  ]
  edge
  [
    source 1700
    target 153
  ]
  edge
  [
    source 1701
    target 153
  ]
  edge
  [
    source 1702
    target 153
  ]
  edge
  [
    source 1703
    target 153
  ]
  edge
  [
    source 1728
    target 153
  ]
  edge
  [
    source 1769
    target 153
  ]
  edge
  [
    source 1797
    target 153
  ]
  edge
  [
    source 1853
    target 153
  ]
  edge
  [
    source 1854
    target 153
  ]
  edge
  [
    source 1855
    target 153
  ]
  edge
  [
    source 1857
    target 153
  ]
  edge
  [
    source 1864
    target 153
  ]
  edge
  [
    source 1869
    target 153
  ]
  edge
  [
    source 1899
    target 153
  ]
  edge
  [
    source 1965
    target 153
  ]
  edge
  [
    source 1968
    target 153
  ]
  edge
  [
    source 1981
    target 153
  ]
  edge
  [
    source 1998
    target 153
  ]
  edge
  [
    source 2006
    target 153
  ]
  edge
  [
    source 2018
    target 153
  ]
  edge
  [
    source 2060
    target 153
  ]
  edge
  [
    source 2124
    target 153
  ]
  edge
  [
    source 2138
    target 153
  ]
  edge
  [
    source 2154
    target 153
  ]
  edge
  [
    source 2156
    target 153
  ]
  edge
  [
    source 2162
    target 153
  ]
  edge
  [
    source 2217
    target 153
  ]
  edge
  [
    source 2228
    target 153
  ]
  edge
  [
    source 2285
    target 153
  ]
  edge
  [
    source 2338
    target 153
  ]
  edge
  [
    source 2339
    target 153
  ]
  edge
  [
    source 2344
    target 153
  ]
  edge
  [
    source 2351
    target 153
  ]
  edge
  [
    source 766
    target 154
  ]
  edge
  [
    source 2228
    target 154
  ]
  edge
  [
    source 156
    target 155
  ]
  edge
  [
    source 159
    target 155
  ]
  edge
  [
    source 182
    target 155
  ]
  edge
  [
    source 197
    target 155
  ]
  edge
  [
    source 235
    target 155
  ]
  edge
  [
    source 238
    target 155
  ]
  edge
  [
    source 239
    target 155
  ]
  edge
  [
    source 409
    target 155
  ]
  edge
  [
    source 434
    target 155
  ]
  edge
  [
    source 535
    target 155
  ]
  edge
  [
    source 561
    target 155
  ]
  edge
  [
    source 587
    target 155
  ]
  edge
  [
    source 766
    target 155
  ]
  edge
  [
    source 935
    target 155
  ]
  edge
  [
    source 1062
    target 155
  ]
  edge
  [
    source 1099
    target 155
  ]
  edge
  [
    source 1113
    target 155
  ]
  edge
  [
    source 1190
    target 155
  ]
  edge
  [
    source 1224
    target 155
  ]
  edge
  [
    source 1279
    target 155
  ]
  edge
  [
    source 1567
    target 155
  ]
  edge
  [
    source 1617
    target 155
  ]
  edge
  [
    source 1632
    target 155
  ]
  edge
  [
    source 1633
    target 155
  ]
  edge
  [
    source 1643
    target 155
  ]
  edge
  [
    source 1700
    target 155
  ]
  edge
  [
    source 1701
    target 155
  ]
  edge
  [
    source 1769
    target 155
  ]
  edge
  [
    source 1853
    target 155
  ]
  edge
  [
    source 1869
    target 155
  ]
  edge
  [
    source 1899
    target 155
  ]
  edge
  [
    source 1968
    target 155
  ]
  edge
  [
    source 1981
    target 155
  ]
  edge
  [
    source 2006
    target 155
  ]
  edge
  [
    source 2060
    target 155
  ]
  edge
  [
    source 2228
    target 155
  ]
  edge
  [
    source 2293
    target 155
  ]
  edge
  [
    source 2351
    target 155
  ]
  edge
  [
    source 340
    target 156
  ]
  edge
  [
    source 673
    target 156
  ]
  edge
  [
    source 1135
    target 156
  ]
  edge
  [
    source 158
    target 157
  ]
  edge
  [
    source 159
    target 157
  ]
  edge
  [
    source 160
    target 157
  ]
  edge
  [
    source 180
    target 157
  ]
  edge
  [
    source 182
    target 157
  ]
  edge
  [
    source 197
    target 157
  ]
  edge
  [
    source 235
    target 157
  ]
  edge
  [
    source 236
    target 157
  ]
  edge
  [
    source 237
    target 157
  ]
  edge
  [
    source 238
    target 157
  ]
  edge
  [
    source 239
    target 157
  ]
  edge
  [
    source 270
    target 157
  ]
  edge
  [
    source 350
    target 157
  ]
  edge
  [
    source 385
    target 157
  ]
  edge
  [
    source 387
    target 157
  ]
  edge
  [
    source 409
    target 157
  ]
  edge
  [
    source 417
    target 157
  ]
  edge
  [
    source 468
    target 157
  ]
  edge
  [
    source 478
    target 157
  ]
  edge
  [
    source 535
    target 157
  ]
  edge
  [
    source 556
    target 157
  ]
  edge
  [
    source 561
    target 157
  ]
  edge
  [
    source 565
    target 157
  ]
  edge
  [
    source 587
    target 157
  ]
  edge
  [
    source 589
    target 157
  ]
  edge
  [
    source 648
    target 157
  ]
  edge
  [
    source 702
    target 157
  ]
  edge
  [
    source 711
    target 157
  ]
  edge
  [
    source 766
    target 157
  ]
  edge
  [
    source 884
    target 157
  ]
  edge
  [
    source 935
    target 157
  ]
  edge
  [
    source 958
    target 157
  ]
  edge
  [
    source 1062
    target 157
  ]
  edge
  [
    source 1096
    target 157
  ]
  edge
  [
    source 1099
    target 157
  ]
  edge
  [
    source 1100
    target 157
  ]
  edge
  [
    source 1101
    target 157
  ]
  edge
  [
    source 1113
    target 157
  ]
  edge
  [
    source 1212
    target 157
  ]
  edge
  [
    source 1224
    target 157
  ]
  edge
  [
    source 1242
    target 157
  ]
  edge
  [
    source 1265
    target 157
  ]
  edge
  [
    source 1279
    target 157
  ]
  edge
  [
    source 1308
    target 157
  ]
  edge
  [
    source 1314
    target 157
  ]
  edge
  [
    source 1319
    target 157
  ]
  edge
  [
    source 1335
    target 157
  ]
  edge
  [
    source 1393
    target 157
  ]
  edge
  [
    source 1405
    target 157
  ]
  edge
  [
    source 1406
    target 157
  ]
  edge
  [
    source 1473
    target 157
  ]
  edge
  [
    source 1567
    target 157
  ]
  edge
  [
    source 1600
    target 157
  ]
  edge
  [
    source 1606
    target 157
  ]
  edge
  [
    source 1617
    target 157
  ]
  edge
  [
    source 1621
    target 157
  ]
  edge
  [
    source 1622
    target 157
  ]
  edge
  [
    source 1633
    target 157
  ]
  edge
  [
    source 1643
    target 157
  ]
  edge
  [
    source 1700
    target 157
  ]
  edge
  [
    source 1701
    target 157
  ]
  edge
  [
    source 1702
    target 157
  ]
  edge
  [
    source 1703
    target 157
  ]
  edge
  [
    source 1728
    target 157
  ]
  edge
  [
    source 1769
    target 157
  ]
  edge
  [
    source 1797
    target 157
  ]
  edge
  [
    source 1853
    target 157
  ]
  edge
  [
    source 1854
    target 157
  ]
  edge
  [
    source 1855
    target 157
  ]
  edge
  [
    source 1857
    target 157
  ]
  edge
  [
    source 1869
    target 157
  ]
  edge
  [
    source 1899
    target 157
  ]
  edge
  [
    source 1965
    target 157
  ]
  edge
  [
    source 1968
    target 157
  ]
  edge
  [
    source 1981
    target 157
  ]
  edge
  [
    source 2006
    target 157
  ]
  edge
  [
    source 2060
    target 157
  ]
  edge
  [
    source 2124
    target 157
  ]
  edge
  [
    source 2154
    target 157
  ]
  edge
  [
    source 2156
    target 157
  ]
  edge
  [
    source 2162
    target 157
  ]
  edge
  [
    source 2217
    target 157
  ]
  edge
  [
    source 2228
    target 157
  ]
  edge
  [
    source 2289
    target 157
  ]
  edge
  [
    source 2338
    target 157
  ]
  edge
  [
    source 2339
    target 157
  ]
  edge
  [
    source 2344
    target 157
  ]
  edge
  [
    source 2351
    target 157
  ]
  edge
  [
    source 159
    target 158
  ]
  edge
  [
    source 160
    target 158
  ]
  edge
  [
    source 182
    target 158
  ]
  edge
  [
    source 197
    target 158
  ]
  edge
  [
    source 235
    target 158
  ]
  edge
  [
    source 236
    target 158
  ]
  edge
  [
    source 237
    target 158
  ]
  edge
  [
    source 238
    target 158
  ]
  edge
  [
    source 239
    target 158
  ]
  edge
  [
    source 350
    target 158
  ]
  edge
  [
    source 385
    target 158
  ]
  edge
  [
    source 387
    target 158
  ]
  edge
  [
    source 409
    target 158
  ]
  edge
  [
    source 417
    target 158
  ]
  edge
  [
    source 468
    target 158
  ]
  edge
  [
    source 478
    target 158
  ]
  edge
  [
    source 535
    target 158
  ]
  edge
  [
    source 556
    target 158
  ]
  edge
  [
    source 561
    target 158
  ]
  edge
  [
    source 565
    target 158
  ]
  edge
  [
    source 587
    target 158
  ]
  edge
  [
    source 589
    target 158
  ]
  edge
  [
    source 648
    target 158
  ]
  edge
  [
    source 702
    target 158
  ]
  edge
  [
    source 711
    target 158
  ]
  edge
  [
    source 766
    target 158
  ]
  edge
  [
    source 884
    target 158
  ]
  edge
  [
    source 935
    target 158
  ]
  edge
  [
    source 1062
    target 158
  ]
  edge
  [
    source 1096
    target 158
  ]
  edge
  [
    source 1099
    target 158
  ]
  edge
  [
    source 1100
    target 158
  ]
  edge
  [
    source 1101
    target 158
  ]
  edge
  [
    source 1113
    target 158
  ]
  edge
  [
    source 1212
    target 158
  ]
  edge
  [
    source 1224
    target 158
  ]
  edge
  [
    source 1242
    target 158
  ]
  edge
  [
    source 1265
    target 158
  ]
  edge
  [
    source 1279
    target 158
  ]
  edge
  [
    source 1308
    target 158
  ]
  edge
  [
    source 1314
    target 158
  ]
  edge
  [
    source 1319
    target 158
  ]
  edge
  [
    source 1335
    target 158
  ]
  edge
  [
    source 1393
    target 158
  ]
  edge
  [
    source 1405
    target 158
  ]
  edge
  [
    source 1406
    target 158
  ]
  edge
  [
    source 1424
    target 158
  ]
  edge
  [
    source 1473
    target 158
  ]
  edge
  [
    source 1567
    target 158
  ]
  edge
  [
    source 1617
    target 158
  ]
  edge
  [
    source 1621
    target 158
  ]
  edge
  [
    source 1622
    target 158
  ]
  edge
  [
    source 1633
    target 158
  ]
  edge
  [
    source 1643
    target 158
  ]
  edge
  [
    source 1700
    target 158
  ]
  edge
  [
    source 1701
    target 158
  ]
  edge
  [
    source 1702
    target 158
  ]
  edge
  [
    source 1703
    target 158
  ]
  edge
  [
    source 1728
    target 158
  ]
  edge
  [
    source 1769
    target 158
  ]
  edge
  [
    source 1797
    target 158
  ]
  edge
  [
    source 1853
    target 158
  ]
  edge
  [
    source 1854
    target 158
  ]
  edge
  [
    source 1855
    target 158
  ]
  edge
  [
    source 1857
    target 158
  ]
  edge
  [
    source 1869
    target 158
  ]
  edge
  [
    source 1899
    target 158
  ]
  edge
  [
    source 1968
    target 158
  ]
  edge
  [
    source 1981
    target 158
  ]
  edge
  [
    source 2006
    target 158
  ]
  edge
  [
    source 2060
    target 158
  ]
  edge
  [
    source 2154
    target 158
  ]
  edge
  [
    source 2156
    target 158
  ]
  edge
  [
    source 2162
    target 158
  ]
  edge
  [
    source 2217
    target 158
  ]
  edge
  [
    source 2228
    target 158
  ]
  edge
  [
    source 2289
    target 158
  ]
  edge
  [
    source 2338
    target 158
  ]
  edge
  [
    source 2339
    target 158
  ]
  edge
  [
    source 2344
    target 158
  ]
  edge
  [
    source 2351
    target 158
  ]
  edge
  [
    source 2365
    target 158
  ]
  edge
  [
    source 160
    target 159
  ]
  edge
  [
    source 182
    target 159
  ]
  edge
  [
    source 235
    target 159
  ]
  edge
  [
    source 236
    target 159
  ]
  edge
  [
    source 237
    target 159
  ]
  edge
  [
    source 238
    target 159
  ]
  edge
  [
    source 239
    target 159
  ]
  edge
  [
    source 350
    target 159
  ]
  edge
  [
    source 409
    target 159
  ]
  edge
  [
    source 478
    target 159
  ]
  edge
  [
    source 535
    target 159
  ]
  edge
  [
    source 556
    target 159
  ]
  edge
  [
    source 561
    target 159
  ]
  edge
  [
    source 587
    target 159
  ]
  edge
  [
    source 589
    target 159
  ]
  edge
  [
    source 766
    target 159
  ]
  edge
  [
    source 843
    target 159
  ]
  edge
  [
    source 935
    target 159
  ]
  edge
  [
    source 1017
    target 159
  ]
  edge
  [
    source 1062
    target 159
  ]
  edge
  [
    source 1099
    target 159
  ]
  edge
  [
    source 1100
    target 159
  ]
  edge
  [
    source 1113
    target 159
  ]
  edge
  [
    source 1224
    target 159
  ]
  edge
  [
    source 1335
    target 159
  ]
  edge
  [
    source 1499
    target 159
  ]
  edge
  [
    source 1500
    target 159
  ]
  edge
  [
    source 1567
    target 159
  ]
  edge
  [
    source 1622
    target 159
  ]
  edge
  [
    source 1633
    target 159
  ]
  edge
  [
    source 1643
    target 159
  ]
  edge
  [
    source 1694
    target 159
  ]
  edge
  [
    source 1700
    target 159
  ]
  edge
  [
    source 1701
    target 159
  ]
  edge
  [
    source 1702
    target 159
  ]
  edge
  [
    source 1703
    target 159
  ]
  edge
  [
    source 1769
    target 159
  ]
  edge
  [
    source 1853
    target 159
  ]
  edge
  [
    source 1854
    target 159
  ]
  edge
  [
    source 1857
    target 159
  ]
  edge
  [
    source 1869
    target 159
  ]
  edge
  [
    source 1899
    target 159
  ]
  edge
  [
    source 1981
    target 159
  ]
  edge
  [
    source 2060
    target 159
  ]
  edge
  [
    source 2228
    target 159
  ]
  edge
  [
    source 2289
    target 159
  ]
  edge
  [
    source 2338
    target 159
  ]
  edge
  [
    source 2339
    target 159
  ]
  edge
  [
    source 2344
    target 159
  ]
  edge
  [
    source 2351
    target 159
  ]
  edge
  [
    source 2363
    target 159
  ]
  edge
  [
    source 182
    target 160
  ]
  edge
  [
    source 235
    target 160
  ]
  edge
  [
    source 238
    target 160
  ]
  edge
  [
    source 239
    target 160
  ]
  edge
  [
    source 373
    target 160
  ]
  edge
  [
    source 561
    target 160
  ]
  edge
  [
    source 587
    target 160
  ]
  edge
  [
    source 708
    target 160
  ]
  edge
  [
    source 766
    target 160
  ]
  edge
  [
    source 935
    target 160
  ]
  edge
  [
    source 1099
    target 160
  ]
  edge
  [
    source 1100
    target 160
  ]
  edge
  [
    source 1335
    target 160
  ]
  edge
  [
    source 1473
    target 160
  ]
  edge
  [
    source 1633
    target 160
  ]
  edge
  [
    source 1769
    target 160
  ]
  edge
  [
    source 1853
    target 160
  ]
  edge
  [
    source 1854
    target 160
  ]
  edge
  [
    source 1899
    target 160
  ]
  edge
  [
    source 1981
    target 160
  ]
  edge
  [
    source 2228
    target 160
  ]
  edge
  [
    source 588
    target 161
  ]
  edge
  [
    source 589
    target 161
  ]
  edge
  [
    source 740
    target 161
  ]
  edge
  [
    source 1101
    target 161
  ]
  edge
  [
    source 1194
    target 161
  ]
  edge
  [
    source 1272
    target 161
  ]
  edge
  [
    source 1855
    target 161
  ]
  edge
  [
    source 2138
    target 161
  ]
  edge
  [
    source 2369
    target 161
  ]
  edge
  [
    source 1182
    target 162
  ]
  edge
  [
    source 2352
    target 162
  ]
  edge
  [
    source 1280
    target 163
  ]
  edge
  [
    source 2348
    target 163
  ]
  edge
  [
    source 195
    target 164
  ]
  edge
  [
    source 197
    target 164
  ]
  edge
  [
    source 218
    target 164
  ]
  edge
  [
    source 271
    target 164
  ]
  edge
  [
    source 273
    target 164
  ]
  edge
  [
    source 302
    target 164
  ]
  edge
  [
    source 318
    target 164
  ]
  edge
  [
    source 419
    target 164
  ]
  edge
  [
    source 460
    target 164
  ]
  edge
  [
    source 528
    target 164
  ]
  edge
  [
    source 545
    target 164
  ]
  edge
  [
    source 553
    target 164
  ]
  edge
  [
    source 716
    target 164
  ]
  edge
  [
    source 771
    target 164
  ]
  edge
  [
    source 904
    target 164
  ]
  edge
  [
    source 962
    target 164
  ]
  edge
  [
    source 978
    target 164
  ]
  edge
  [
    source 1033
    target 164
  ]
  edge
  [
    source 1121
    target 164
  ]
  edge
  [
    source 1306
    target 164
  ]
  edge
  [
    source 1317
    target 164
  ]
  edge
  [
    source 1409
    target 164
  ]
  edge
  [
    source 1424
    target 164
  ]
  edge
  [
    source 1459
    target 164
  ]
  edge
  [
    source 1604
    target 164
  ]
  edge
  [
    source 1681
    target 164
  ]
  edge
  [
    source 1758
    target 164
  ]
  edge
  [
    source 1800
    target 164
  ]
  edge
  [
    source 1927
    target 164
  ]
  edge
  [
    source 1968
    target 164
  ]
  edge
  [
    source 2060
    target 164
  ]
  edge
  [
    source 2123
    target 164
  ]
  edge
  [
    source 2138
    target 164
  ]
  edge
  [
    source 2187
    target 164
  ]
  edge
  [
    source 2232
    target 164
  ]
  edge
  [
    source 2319
    target 164
  ]
  edge
  [
    source 2344
    target 164
  ]
  edge
  [
    source 2345
    target 164
  ]
  edge
  [
    source 1951
    target 165
  ]
  edge
  [
    source 167
    target 166
  ]
  edge
  [
    source 168
    target 166
  ]
  edge
  [
    source 169
    target 166
  ]
  edge
  [
    source 170
    target 166
  ]
  edge
  [
    source 178
    target 166
  ]
  edge
  [
    source 318
    target 166
  ]
  edge
  [
    source 664
    target 166
  ]
  edge
  [
    source 1250
    target 166
  ]
  edge
  [
    source 1265
    target 166
  ]
  edge
  [
    source 1426
    target 166
  ]
  edge
  [
    source 1432
    target 166
  ]
  edge
  [
    source 2228
    target 166
  ]
  edge
  [
    source 2265
    target 166
  ]
  edge
  [
    source 2374
    target 166
  ]
  edge
  [
    source 168
    target 167
  ]
  edge
  [
    source 169
    target 167
  ]
  edge
  [
    source 170
    target 167
  ]
  edge
  [
    source 171
    target 167
  ]
  edge
  [
    source 178
    target 167
  ]
  edge
  [
    source 270
    target 167
  ]
  edge
  [
    source 419
    target 167
  ]
  edge
  [
    source 523
    target 167
  ]
  edge
  [
    source 663
    target 167
  ]
  edge
  [
    source 664
    target 167
  ]
  edge
  [
    source 1250
    target 167
  ]
  edge
  [
    source 1265
    target 167
  ]
  edge
  [
    source 1299
    target 167
  ]
  edge
  [
    source 1426
    target 167
  ]
  edge
  [
    source 1432
    target 167
  ]
  edge
  [
    source 1436
    target 167
  ]
  edge
  [
    source 1947
    target 167
  ]
  edge
  [
    source 2118
    target 167
  ]
  edge
  [
    source 2329
    target 167
  ]
  edge
  [
    source 2365
    target 167
  ]
  edge
  [
    source 169
    target 168
  ]
  edge
  [
    source 170
    target 168
  ]
  edge
  [
    source 171
    target 168
  ]
  edge
  [
    source 178
    target 168
  ]
  edge
  [
    source 664
    target 168
  ]
  edge
  [
    source 1250
    target 168
  ]
  edge
  [
    source 1354
    target 168
  ]
  edge
  [
    source 1426
    target 168
  ]
  edge
  [
    source 1432
    target 168
  ]
  edge
  [
    source 1436
    target 168
  ]
  edge
  [
    source 2118
    target 168
  ]
  edge
  [
    source 170
    target 169
  ]
  edge
  [
    source 1250
    target 169
  ]
  edge
  [
    source 178
    target 170
  ]
  edge
  [
    source 1250
    target 170
  ]
  edge
  [
    source 1354
    target 170
  ]
  edge
  [
    source 1426
    target 170
  ]
  edge
  [
    source 1432
    target 170
  ]
  edge
  [
    source 2118
    target 170
  ]
  edge
  [
    source 2365
    target 170
  ]
  edge
  [
    source 1250
    target 171
  ]
  edge
  [
    source 2118
    target 171
  ]
  edge
  [
    source 197
    target 172
  ]
  edge
  [
    source 363
    target 172
  ]
  edge
  [
    source 417
    target 172
  ]
  edge
  [
    source 478
    target 172
  ]
  edge
  [
    source 546
    target 172
  ]
  edge
  [
    source 806
    target 172
  ]
  edge
  [
    source 1359
    target 172
  ]
  edge
  [
    source 1360
    target 172
  ]
  edge
  [
    source 1361
    target 172
  ]
  edge
  [
    source 1407
    target 172
  ]
  edge
  [
    source 1424
    target 172
  ]
  edge
  [
    source 1604
    target 172
  ]
  edge
  [
    source 1653
    target 172
  ]
  edge
  [
    source 1730
    target 172
  ]
  edge
  [
    source 1773
    target 172
  ]
  edge
  [
    source 1946
    target 172
  ]
  edge
  [
    source 1947
    target 172
  ]
  edge
  [
    source 1956
    target 172
  ]
  edge
  [
    source 1968
    target 172
  ]
  edge
  [
    source 1985
    target 172
  ]
  edge
  [
    source 1986
    target 172
  ]
  edge
  [
    source 2059
    target 172
  ]
  edge
  [
    source 2060
    target 172
  ]
  edge
  [
    source 2114
    target 172
  ]
  edge
  [
    source 2146
    target 172
  ]
  edge
  [
    source 2147
    target 172
  ]
  edge
  [
    source 2221
    target 172
  ]
  edge
  [
    source 2274
    target 172
  ]
  edge
  [
    source 2329
    target 172
  ]
  edge
  [
    source 2344
    target 172
  ]
  edge
  [
    source 2365
    target 172
  ]
  edge
  [
    source 2366
    target 172
  ]
  edge
  [
    source 558
    target 173
  ]
  edge
  [
    source 2228
    target 173
  ]
  edge
  [
    source 175
    target 174
  ]
  edge
  [
    source 233
    target 174
  ]
  edge
  [
    source 397
    target 174
  ]
  edge
  [
    source 437
    target 174
  ]
  edge
  [
    source 494
    target 174
  ]
  edge
  [
    source 725
    target 174
  ]
  edge
  [
    source 779
    target 174
  ]
  edge
  [
    source 836
    target 174
  ]
  edge
  [
    source 1267
    target 174
  ]
  edge
  [
    source 1289
    target 174
  ]
  edge
  [
    source 1427
    target 174
  ]
  edge
  [
    source 1508
    target 174
  ]
  edge
  [
    source 2078
    target 174
  ]
  edge
  [
    source 2228
    target 174
  ]
  edge
  [
    source 2362
    target 174
  ]
  edge
  [
    source 2078
    target 175
  ]
  edge
  [
    source 2362
    target 175
  ]
  edge
  [
    source 392
    target 176
  ]
  edge
  [
    source 716
    target 176
  ]
  edge
  [
    source 962
    target 176
  ]
  edge
  [
    source 1265
    target 176
  ]
  edge
  [
    source 1495
    target 176
  ]
  edge
  [
    source 1676
    target 176
  ]
  edge
  [
    source 182
    target 177
  ]
  edge
  [
    source 238
    target 177
  ]
  edge
  [
    source 277
    target 177
  ]
  edge
  [
    source 451
    target 177
  ]
  edge
  [
    source 468
    target 177
  ]
  edge
  [
    source 587
    target 177
  ]
  edge
  [
    source 589
    target 177
  ]
  edge
  [
    source 601
    target 177
  ]
  edge
  [
    source 763
    target 177
  ]
  edge
  [
    source 783
    target 177
  ]
  edge
  [
    source 785
    target 177
  ]
  edge
  [
    source 899
    target 177
  ]
  edge
  [
    source 901
    target 177
  ]
  edge
  [
    source 947
    target 177
  ]
  edge
  [
    source 1196
    target 177
  ]
  edge
  [
    source 1363
    target 177
  ]
  edge
  [
    source 1418
    target 177
  ]
  edge
  [
    source 1467
    target 177
  ]
  edge
  [
    source 1655
    target 177
  ]
  edge
  [
    source 1660
    target 177
  ]
  edge
  [
    source 2040
    target 177
  ]
  edge
  [
    source 2228
    target 177
  ]
  edge
  [
    source 2255
    target 177
  ]
  edge
  [
    source 2265
    target 177
  ]
  edge
  [
    source 283
    target 178
  ]
  edge
  [
    source 463
    target 178
  ]
  edge
  [
    source 664
    target 178
  ]
  edge
  [
    source 791
    target 178
  ]
  edge
  [
    source 1250
    target 178
  ]
  edge
  [
    source 1354
    target 178
  ]
  edge
  [
    source 1432
    target 178
  ]
  edge
  [
    source 1436
    target 178
  ]
  edge
  [
    source 1704
    target 178
  ]
  edge
  [
    source 2118
    target 178
  ]
  edge
  [
    source 2228
    target 178
  ]
  edge
  [
    source 181
    target 179
  ]
  edge
  [
    source 182
    target 180
  ]
  edge
  [
    source 219
    target 180
  ]
  edge
  [
    source 238
    target 180
  ]
  edge
  [
    source 277
    target 180
  ]
  edge
  [
    source 379
    target 180
  ]
  edge
  [
    source 380
    target 180
  ]
  edge
  [
    source 385
    target 180
  ]
  edge
  [
    source 478
    target 180
  ]
  edge
  [
    source 554
    target 180
  ]
  edge
  [
    source 587
    target 180
  ]
  edge
  [
    source 702
    target 180
  ]
  edge
  [
    source 707
    target 180
  ]
  edge
  [
    source 710
    target 180
  ]
  edge
  [
    source 719
    target 180
  ]
  edge
  [
    source 732
    target 180
  ]
  edge
  [
    source 734
    target 180
  ]
  edge
  [
    source 749
    target 180
  ]
  edge
  [
    source 826
    target 180
  ]
  edge
  [
    source 903
    target 180
  ]
  edge
  [
    source 1113
    target 180
  ]
  edge
  [
    source 1242
    target 180
  ]
  edge
  [
    source 1469
    target 180
  ]
  edge
  [
    source 1600
    target 180
  ]
  edge
  [
    source 1617
    target 180
  ]
  edge
  [
    source 1633
    target 180
  ]
  edge
  [
    source 1699
    target 180
  ]
  edge
  [
    source 1853
    target 180
  ]
  edge
  [
    source 1920
    target 180
  ]
  edge
  [
    source 1968
    target 180
  ]
  edge
  [
    source 1981
    target 180
  ]
  edge
  [
    source 1983
    target 180
  ]
  edge
  [
    source 2054
    target 180
  ]
  edge
  [
    source 2060
    target 180
  ]
  edge
  [
    source 2150
    target 180
  ]
  edge
  [
    source 2265
    target 180
  ]
  edge
  [
    source 329
    target 181
  ]
  edge
  [
    source 378
    target 181
  ]
  edge
  [
    source 380
    target 181
  ]
  edge
  [
    source 702
    target 181
  ]
  edge
  [
    source 719
    target 181
  ]
  edge
  [
    source 734
    target 181
  ]
  edge
  [
    source 742
    target 181
  ]
  edge
  [
    source 749
    target 181
  ]
  edge
  [
    source 772
    target 181
  ]
  edge
  [
    source 837
    target 181
  ]
  edge
  [
    source 891
    target 181
  ]
  edge
  [
    source 901
    target 181
  ]
  edge
  [
    source 947
    target 181
  ]
  edge
  [
    source 1034
    target 181
  ]
  edge
  [
    source 1047
    target 181
  ]
  edge
  [
    source 1060
    target 181
  ]
  edge
  [
    source 1252
    target 181
  ]
  edge
  [
    source 1287
    target 181
  ]
  edge
  [
    source 1397
    target 181
  ]
  edge
  [
    source 1617
    target 181
  ]
  edge
  [
    source 1699
    target 181
  ]
  edge
  [
    source 1810
    target 181
  ]
  edge
  [
    source 1826
    target 181
  ]
  edge
  [
    source 2054
    target 181
  ]
  edge
  [
    source 2255
    target 181
  ]
  edge
  [
    source 2265
    target 181
  ]
  edge
  [
    source 197
    target 182
  ]
  edge
  [
    source 234
    target 182
  ]
  edge
  [
    source 235
    target 182
  ]
  edge
  [
    source 236
    target 182
  ]
  edge
  [
    source 237
    target 182
  ]
  edge
  [
    source 238
    target 182
  ]
  edge
  [
    source 239
    target 182
  ]
  edge
  [
    source 270
    target 182
  ]
  edge
  [
    source 318
    target 182
  ]
  edge
  [
    source 350
    target 182
  ]
  edge
  [
    source 385
    target 182
  ]
  edge
  [
    source 387
    target 182
  ]
  edge
  [
    source 409
    target 182
  ]
  edge
  [
    source 417
    target 182
  ]
  edge
  [
    source 433
    target 182
  ]
  edge
  [
    source 468
    target 182
  ]
  edge
  [
    source 478
    target 182
  ]
  edge
  [
    source 535
    target 182
  ]
  edge
  [
    source 546
    target 182
  ]
  edge
  [
    source 556
    target 182
  ]
  edge
  [
    source 561
    target 182
  ]
  edge
  [
    source 565
    target 182
  ]
  edge
  [
    source 587
    target 182
  ]
  edge
  [
    source 589
    target 182
  ]
  edge
  [
    source 648
    target 182
  ]
  edge
  [
    source 702
    target 182
  ]
  edge
  [
    source 711
    target 182
  ]
  edge
  [
    source 765
    target 182
  ]
  edge
  [
    source 766
    target 182
  ]
  edge
  [
    source 788
    target 182
  ]
  edge
  [
    source 833
    target 182
  ]
  edge
  [
    source 849
    target 182
  ]
  edge
  [
    source 884
    target 182
  ]
  edge
  [
    source 935
    target 182
  ]
  edge
  [
    source 958
    target 182
  ]
  edge
  [
    source 1062
    target 182
  ]
  edge
  [
    source 1096
    target 182
  ]
  edge
  [
    source 1099
    target 182
  ]
  edge
  [
    source 1101
    target 182
  ]
  edge
  [
    source 1113
    target 182
  ]
  edge
  [
    source 1212
    target 182
  ]
  edge
  [
    source 1224
    target 182
  ]
  edge
  [
    source 1242
    target 182
  ]
  edge
  [
    source 1265
    target 182
  ]
  edge
  [
    source 1279
    target 182
  ]
  edge
  [
    source 1319
    target 182
  ]
  edge
  [
    source 1360
    target 182
  ]
  edge
  [
    source 1393
    target 182
  ]
  edge
  [
    source 1405
    target 182
  ]
  edge
  [
    source 1406
    target 182
  ]
  edge
  [
    source 1424
    target 182
  ]
  edge
  [
    source 1473
    target 182
  ]
  edge
  [
    source 1567
    target 182
  ]
  edge
  [
    source 1600
    target 182
  ]
  edge
  [
    source 1606
    target 182
  ]
  edge
  [
    source 1621
    target 182
  ]
  edge
  [
    source 1622
    target 182
  ]
  edge
  [
    source 1633
    target 182
  ]
  edge
  [
    source 1643
    target 182
  ]
  edge
  [
    source 1693
    target 182
  ]
  edge
  [
    source 1694
    target 182
  ]
  edge
  [
    source 1700
    target 182
  ]
  edge
  [
    source 1701
    target 182
  ]
  edge
  [
    source 1702
    target 182
  ]
  edge
  [
    source 1703
    target 182
  ]
  edge
  [
    source 1728
    target 182
  ]
  edge
  [
    source 1730
    target 182
  ]
  edge
  [
    source 1769
    target 182
  ]
  edge
  [
    source 1797
    target 182
  ]
  edge
  [
    source 1853
    target 182
  ]
  edge
  [
    source 1854
    target 182
  ]
  edge
  [
    source 1855
    target 182
  ]
  edge
  [
    source 1857
    target 182
  ]
  edge
  [
    source 1864
    target 182
  ]
  edge
  [
    source 1869
    target 182
  ]
  edge
  [
    source 1899
    target 182
  ]
  edge
  [
    source 1943
    target 182
  ]
  edge
  [
    source 1947
    target 182
  ]
  edge
  [
    source 1948
    target 182
  ]
  edge
  [
    source 1965
    target 182
  ]
  edge
  [
    source 1968
    target 182
  ]
  edge
  [
    source 1981
    target 182
  ]
  edge
  [
    source 2006
    target 182
  ]
  edge
  [
    source 2018
    target 182
  ]
  edge
  [
    source 2060
    target 182
  ]
  edge
  [
    source 2124
    target 182
  ]
  edge
  [
    source 2128
    target 182
  ]
  edge
  [
    source 2156
    target 182
  ]
  edge
  [
    source 2162
    target 182
  ]
  edge
  [
    source 2217
    target 182
  ]
  edge
  [
    source 2220
    target 182
  ]
  edge
  [
    source 2228
    target 182
  ]
  edge
  [
    source 2250
    target 182
  ]
  edge
  [
    source 2278
    target 182
  ]
  edge
  [
    source 2285
    target 182
  ]
  edge
  [
    source 2289
    target 182
  ]
  edge
  [
    source 2293
    target 182
  ]
  edge
  [
    source 2338
    target 182
  ]
  edge
  [
    source 2344
    target 182
  ]
  edge
  [
    source 2351
    target 182
  ]
  edge
  [
    source 2366
    target 182
  ]
  edge
  [
    source 242
    target 183
  ]
  edge
  [
    source 1590
    target 184
  ]
  edge
  [
    source 261
    target 185
  ]
  edge
  [
    source 377
    target 185
  ]
  edge
  [
    source 753
    target 185
  ]
  edge
  [
    source 1964
    target 185
  ]
  edge
  [
    source 2119
    target 185
  ]
  edge
  [
    source 2276
    target 185
  ]
  edge
  [
    source 2280
    target 185
  ]
  edge
  [
    source 595
    target 186
  ]
  edge
  [
    source 1353
    target 186
  ]
  edge
  [
    source 201
    target 187
  ]
  edge
  [
    source 412
    target 187
  ]
  edge
  [
    source 1532
    target 187
  ]
  edge
  [
    source 1586
    target 187
  ]
  edge
  [
    source 1962
    target 187
  ]
  edge
  [
    source 2020
    target 187
  ]
  edge
  [
    source 2071
    target 187
  ]
  edge
  [
    source 2228
    target 187
  ]
  edge
  [
    source 2388
    target 187
  ]
  edge
  [
    source 2115
    target 188
  ]
  edge
  [
    source 318
    target 189
  ]
  edge
  [
    source 373
    target 189
  ]
  edge
  [
    source 452
    target 189
  ]
  edge
  [
    source 453
    target 189
  ]
  edge
  [
    source 518
    target 189
  ]
  edge
  [
    source 734
    target 189
  ]
  edge
  [
    source 947
    target 189
  ]
  edge
  [
    source 1075
    target 189
  ]
  edge
  [
    source 1397
    target 189
  ]
  edge
  [
    source 2217
    target 189
  ]
  edge
  [
    source 2374
    target 189
  ]
  edge
  [
    source 2379
    target 189
  ]
  edge
  [
    source 191
    target 190
  ]
  edge
  [
    source 324
    target 190
  ]
  edge
  [
    source 325
    target 190
  ]
  edge
  [
    source 595
    target 190
  ]
  edge
  [
    source 982
    target 190
  ]
  edge
  [
    source 1043
    target 190
  ]
  edge
  [
    source 1123
    target 190
  ]
  edge
  [
    source 1479
    target 190
  ]
  edge
  [
    source 1480
    target 190
  ]
  edge
  [
    source 1603
    target 190
  ]
  edge
  [
    source 2121
    target 190
  ]
  edge
  [
    source 2402
    target 190
  ]
  edge
  [
    source 322
    target 191
  ]
  edge
  [
    source 324
    target 191
  ]
  edge
  [
    source 325
    target 191
  ]
  edge
  [
    source 982
    target 191
  ]
  edge
  [
    source 1043
    target 191
  ]
  edge
  [
    source 1123
    target 191
  ]
  edge
  [
    source 1479
    target 191
  ]
  edge
  [
    source 1480
    target 191
  ]
  edge
  [
    source 2121
    target 191
  ]
  edge
  [
    source 2402
    target 191
  ]
  edge
  [
    source 1604
    target 192
  ]
  edge
  [
    source 430
    target 193
  ]
  edge
  [
    source 855
    target 193
  ]
  edge
  [
    source 962
    target 193
  ]
  edge
  [
    source 1253
    target 193
  ]
  edge
  [
    source 1787
    target 193
  ]
  edge
  [
    source 1962
    target 193
  ]
  edge
  [
    source 2228
    target 193
  ]
  edge
  [
    source 2265
    target 193
  ]
  edge
  [
    source 197
    target 194
  ]
  edge
  [
    source 802
    target 194
  ]
  edge
  [
    source 1168
    target 194
  ]
  edge
  [
    source 1390
    target 194
  ]
  edge
  [
    source 2337
    target 194
  ]
  edge
  [
    source 197
    target 195
  ]
  edge
  [
    source 222
    target 195
  ]
  edge
  [
    source 318
    target 195
  ]
  edge
  [
    source 418
    target 195
  ]
  edge
  [
    source 419
    target 195
  ]
  edge
  [
    source 460
    target 195
  ]
  edge
  [
    source 716
    target 195
  ]
  edge
  [
    source 743
    target 195
  ]
  edge
  [
    source 947
    target 195
  ]
  edge
  [
    source 962
    target 195
  ]
  edge
  [
    source 978
    target 195
  ]
  edge
  [
    source 1132
    target 195
  ]
  edge
  [
    source 1234
    target 195
  ]
  edge
  [
    source 1397
    target 195
  ]
  edge
  [
    source 1409
    target 195
  ]
  edge
  [
    source 1444
    target 195
  ]
  edge
  [
    source 1467
    target 195
  ]
  edge
  [
    source 1481
    target 195
  ]
  edge
  [
    source 1554
    target 195
  ]
  edge
  [
    source 1617
    target 195
  ]
  edge
  [
    source 1681
    target 195
  ]
  edge
  [
    source 1691
    target 195
  ]
  edge
  [
    source 1800
    target 195
  ]
  edge
  [
    source 1826
    target 195
  ]
  edge
  [
    source 1927
    target 195
  ]
  edge
  [
    source 2138
    target 195
  ]
  edge
  [
    source 2204
    target 195
  ]
  edge
  [
    source 2319
    target 195
  ]
  edge
  [
    source 206
    target 196
  ]
  edge
  [
    source 202
    target 197
  ]
  edge
  [
    source 208
    target 197
  ]
  edge
  [
    source 218
    target 197
  ]
  edge
  [
    source 222
    target 197
  ]
  edge
  [
    source 235
    target 197
  ]
  edge
  [
    source 238
    target 197
  ]
  edge
  [
    source 263
    target 197
  ]
  edge
  [
    source 270
    target 197
  ]
  edge
  [
    source 271
    target 197
  ]
  edge
  [
    source 297
    target 197
  ]
  edge
  [
    source 318
    target 197
  ]
  edge
  [
    source 350
    target 197
  ]
  edge
  [
    source 377
    target 197
  ]
  edge
  [
    source 385
    target 197
  ]
  edge
  [
    source 417
    target 197
  ]
  edge
  [
    source 418
    target 197
  ]
  edge
  [
    source 419
    target 197
  ]
  edge
  [
    source 432
    target 197
  ]
  edge
  [
    source 460
    target 197
  ]
  edge
  [
    source 478
    target 197
  ]
  edge
  [
    source 524
    target 197
  ]
  edge
  [
    source 545
    target 197
  ]
  edge
  [
    source 546
    target 197
  ]
  edge
  [
    source 561
    target 197
  ]
  edge
  [
    source 565
    target 197
  ]
  edge
  [
    source 573
    target 197
  ]
  edge
  [
    source 587
    target 197
  ]
  edge
  [
    source 589
    target 197
  ]
  edge
  [
    source 613
    target 197
  ]
  edge
  [
    source 686
    target 197
  ]
  edge
  [
    source 702
    target 197
  ]
  edge
  [
    source 716
    target 197
  ]
  edge
  [
    source 757
    target 197
  ]
  edge
  [
    source 766
    target 197
  ]
  edge
  [
    source 815
    target 197
  ]
  edge
  [
    source 930
    target 197
  ]
  edge
  [
    source 935
    target 197
  ]
  edge
  [
    source 962
    target 197
  ]
  edge
  [
    source 965
    target 197
  ]
  edge
  [
    source 978
    target 197
  ]
  edge
  [
    source 1004
    target 197
  ]
  edge
  [
    source 1013
    target 197
  ]
  edge
  [
    source 1021
    target 197
  ]
  edge
  [
    source 1027
    target 197
  ]
  edge
  [
    source 1062
    target 197
  ]
  edge
  [
    source 1086
    target 197
  ]
  edge
  [
    source 1096
    target 197
  ]
  edge
  [
    source 1101
    target 197
  ]
  edge
  [
    source 1106
    target 197
  ]
  edge
  [
    source 1113
    target 197
  ]
  edge
  [
    source 1121
    target 197
  ]
  edge
  [
    source 1123
    target 197
  ]
  edge
  [
    source 1132
    target 197
  ]
  edge
  [
    source 1140
    target 197
  ]
  edge
  [
    source 1182
    target 197
  ]
  edge
  [
    source 1212
    target 197
  ]
  edge
  [
    source 1224
    target 197
  ]
  edge
  [
    source 1234
    target 197
  ]
  edge
  [
    source 1242
    target 197
  ]
  edge
  [
    source 1250
    target 197
  ]
  edge
  [
    source 1259
    target 197
  ]
  edge
  [
    source 1265
    target 197
  ]
  edge
  [
    source 1278
    target 197
  ]
  edge
  [
    source 1279
    target 197
  ]
  edge
  [
    source 1315
    target 197
  ]
  edge
  [
    source 1319
    target 197
  ]
  edge
  [
    source 1351
    target 197
  ]
  edge
  [
    source 1352
    target 197
  ]
  edge
  [
    source 1360
    target 197
  ]
  edge
  [
    source 1368
    target 197
  ]
  edge
  [
    source 1374
    target 197
  ]
  edge
  [
    source 1393
    target 197
  ]
  edge
  [
    source 1405
    target 197
  ]
  edge
  [
    source 1406
    target 197
  ]
  edge
  [
    source 1409
    target 197
  ]
  edge
  [
    source 1424
    target 197
  ]
  edge
  [
    source 1444
    target 197
  ]
  edge
  [
    source 1567
    target 197
  ]
  edge
  [
    source 1595
    target 197
  ]
  edge
  [
    source 1604
    target 197
  ]
  edge
  [
    source 1621
    target 197
  ]
  edge
  [
    source 1633
    target 197
  ]
  edge
  [
    source 1681
    target 197
  ]
  edge
  [
    source 1698
    target 197
  ]
  edge
  [
    source 1728
    target 197
  ]
  edge
  [
    source 1730
    target 197
  ]
  edge
  [
    source 1731
    target 197
  ]
  edge
  [
    source 1797
    target 197
  ]
  edge
  [
    source 1800
    target 197
  ]
  edge
  [
    source 1853
    target 197
  ]
  edge
  [
    source 1854
    target 197
  ]
  edge
  [
    source 1855
    target 197
  ]
  edge
  [
    source 1856
    target 197
  ]
  edge
  [
    source 1857
    target 197
  ]
  edge
  [
    source 1861
    target 197
  ]
  edge
  [
    source 1864
    target 197
  ]
  edge
  [
    source 1869
    target 197
  ]
  edge
  [
    source 1927
    target 197
  ]
  edge
  [
    source 1947
    target 197
  ]
  edge
  [
    source 1968
    target 197
  ]
  edge
  [
    source 1981
    target 197
  ]
  edge
  [
    source 1998
    target 197
  ]
  edge
  [
    source 2006
    target 197
  ]
  edge
  [
    source 2060
    target 197
  ]
  edge
  [
    source 2067
    target 197
  ]
  edge
  [
    source 2123
    target 197
  ]
  edge
  [
    source 2154
    target 197
  ]
  edge
  [
    source 2156
    target 197
  ]
  edge
  [
    source 2162
    target 197
  ]
  edge
  [
    source 2168
    target 197
  ]
  edge
  [
    source 2204
    target 197
  ]
  edge
  [
    source 2217
    target 197
  ]
  edge
  [
    source 2228
    target 197
  ]
  edge
  [
    source 2232
    target 197
  ]
  edge
  [
    source 2266
    target 197
  ]
  edge
  [
    source 2318
    target 197
  ]
  edge
  [
    source 2319
    target 197
  ]
  edge
  [
    source 2325
    target 197
  ]
  edge
  [
    source 2329
    target 197
  ]
  edge
  [
    source 2344
    target 197
  ]
  edge
  [
    source 2365
    target 197
  ]
  edge
  [
    source 2366
    target 197
  ]
  edge
  [
    source 2374
    target 197
  ]
  edge
  [
    source 354
    target 198
  ]
  edge
  [
    source 355
    target 198
  ]
  edge
  [
    source 559
    target 200
  ]
  edge
  [
    source 560
    target 200
  ]
  edge
  [
    source 1279
    target 200
  ]
  edge
  [
    source 1345
    target 200
  ]
  edge
  [
    source 1393
    target 200
  ]
  edge
  [
    source 1668
    target 200
  ]
  edge
  [
    source 1750
    target 200
  ]
  edge
  [
    source 1751
    target 200
  ]
  edge
  [
    source 1752
    target 200
  ]
  edge
  [
    source 1753
    target 200
  ]
  edge
  [
    source 2127
    target 200
  ]
  edge
  [
    source 2286
    target 200
  ]
  edge
  [
    source 412
    target 201
  ]
  edge
  [
    source 467
    target 201
  ]
  edge
  [
    source 1532
    target 201
  ]
  edge
  [
    source 1586
    target 201
  ]
  edge
  [
    source 1669
    target 201
  ]
  edge
  [
    source 2071
    target 201
  ]
  edge
  [
    source 2139
    target 201
  ]
  edge
  [
    source 2265
    target 201
  ]
  edge
  [
    source 2388
    target 201
  ]
  edge
  [
    source 1368
    target 202
  ]
  edge
  [
    source 1968
    target 203
  ]
  edge
  [
    source 2060
    target 203
  ]
  edge
  [
    source 2088
    target 204
  ]
  edge
  [
    source 2228
    target 204
  ]
  edge
  [
    source 208
    target 205
  ]
  edge
  [
    source 213
    target 205
  ]
  edge
  [
    source 1368
    target 205
  ]
  edge
  [
    source 1800
    target 205
  ]
  edge
  [
    source 1968
    target 205
  ]
  edge
  [
    source 2060
    target 205
  ]
  edge
  [
    source 2344
    target 205
  ]
  edge
  [
    source 743
    target 206
  ]
  edge
  [
    source 1215
    target 206
  ]
  edge
  [
    source 1786
    target 206
  ]
  edge
  [
    source 2110
    target 206
  ]
  edge
  [
    source 211
    target 207
  ]
  edge
  [
    source 214
    target 207
  ]
  edge
  [
    source 1161
    target 207
  ]
  edge
  [
    source 1245
    target 207
  ]
  edge
  [
    source 1585
    target 207
  ]
  edge
  [
    source 1754
    target 207
  ]
  edge
  [
    source 1888
    target 207
  ]
  edge
  [
    source 2060
    target 207
  ]
  edge
  [
    source 2325
    target 207
  ]
  edge
  [
    source 1317
    target 208
  ]
  edge
  [
    source 1968
    target 208
  ]
  edge
  [
    source 2060
    target 208
  ]
  edge
  [
    source 2167
    target 208
  ]
  edge
  [
    source 2344
    target 208
  ]
  edge
  [
    source 1599
    target 209
  ]
  edge
  [
    source 1633
    target 209
  ]
  edge
  [
    source 1643
    target 209
  ]
  edge
  [
    source 2344
    target 209
  ]
  edge
  [
    source 1163
    target 210
  ]
  edge
  [
    source 1164
    target 210
  ]
  edge
  [
    source 1245
    target 210
  ]
  edge
  [
    source 1670
    target 210
  ]
  edge
  [
    source 1887
    target 210
  ]
  edge
  [
    source 1888
    target 210
  ]
  edge
  [
    source 212
    target 211
  ]
  edge
  [
    source 1585
    target 211
  ]
  edge
  [
    source 1888
    target 211
  ]
  edge
  [
    source 2325
    target 211
  ]
  edge
  [
    source 1939
    target 212
  ]
  edge
  [
    source 1368
    target 213
  ]
  edge
  [
    source 1968
    target 213
  ]
  edge
  [
    source 2060
    target 213
  ]
  edge
  [
    source 1098
    target 214
  ]
  edge
  [
    source 1161
    target 214
  ]
  edge
  [
    source 1162
    target 214
  ]
  edge
  [
    source 1163
    target 214
  ]
  edge
  [
    source 1245
    target 214
  ]
  edge
  [
    source 1452
    target 214
  ]
  edge
  [
    source 1585
    target 214
  ]
  edge
  [
    source 1670
    target 214
  ]
  edge
  [
    source 1887
    target 214
  ]
  edge
  [
    source 1888
    target 214
  ]
  edge
  [
    source 2325
    target 214
  ]
  edge
  [
    source 216
    target 215
  ]
  edge
  [
    source 2201
    target 216
  ]
  edge
  [
    source 2241
    target 216
  ]
  edge
  [
    source 1027
    target 217
  ]
  edge
  [
    source 1352
    target 217
  ]
  edge
  [
    source 743
    target 218
  ]
  edge
  [
    source 1278
    target 218
  ]
  edge
  [
    source 220
    target 219
  ]
  edge
  [
    source 222
    target 219
  ]
  edge
  [
    source 277
    target 219
  ]
  edge
  [
    source 379
    target 219
  ]
  edge
  [
    source 702
    target 219
  ]
  edge
  [
    source 732
    target 219
  ]
  edge
  [
    source 734
    target 219
  ]
  edge
  [
    source 1027
    target 219
  ]
  edge
  [
    source 1032
    target 219
  ]
  edge
  [
    source 1212
    target 219
  ]
  edge
  [
    source 1252
    target 219
  ]
  edge
  [
    source 1352
    target 219
  ]
  edge
  [
    source 1469
    target 219
  ]
  edge
  [
    source 1600
    target 219
  ]
  edge
  [
    source 1617
    target 219
  ]
  edge
  [
    source 1699
    target 219
  ]
  edge
  [
    source 1920
    target 219
  ]
  edge
  [
    source 1968
    target 219
  ]
  edge
  [
    source 2060
    target 219
  ]
  edge
  [
    source 222
    target 220
  ]
  edge
  [
    source 1027
    target 220
  ]
  edge
  [
    source 1352
    target 220
  ]
  edge
  [
    source 1147
    target 221
  ]
  edge
  [
    source 1662
    target 221
  ]
  edge
  [
    source 1911
    target 221
  ]
  edge
  [
    source 223
    target 222
  ]
  edge
  [
    source 245
    target 222
  ]
  edge
  [
    source 318
    target 222
  ]
  edge
  [
    source 418
    target 222
  ]
  edge
  [
    source 460
    target 222
  ]
  edge
  [
    source 478
    target 222
  ]
  edge
  [
    source 527
    target 222
  ]
  edge
  [
    source 552
    target 222
  ]
  edge
  [
    source 573
    target 222
  ]
  edge
  [
    source 574
    target 222
  ]
  edge
  [
    source 589
    target 222
  ]
  edge
  [
    source 766
    target 222
  ]
  edge
  [
    source 962
    target 222
  ]
  edge
  [
    source 1027
    target 222
  ]
  edge
  [
    source 1096
    target 222
  ]
  edge
  [
    source 1101
    target 222
  ]
  edge
  [
    source 1105
    target 222
  ]
  edge
  [
    source 1140
    target 222
  ]
  edge
  [
    source 1212
    target 222
  ]
  edge
  [
    source 1242
    target 222
  ]
  edge
  [
    source 1278
    target 222
  ]
  edge
  [
    source 1279
    target 222
  ]
  edge
  [
    source 1352
    target 222
  ]
  edge
  [
    source 1393
    target 222
  ]
  edge
  [
    source 1424
    target 222
  ]
  edge
  [
    source 1444
    target 222
  ]
  edge
  [
    source 1554
    target 222
  ]
  edge
  [
    source 1595
    target 222
  ]
  edge
  [
    source 1604
    target 222
  ]
  edge
  [
    source 1643
    target 222
  ]
  edge
  [
    source 1671
    target 222
  ]
  edge
  [
    source 1691
    target 222
  ]
  edge
  [
    source 1800
    target 222
  ]
  edge
  [
    source 1864
    target 222
  ]
  edge
  [
    source 1947
    target 222
  ]
  edge
  [
    source 1968
    target 222
  ]
  edge
  [
    source 1998
    target 222
  ]
  edge
  [
    source 2060
    target 222
  ]
  edge
  [
    source 2138
    target 222
  ]
  edge
  [
    source 2217
    target 222
  ]
  edge
  [
    source 2232
    target 222
  ]
  edge
  [
    source 2319
    target 222
  ]
  edge
  [
    source 2329
    target 222
  ]
  edge
  [
    source 396
    target 224
  ]
  edge
  [
    source 2352
    target 224
  ]
  edge
  [
    source 1136
    target 225
  ]
  edge
  [
    source 1923
    target 225
  ]
  edge
  [
    source 229
    target 226
  ]
  edge
  [
    source 388
    target 226
  ]
  edge
  [
    source 425
    target 226
  ]
  edge
  [
    source 953
    target 226
  ]
  edge
  [
    source 1438
    target 226
  ]
  edge
  [
    source 2060
    target 226
  ]
  edge
  [
    source 2228
    target 226
  ]
  edge
  [
    source 2344
    target 226
  ]
  edge
  [
    source 625
    target 227
  ]
  edge
  [
    source 974
    target 227
  ]
  edge
  [
    source 1249
    target 227
  ]
  edge
  [
    source 266
    target 228
  ]
  edge
  [
    source 291
    target 228
  ]
  edge
  [
    source 617
    target 228
  ]
  edge
  [
    source 1211
    target 228
  ]
  edge
  [
    source 1592
    target 228
  ]
  edge
  [
    source 388
    target 229
  ]
  edge
  [
    source 425
    target 229
  ]
  edge
  [
    source 953
    target 229
  ]
  edge
  [
    source 1255
    target 231
  ]
  edge
  [
    source 1439
    target 231
  ]
  edge
  [
    source 1880
    target 231
  ]
  edge
  [
    source 1991
    target 231
  ]
  edge
  [
    source 1036
    target 232
  ]
  edge
  [
    source 421
    target 233
  ]
  edge
  [
    source 422
    target 233
  ]
  edge
  [
    source 725
    target 233
  ]
  edge
  [
    source 836
    target 233
  ]
  edge
  [
    source 1267
    target 233
  ]
  edge
  [
    source 1427
    target 233
  ]
  edge
  [
    source 1617
    target 233
  ]
  edge
  [
    source 2078
    target 233
  ]
  edge
  [
    source 2195
    target 233
  ]
  edge
  [
    source 2197
    target 233
  ]
  edge
  [
    source 2198
    target 233
  ]
  edge
  [
    source 2362
    target 233
  ]
  edge
  [
    source 235
    target 234
  ]
  edge
  [
    source 236
    target 234
  ]
  edge
  [
    source 238
    target 234
  ]
  edge
  [
    source 561
    target 234
  ]
  edge
  [
    source 1099
    target 234
  ]
  edge
  [
    source 1643
    target 234
  ]
  edge
  [
    source 1769
    target 234
  ]
  edge
  [
    source 1899
    target 234
  ]
  edge
  [
    source 2285
    target 234
  ]
  edge
  [
    source 2363
    target 234
  ]
  edge
  [
    source 236
    target 235
  ]
  edge
  [
    source 237
    target 235
  ]
  edge
  [
    source 238
    target 235
  ]
  edge
  [
    source 239
    target 235
  ]
  edge
  [
    source 270
    target 235
  ]
  edge
  [
    source 350
    target 235
  ]
  edge
  [
    source 385
    target 235
  ]
  edge
  [
    source 409
    target 235
  ]
  edge
  [
    source 417
    target 235
  ]
  edge
  [
    source 468
    target 235
  ]
  edge
  [
    source 478
    target 235
  ]
  edge
  [
    source 535
    target 235
  ]
  edge
  [
    source 556
    target 235
  ]
  edge
  [
    source 561
    target 235
  ]
  edge
  [
    source 565
    target 235
  ]
  edge
  [
    source 587
    target 235
  ]
  edge
  [
    source 589
    target 235
  ]
  edge
  [
    source 648
    target 235
  ]
  edge
  [
    source 702
    target 235
  ]
  edge
  [
    source 711
    target 235
  ]
  edge
  [
    source 765
    target 235
  ]
  edge
  [
    source 766
    target 235
  ]
  edge
  [
    source 767
    target 235
  ]
  edge
  [
    source 788
    target 235
  ]
  edge
  [
    source 884
    target 235
  ]
  edge
  [
    source 935
    target 235
  ]
  edge
  [
    source 958
    target 235
  ]
  edge
  [
    source 1062
    target 235
  ]
  edge
  [
    source 1096
    target 235
  ]
  edge
  [
    source 1099
    target 235
  ]
  edge
  [
    source 1101
    target 235
  ]
  edge
  [
    source 1113
    target 235
  ]
  edge
  [
    source 1121
    target 235
  ]
  edge
  [
    source 1152
    target 235
  ]
  edge
  [
    source 1212
    target 235
  ]
  edge
  [
    source 1224
    target 235
  ]
  edge
  [
    source 1242
    target 235
  ]
  edge
  [
    source 1265
    target 235
  ]
  edge
  [
    source 1279
    target 235
  ]
  edge
  [
    source 1319
    target 235
  ]
  edge
  [
    source 1393
    target 235
  ]
  edge
  [
    source 1406
    target 235
  ]
  edge
  [
    source 1473
    target 235
  ]
  edge
  [
    source 1499
    target 235
  ]
  edge
  [
    source 1567
    target 235
  ]
  edge
  [
    source 1606
    target 235
  ]
  edge
  [
    source 1621
    target 235
  ]
  edge
  [
    source 1622
    target 235
  ]
  edge
  [
    source 1632
    target 235
  ]
  edge
  [
    source 1633
    target 235
  ]
  edge
  [
    source 1643
    target 235
  ]
  edge
  [
    source 1680
    target 235
  ]
  edge
  [
    source 1693
    target 235
  ]
  edge
  [
    source 1694
    target 235
  ]
  edge
  [
    source 1700
    target 235
  ]
  edge
  [
    source 1701
    target 235
  ]
  edge
  [
    source 1702
    target 235
  ]
  edge
  [
    source 1703
    target 235
  ]
  edge
  [
    source 1726
    target 235
  ]
  edge
  [
    source 1728
    target 235
  ]
  edge
  [
    source 1769
    target 235
  ]
  edge
  [
    source 1797
    target 235
  ]
  edge
  [
    source 1853
    target 235
  ]
  edge
  [
    source 1854
    target 235
  ]
  edge
  [
    source 1855
    target 235
  ]
  edge
  [
    source 1857
    target 235
  ]
  edge
  [
    source 1869
    target 235
  ]
  edge
  [
    source 1899
    target 235
  ]
  edge
  [
    source 1948
    target 235
  ]
  edge
  [
    source 1965
    target 235
  ]
  edge
  [
    source 1968
    target 235
  ]
  edge
  [
    source 1981
    target 235
  ]
  edge
  [
    source 2006
    target 235
  ]
  edge
  [
    source 2018
    target 235
  ]
  edge
  [
    source 2060
    target 235
  ]
  edge
  [
    source 2124
    target 235
  ]
  edge
  [
    source 2128
    target 235
  ]
  edge
  [
    source 2156
    target 235
  ]
  edge
  [
    source 2162
    target 235
  ]
  edge
  [
    source 2217
    target 235
  ]
  edge
  [
    source 2220
    target 235
  ]
  edge
  [
    source 2228
    target 235
  ]
  edge
  [
    source 2250
    target 235
  ]
  edge
  [
    source 2278
    target 235
  ]
  edge
  [
    source 2285
    target 235
  ]
  edge
  [
    source 2289
    target 235
  ]
  edge
  [
    source 2338
    target 235
  ]
  edge
  [
    source 2339
    target 235
  ]
  edge
  [
    source 2344
    target 235
  ]
  edge
  [
    source 2351
    target 235
  ]
  edge
  [
    source 2363
    target 235
  ]
  edge
  [
    source 237
    target 236
  ]
  edge
  [
    source 238
    target 236
  ]
  edge
  [
    source 239
    target 236
  ]
  edge
  [
    source 350
    target 236
  ]
  edge
  [
    source 409
    target 236
  ]
  edge
  [
    source 478
    target 236
  ]
  edge
  [
    source 535
    target 236
  ]
  edge
  [
    source 556
    target 236
  ]
  edge
  [
    source 561
    target 236
  ]
  edge
  [
    source 565
    target 236
  ]
  edge
  [
    source 587
    target 236
  ]
  edge
  [
    source 766
    target 236
  ]
  edge
  [
    source 788
    target 236
  ]
  edge
  [
    source 884
    target 236
  ]
  edge
  [
    source 935
    target 236
  ]
  edge
  [
    source 1062
    target 236
  ]
  edge
  [
    source 1099
    target 236
  ]
  edge
  [
    source 1113
    target 236
  ]
  edge
  [
    source 1224
    target 236
  ]
  edge
  [
    source 1473
    target 236
  ]
  edge
  [
    source 1567
    target 236
  ]
  edge
  [
    source 1622
    target 236
  ]
  edge
  [
    source 1633
    target 236
  ]
  edge
  [
    source 1643
    target 236
  ]
  edge
  [
    source 1693
    target 236
  ]
  edge
  [
    source 1694
    target 236
  ]
  edge
  [
    source 1700
    target 236
  ]
  edge
  [
    source 1701
    target 236
  ]
  edge
  [
    source 1702
    target 236
  ]
  edge
  [
    source 1703
    target 236
  ]
  edge
  [
    source 1769
    target 236
  ]
  edge
  [
    source 1853
    target 236
  ]
  edge
  [
    source 1854
    target 236
  ]
  edge
  [
    source 1857
    target 236
  ]
  edge
  [
    source 1869
    target 236
  ]
  edge
  [
    source 1899
    target 236
  ]
  edge
  [
    source 1981
    target 236
  ]
  edge
  [
    source 2018
    target 236
  ]
  edge
  [
    source 2228
    target 236
  ]
  edge
  [
    source 2289
    target 236
  ]
  edge
  [
    source 2338
    target 236
  ]
  edge
  [
    source 2351
    target 236
  ]
  edge
  [
    source 2363
    target 236
  ]
  edge
  [
    source 238
    target 237
  ]
  edge
  [
    source 239
    target 237
  ]
  edge
  [
    source 350
    target 237
  ]
  edge
  [
    source 409
    target 237
  ]
  edge
  [
    source 478
    target 237
  ]
  edge
  [
    source 535
    target 237
  ]
  edge
  [
    source 561
    target 237
  ]
  edge
  [
    source 587
    target 237
  ]
  edge
  [
    source 741
    target 237
  ]
  edge
  [
    source 766
    target 237
  ]
  edge
  [
    source 788
    target 237
  ]
  edge
  [
    source 884
    target 237
  ]
  edge
  [
    source 935
    target 237
  ]
  edge
  [
    source 1099
    target 237
  ]
  edge
  [
    source 1113
    target 237
  ]
  edge
  [
    source 1224
    target 237
  ]
  edge
  [
    source 1473
    target 237
  ]
  edge
  [
    source 1567
    target 237
  ]
  edge
  [
    source 1617
    target 237
  ]
  edge
  [
    source 1622
    target 237
  ]
  edge
  [
    source 1633
    target 237
  ]
  edge
  [
    source 1643
    target 237
  ]
  edge
  [
    source 1693
    target 237
  ]
  edge
  [
    source 1694
    target 237
  ]
  edge
  [
    source 1700
    target 237
  ]
  edge
  [
    source 1701
    target 237
  ]
  edge
  [
    source 1702
    target 237
  ]
  edge
  [
    source 1703
    target 237
  ]
  edge
  [
    source 1769
    target 237
  ]
  edge
  [
    source 1845
    target 237
  ]
  edge
  [
    source 1853
    target 237
  ]
  edge
  [
    source 1854
    target 237
  ]
  edge
  [
    source 1857
    target 237
  ]
  edge
  [
    source 1869
    target 237
  ]
  edge
  [
    source 1899
    target 237
  ]
  edge
  [
    source 1981
    target 237
  ]
  edge
  [
    source 2228
    target 237
  ]
  edge
  [
    source 2289
    target 237
  ]
  edge
  [
    source 2338
    target 237
  ]
  edge
  [
    source 2351
    target 237
  ]
  edge
  [
    source 2363
    target 237
  ]
  edge
  [
    source 239
    target 238
  ]
  edge
  [
    source 270
    target 238
  ]
  edge
  [
    source 318
    target 238
  ]
  edge
  [
    source 350
    target 238
  ]
  edge
  [
    source 385
    target 238
  ]
  edge
  [
    source 409
    target 238
  ]
  edge
  [
    source 417
    target 238
  ]
  edge
  [
    source 468
    target 238
  ]
  edge
  [
    source 478
    target 238
  ]
  edge
  [
    source 535
    target 238
  ]
  edge
  [
    source 556
    target 238
  ]
  edge
  [
    source 561
    target 238
  ]
  edge
  [
    source 565
    target 238
  ]
  edge
  [
    source 587
    target 238
  ]
  edge
  [
    source 589
    target 238
  ]
  edge
  [
    source 613
    target 238
  ]
  edge
  [
    source 648
    target 238
  ]
  edge
  [
    source 702
    target 238
  ]
  edge
  [
    source 711
    target 238
  ]
  edge
  [
    source 765
    target 238
  ]
  edge
  [
    source 766
    target 238
  ]
  edge
  [
    source 788
    target 238
  ]
  edge
  [
    source 843
    target 238
  ]
  edge
  [
    source 884
    target 238
  ]
  edge
  [
    source 921
    target 238
  ]
  edge
  [
    source 935
    target 238
  ]
  edge
  [
    source 1062
    target 238
  ]
  edge
  [
    source 1096
    target 238
  ]
  edge
  [
    source 1099
    target 238
  ]
  edge
  [
    source 1101
    target 238
  ]
  edge
  [
    source 1113
    target 238
  ]
  edge
  [
    source 1182
    target 238
  ]
  edge
  [
    source 1212
    target 238
  ]
  edge
  [
    source 1224
    target 238
  ]
  edge
  [
    source 1242
    target 238
  ]
  edge
  [
    source 1265
    target 238
  ]
  edge
  [
    source 1279
    target 238
  ]
  edge
  [
    source 1393
    target 238
  ]
  edge
  [
    source 1424
    target 238
  ]
  edge
  [
    source 1470
    target 238
  ]
  edge
  [
    source 1473
    target 238
  ]
  edge
  [
    source 1567
    target 238
  ]
  edge
  [
    source 1600
    target 238
  ]
  edge
  [
    source 1604
    target 238
  ]
  edge
  [
    source 1606
    target 238
  ]
  edge
  [
    source 1617
    target 238
  ]
  edge
  [
    source 1621
    target 238
  ]
  edge
  [
    source 1622
    target 238
  ]
  edge
  [
    source 1633
    target 238
  ]
  edge
  [
    source 1643
    target 238
  ]
  edge
  [
    source 1680
    target 238
  ]
  edge
  [
    source 1693
    target 238
  ]
  edge
  [
    source 1694
    target 238
  ]
  edge
  [
    source 1700
    target 238
  ]
  edge
  [
    source 1701
    target 238
  ]
  edge
  [
    source 1702
    target 238
  ]
  edge
  [
    source 1703
    target 238
  ]
  edge
  [
    source 1728
    target 238
  ]
  edge
  [
    source 1769
    target 238
  ]
  edge
  [
    source 1797
    target 238
  ]
  edge
  [
    source 1853
    target 238
  ]
  edge
  [
    source 1854
    target 238
  ]
  edge
  [
    source 1855
    target 238
  ]
  edge
  [
    source 1857
    target 238
  ]
  edge
  [
    source 1864
    target 238
  ]
  edge
  [
    source 1869
    target 238
  ]
  edge
  [
    source 1899
    target 238
  ]
  edge
  [
    source 1965
    target 238
  ]
  edge
  [
    source 1968
    target 238
  ]
  edge
  [
    source 1981
    target 238
  ]
  edge
  [
    source 2006
    target 238
  ]
  edge
  [
    source 2018
    target 238
  ]
  edge
  [
    source 2060
    target 238
  ]
  edge
  [
    source 2124
    target 238
  ]
  edge
  [
    source 2138
    target 238
  ]
  edge
  [
    source 2162
    target 238
  ]
  edge
  [
    source 2217
    target 238
  ]
  edge
  [
    source 2228
    target 238
  ]
  edge
  [
    source 2265
    target 238
  ]
  edge
  [
    source 2289
    target 238
  ]
  edge
  [
    source 2338
    target 238
  ]
  edge
  [
    source 2344
    target 238
  ]
  edge
  [
    source 2351
    target 238
  ]
  edge
  [
    source 2363
    target 238
  ]
  edge
  [
    source 310
    target 239
  ]
  edge
  [
    source 350
    target 239
  ]
  edge
  [
    source 409
    target 239
  ]
  edge
  [
    source 535
    target 239
  ]
  edge
  [
    source 556
    target 239
  ]
  edge
  [
    source 561
    target 239
  ]
  edge
  [
    source 587
    target 239
  ]
  edge
  [
    source 763
    target 239
  ]
  edge
  [
    source 766
    target 239
  ]
  edge
  [
    source 788
    target 239
  ]
  edge
  [
    source 935
    target 239
  ]
  edge
  [
    source 958
    target 239
  ]
  edge
  [
    source 1060
    target 239
  ]
  edge
  [
    source 1099
    target 239
  ]
  edge
  [
    source 1224
    target 239
  ]
  edge
  [
    source 1274
    target 239
  ]
  edge
  [
    source 1333
    target 239
  ]
  edge
  [
    source 1473
    target 239
  ]
  edge
  [
    source 1481
    target 239
  ]
  edge
  [
    source 1567
    target 239
  ]
  edge
  [
    source 1617
    target 239
  ]
  edge
  [
    source 1622
    target 239
  ]
  edge
  [
    source 1633
    target 239
  ]
  edge
  [
    source 1693
    target 239
  ]
  edge
  [
    source 1694
    target 239
  ]
  edge
  [
    source 1700
    target 239
  ]
  edge
  [
    source 1701
    target 239
  ]
  edge
  [
    source 1702
    target 239
  ]
  edge
  [
    source 1703
    target 239
  ]
  edge
  [
    source 1769
    target 239
  ]
  edge
  [
    source 1853
    target 239
  ]
  edge
  [
    source 1854
    target 239
  ]
  edge
  [
    source 1857
    target 239
  ]
  edge
  [
    source 1869
    target 239
  ]
  edge
  [
    source 1899
    target 239
  ]
  edge
  [
    source 1981
    target 239
  ]
  edge
  [
    source 2138
    target 239
  ]
  edge
  [
    source 2228
    target 239
  ]
  edge
  [
    source 2265
    target 239
  ]
  edge
  [
    source 2289
    target 239
  ]
  edge
  [
    source 2338
    target 239
  ]
  edge
  [
    source 2351
    target 239
  ]
  edge
  [
    source 2363
    target 239
  ]
  edge
  [
    source 989
    target 240
  ]
  edge
  [
    source 1320
    target 241
  ]
  edge
  [
    source 1467
    target 241
  ]
  edge
  [
    source 1469
    target 241
  ]
  edge
  [
    source 1554
    target 241
  ]
  edge
  [
    source 244
    target 243
  ]
  edge
  [
    source 499
    target 243
  ]
  edge
  [
    source 1392
    target 243
  ]
  edge
  [
    source 1418
    target 243
  ]
  edge
  [
    source 1452
    target 243
  ]
  edge
  [
    source 1566
    target 243
  ]
  edge
  [
    source 2134
    target 243
  ]
  edge
  [
    source 2265
    target 243
  ]
  edge
  [
    source 274
    target 244
  ]
  edge
  [
    source 996
    target 244
  ]
  edge
  [
    source 1465
    target 244
  ]
  edge
  [
    source 1566
    target 244
  ]
  edge
  [
    source 2040
    target 244
  ]
  edge
  [
    source 2265
    target 244
  ]
  edge
  [
    source 947
    target 245
  ]
  edge
  [
    source 2138
    target 245
  ]
  edge
  [
    source 613
    target 246
  ]
  edge
  [
    source 789
    target 246
  ]
  edge
  [
    source 1122
    target 246
  ]
  edge
  [
    source 1349
    target 246
  ]
  edge
  [
    source 1350
    target 246
  ]
  edge
  [
    source 1590
    target 246
  ]
  edge
  [
    source 1861
    target 246
  ]
  edge
  [
    source 1972
    target 246
  ]
  edge
  [
    source 2060
    target 246
  ]
  edge
  [
    source 2228
    target 246
  ]
  edge
  [
    source 1628
    target 247
  ]
  edge
  [
    source 1947
    target 248
  ]
  edge
  [
    source 2365
    target 248
  ]
  edge
  [
    source 277
    target 249
  ]
  edge
  [
    source 352
    target 249
  ]
  edge
  [
    source 734
    target 249
  ]
  edge
  [
    source 1397
    target 249
  ]
  edge
  [
    source 1810
    target 249
  ]
  edge
  [
    source 2265
    target 249
  ]
  edge
  [
    source 689
    target 250
  ]
  edge
  [
    source 985
    target 250
  ]
  edge
  [
    source 1358
    target 250
  ]
  edge
  [
    source 1723
    target 250
  ]
  edge
  [
    source 359
    target 251
  ]
  edge
  [
    source 1373
    target 251
  ]
  edge
  [
    source 1444
    target 252
  ]
  edge
  [
    source 2319
    target 252
  ]
  edge
  [
    source 1358
    target 253
  ]
  edge
  [
    source 2091
    target 253
  ]
  edge
  [
    source 1997
    target 254
  ]
  edge
  [
    source 2268
    target 254
  ]
  edge
  [
    source 2017
    target 255
  ]
  edge
  [
    source 2265
    target 256
  ]
  edge
  [
    source 259
    target 257
  ]
  edge
  [
    source 261
    target 257
  ]
  edge
  [
    source 263
    target 257
  ]
  edge
  [
    source 2111
    target 257
  ]
  edge
  [
    source 259
    target 258
  ]
  edge
  [
    source 2111
    target 258
  ]
  edge
  [
    source 261
    target 259
  ]
  edge
  [
    source 263
    target 259
  ]
  edge
  [
    source 377
    target 259
  ]
  edge
  [
    source 753
    target 259
  ]
  edge
  [
    source 2111
    target 259
  ]
  edge
  [
    source 2119
    target 259
  ]
  edge
  [
    source 377
    target 260
  ]
  edge
  [
    source 2280
    target 260
  ]
  edge
  [
    source 263
    target 261
  ]
  edge
  [
    source 377
    target 261
  ]
  edge
  [
    source 420
    target 261
  ]
  edge
  [
    source 626
    target 261
  ]
  edge
  [
    source 627
    target 261
  ]
  edge
  [
    source 753
    target 261
  ]
  edge
  [
    source 790
    target 261
  ]
  edge
  [
    source 1058
    target 261
  ]
  edge
  [
    source 1159
    target 261
  ]
  edge
  [
    source 1275
    target 261
  ]
  edge
  [
    source 1964
    target 261
  ]
  edge
  [
    source 2111
    target 261
  ]
  edge
  [
    source 2119
    target 261
  ]
  edge
  [
    source 2173
    target 261
  ]
  edge
  [
    source 2265
    target 261
  ]
  edge
  [
    source 2276
    target 261
  ]
  edge
  [
    source 2280
    target 261
  ]
  edge
  [
    source 377
    target 262
  ]
  edge
  [
    source 753
    target 262
  ]
  edge
  [
    source 377
    target 263
  ]
  edge
  [
    source 753
    target 263
  ]
  edge
  [
    source 1075
    target 263
  ]
  edge
  [
    source 1077
    target 263
  ]
  edge
  [
    source 2060
    target 263
  ]
  edge
  [
    source 2111
    target 263
  ]
  edge
  [
    source 2119
    target 263
  ]
  edge
  [
    source 2202
    target 263
  ]
  edge
  [
    source 2231
    target 263
  ]
  edge
  [
    source 2265
    target 263
  ]
  edge
  [
    source 2280
    target 263
  ]
  edge
  [
    source 2344
    target 263
  ]
  edge
  [
    source 1116
    target 264
  ]
  edge
  [
    source 266
    target 265
  ]
  edge
  [
    source 617
    target 266
  ]
  edge
  [
    source 974
    target 266
  ]
  edge
  [
    source 1211
    target 266
  ]
  edge
  [
    source 871
    target 267
  ]
  edge
  [
    source 2072
    target 267
  ]
  edge
  [
    source 2386
    target 267
  ]
  edge
  [
    source 2288
    target 268
  ]
  edge
  [
    source 2137
    target 269
  ]
  edge
  [
    source 271
    target 270
  ]
  edge
  [
    source 350
    target 270
  ]
  edge
  [
    source 372
    target 270
  ]
  edge
  [
    source 385
    target 270
  ]
  edge
  [
    source 387
    target 270
  ]
  edge
  [
    source 467
    target 270
  ]
  edge
  [
    source 468
    target 270
  ]
  edge
  [
    source 478
    target 270
  ]
  edge
  [
    source 561
    target 270
  ]
  edge
  [
    source 587
    target 270
  ]
  edge
  [
    source 589
    target 270
  ]
  edge
  [
    source 734
    target 270
  ]
  edge
  [
    source 749
    target 270
  ]
  edge
  [
    source 766
    target 270
  ]
  edge
  [
    source 871
    target 270
  ]
  edge
  [
    source 935
    target 270
  ]
  edge
  [
    source 1096
    target 270
  ]
  edge
  [
    source 1113
    target 270
  ]
  edge
  [
    source 1212
    target 270
  ]
  edge
  [
    source 1242
    target 270
  ]
  edge
  [
    source 1250
    target 270
  ]
  edge
  [
    source 1265
    target 270
  ]
  edge
  [
    source 1279
    target 270
  ]
  edge
  [
    source 1299
    target 270
  ]
  edge
  [
    source 1393
    target 270
  ]
  edge
  [
    source 1424
    target 270
  ]
  edge
  [
    source 1451
    target 270
  ]
  edge
  [
    source 1591
    target 270
  ]
  edge
  [
    source 1601
    target 270
  ]
  edge
  [
    source 1606
    target 270
  ]
  edge
  [
    source 1617
    target 270
  ]
  edge
  [
    source 1633
    target 270
  ]
  edge
  [
    source 1728
    target 270
  ]
  edge
  [
    source 1797
    target 270
  ]
  edge
  [
    source 1806
    target 270
  ]
  edge
  [
    source 1810
    target 270
  ]
  edge
  [
    source 1853
    target 270
  ]
  edge
  [
    source 1857
    target 270
  ]
  edge
  [
    source 1864
    target 270
  ]
  edge
  [
    source 1965
    target 270
  ]
  edge
  [
    source 1981
    target 270
  ]
  edge
  [
    source 1982
    target 270
  ]
  edge
  [
    source 2060
    target 270
  ]
  edge
  [
    source 2124
    target 270
  ]
  edge
  [
    source 2162
    target 270
  ]
  edge
  [
    source 2228
    target 270
  ]
  edge
  [
    source 2344
    target 270
  ]
  edge
  [
    source 2367
    target 270
  ]
  edge
  [
    source 385
    target 271
  ]
  edge
  [
    source 387
    target 271
  ]
  edge
  [
    source 589
    target 271
  ]
  edge
  [
    source 633
    target 271
  ]
  edge
  [
    source 947
    target 271
  ]
  edge
  [
    source 1033
    target 271
  ]
  edge
  [
    source 1106
    target 271
  ]
  edge
  [
    source 1182
    target 271
  ]
  edge
  [
    source 1201
    target 271
  ]
  edge
  [
    source 1212
    target 271
  ]
  edge
  [
    source 1252
    target 271
  ]
  edge
  [
    source 1265
    target 271
  ]
  edge
  [
    source 1424
    target 271
  ]
  edge
  [
    source 1481
    target 271
  ]
  edge
  [
    source 1617
    target 271
  ]
  edge
  [
    source 1628
    target 271
  ]
  edge
  [
    source 1680
    target 271
  ]
  edge
  [
    source 1837
    target 271
  ]
  edge
  [
    source 1842
    target 271
  ]
  edge
  [
    source 2060
    target 271
  ]
  edge
  [
    source 2138
    target 271
  ]
  edge
  [
    source 461
    target 272
  ]
  edge
  [
    source 506
    target 272
  ]
  edge
  [
    source 549
    target 272
  ]
  edge
  [
    source 694
    target 272
  ]
  edge
  [
    source 704
    target 272
  ]
  edge
  [
    source 742
    target 272
  ]
  edge
  [
    source 826
    target 272
  ]
  edge
  [
    source 1065
    target 272
  ]
  edge
  [
    source 1385
    target 272
  ]
  edge
  [
    source 1640
    target 272
  ]
  edge
  [
    source 1645
    target 272
  ]
  edge
  [
    source 1698
    target 272
  ]
  edge
  [
    source 1790
    target 272
  ]
  edge
  [
    source 1913
    target 272
  ]
  edge
  [
    source 1958
    target 272
  ]
  edge
  [
    source 2031
    target 272
  ]
  edge
  [
    source 2040
    target 272
  ]
  edge
  [
    source 528
    target 273
  ]
  edge
  [
    source 694
    target 273
  ]
  edge
  [
    source 904
    target 273
  ]
  edge
  [
    source 1150
    target 273
  ]
  edge
  [
    source 1151
    target 273
  ]
  edge
  [
    source 1363
    target 273
  ]
  edge
  [
    source 1758
    target 273
  ]
  edge
  [
    source 1830
    target 273
  ]
  edge
  [
    source 1969
    target 273
  ]
  edge
  [
    source 2054
    target 273
  ]
  edge
  [
    source 2265
    target 273
  ]
  edge
  [
    source 2345
    target 273
  ]
  edge
  [
    source 2258
    target 274
  ]
  edge
  [
    source 554
    target 275
  ]
  edge
  [
    source 711
    target 275
  ]
  edge
  [
    source 896
    target 275
  ]
  edge
  [
    source 1643
    target 275
  ]
  edge
  [
    source 1782
    target 275
  ]
  edge
  [
    source 2095
    target 275
  ]
  edge
  [
    source 2138
    target 275
  ]
  edge
  [
    source 1291
    target 276
  ]
  edge
  [
    source 1685
    target 276
  ]
  edge
  [
    source 352
    target 277
  ]
  edge
  [
    source 468
    target 277
  ]
  edge
  [
    source 702
    target 277
  ]
  edge
  [
    source 711
    target 277
  ]
  edge
  [
    source 772
    target 277
  ]
  edge
  [
    source 1096
    target 277
  ]
  edge
  [
    source 1212
    target 277
  ]
  edge
  [
    source 1487
    target 277
  ]
  edge
  [
    source 1600
    target 277
  ]
  edge
  [
    source 1606
    target 277
  ]
  edge
  [
    source 1708
    target 277
  ]
  edge
  [
    source 1721
    target 277
  ]
  edge
  [
    source 1965
    target 277
  ]
  edge
  [
    source 2067
    target 277
  ]
  edge
  [
    source 2124
    target 277
  ]
  edge
  [
    source 2360
    target 277
  ]
  edge
  [
    source 1864
    target 278
  ]
  edge
  [
    source 1998
    target 278
  ]
  edge
  [
    source 1999
    target 278
  ]
  edge
  [
    source 1337
    target 279
  ]
  edge
  [
    source 285
    target 280
  ]
  edge
  [
    source 1102
    target 280
  ]
  edge
  [
    source 1614
    target 280
  ]
  edge
  [
    source 1615
    target 280
  ]
  edge
  [
    source 1016
    target 281
  ]
  edge
  [
    source 2360
    target 281
  ]
  edge
  [
    source 2047
    target 282
  ]
  edge
  [
    source 625
    target 283
  ]
  edge
  [
    source 723
    target 283
  ]
  edge
  [
    source 1256
    target 283
  ]
  edge
  [
    source 1324
    target 283
  ]
  edge
  [
    source 1504
    target 283
  ]
  edge
  [
    source 1644
    target 283
  ]
  edge
  [
    source 2136
    target 283
  ]
  edge
  [
    source 2334
    target 283
  ]
  edge
  [
    source 897
    target 284
  ]
  edge
  [
    source 1614
    target 285
  ]
  edge
  [
    source 1615
    target 285
  ]
  edge
  [
    source 711
    target 286
  ]
  edge
  [
    source 1632
    target 286
  ]
  edge
  [
    source 2360
    target 286
  ]
  edge
  [
    source 639
    target 287
  ]
  edge
  [
    source 944
    target 288
  ]
  edge
  [
    source 1924
    target 288
  ]
  edge
  [
    source 1395
    target 289
  ]
  edge
  [
    source 522
    target 290
  ]
  edge
  [
    source 617
    target 290
  ]
  edge
  [
    source 1211
    target 290
  ]
  edge
  [
    source 292
    target 291
  ]
  edge
  [
    source 293
    target 291
  ]
  edge
  [
    source 522
    target 291
  ]
  edge
  [
    source 613
    target 291
  ]
  edge
  [
    source 616
    target 291
  ]
  edge
  [
    source 617
    target 291
  ]
  edge
  [
    source 624
    target 291
  ]
  edge
  [
    source 974
    target 291
  ]
  edge
  [
    source 986
    target 291
  ]
  edge
  [
    source 1592
    target 291
  ]
  edge
  [
    source 1793
    target 291
  ]
  edge
  [
    source 2069
    target 291
  ]
  edge
  [
    source 293
    target 292
  ]
  edge
  [
    source 382
    target 292
  ]
  edge
  [
    source 519
    target 292
  ]
  edge
  [
    source 617
    target 292
  ]
  edge
  [
    source 382
    target 293
  ]
  edge
  [
    source 519
    target 293
  ]
  edge
  [
    source 617
    target 293
  ]
  edge
  [
    source 624
    target 293
  ]
  edge
  [
    source 1437
    target 293
  ]
  edge
  [
    source 2069
    target 293
  ]
  edge
  [
    source 295
    target 294
  ]
  edge
  [
    source 296
    target 294
  ]
  edge
  [
    source 552
    target 294
  ]
  edge
  [
    source 1107
    target 294
  ]
  edge
  [
    source 1357
    target 294
  ]
  edge
  [
    source 1671
    target 294
  ]
  edge
  [
    source 296
    target 295
  ]
  edge
  [
    source 1107
    target 295
  ]
  edge
  [
    source 1107
    target 296
  ]
  edge
  [
    source 318
    target 297
  ]
  edge
  [
    source 452
    target 297
  ]
  edge
  [
    source 552
    target 297
  ]
  edge
  [
    source 1357
    target 297
  ]
  edge
  [
    source 1424
    target 297
  ]
  edge
  [
    source 1604
    target 297
  ]
  edge
  [
    source 1671
    target 297
  ]
  edge
  [
    source 1968
    target 297
  ]
  edge
  [
    source 2060
    target 297
  ]
  edge
  [
    source 2138
    target 297
  ]
  edge
  [
    source 2344
    target 297
  ]
  edge
  [
    source 1169
    target 298
  ]
  edge
  [
    source 1612
    target 298
  ]
  edge
  [
    source 372
    target 299
  ]
  edge
  [
    source 387
    target 299
  ]
  edge
  [
    source 396
    target 299
  ]
  edge
  [
    source 500
    target 299
  ]
  edge
  [
    source 501
    target 299
  ]
  edge
  [
    source 502
    target 299
  ]
  edge
  [
    source 662
    target 299
  ]
  edge
  [
    source 1265
    target 299
  ]
  edge
  [
    source 1376
    target 299
  ]
  edge
  [
    source 1894
    target 299
  ]
  edge
  [
    source 2352
    target 299
  ]
  edge
  [
    source 2382
    target 299
  ]
  edge
  [
    source 386
    target 300
  ]
  edge
  [
    source 502
    target 300
  ]
  edge
  [
    source 419
    target 301
  ]
  edge
  [
    source 1424
    target 301
  ]
  edge
  [
    source 2060
    target 301
  ]
  edge
  [
    source 318
    target 302
  ]
  edge
  [
    source 545
    target 302
  ]
  edge
  [
    source 978
    target 302
  ]
  edge
  [
    source 1033
    target 302
  ]
  edge
  [
    source 1681
    target 302
  ]
  edge
  [
    source 2083
    target 302
  ]
  edge
  [
    source 2138
    target 302
  ]
  edge
  [
    source 2319
    target 302
  ]
  edge
  [
    source 445
    target 303
  ]
  edge
  [
    source 468
    target 303
  ]
  edge
  [
    source 630
    target 303
  ]
  edge
  [
    source 1285
    target 303
  ]
  edge
  [
    source 1616
    target 304
  ]
  edge
  [
    source 369
    target 305
  ]
  edge
  [
    source 445
    target 305
  ]
  edge
  [
    source 680
    target 305
  ]
  edge
  [
    source 681
    target 305
  ]
  edge
  [
    source 1046
    target 305
  ]
  edge
  [
    source 1148
    target 305
  ]
  edge
  [
    source 1226
    target 305
  ]
  edge
  [
    source 1283
    target 305
  ]
  edge
  [
    source 1664
    target 305
  ]
  edge
  [
    source 1696
    target 305
  ]
  edge
  [
    source 1723
    target 305
  ]
  edge
  [
    source 2002
    target 305
  ]
  edge
  [
    source 338
    target 306
  ]
  edge
  [
    source 718
    target 306
  ]
  edge
  [
    source 491
    target 307
  ]
  edge
  [
    source 316
    target 308
  ]
  edge
  [
    source 1627
    target 308
  ]
  edge
  [
    source 316
    target 309
  ]
  edge
  [
    source 906
    target 309
  ]
  edge
  [
    source 1168
    target 309
  ]
  edge
  [
    source 1627
    target 309
  ]
  edge
  [
    source 1827
    target 309
  ]
  edge
  [
    source 2060
    target 309
  ]
  edge
  [
    source 467
    target 310
  ]
  edge
  [
    source 978
    target 310
  ]
  edge
  [
    source 1096
    target 310
  ]
  edge
  [
    source 1385
    target 310
  ]
  edge
  [
    source 1393
    target 310
  ]
  edge
  [
    source 1546
    target 310
  ]
  edge
  [
    source 1681
    target 310
  ]
  edge
  [
    source 1707
    target 310
  ]
  edge
  [
    source 2399
    target 310
  ]
  edge
  [
    source 312
    target 311
  ]
  edge
  [
    source 313
    target 311
  ]
  edge
  [
    source 1829
    target 311
  ]
  edge
  [
    source 1829
    target 312
  ]
  edge
  [
    source 1829
    target 313
  ]
  edge
  [
    source 2196
    target 314
  ]
  edge
  [
    source 1071
    target 315
  ]
  edge
  [
    source 743
    target 316
  ]
  edge
  [
    source 1168
    target 316
  ]
  edge
  [
    source 1627
    target 316
  ]
  edge
  [
    source 2060
    target 316
  ]
  edge
  [
    source 1109
    target 317
  ]
  edge
  [
    source 1839
    target 317
  ]
  edge
  [
    source 320
    target 318
  ]
  edge
  [
    source 373
    target 318
  ]
  edge
  [
    source 385
    target 318
  ]
  edge
  [
    source 417
    target 318
  ]
  edge
  [
    source 418
    target 318
  ]
  edge
  [
    source 452
    target 318
  ]
  edge
  [
    source 453
    target 318
  ]
  edge
  [
    source 460
    target 318
  ]
  edge
  [
    source 478
    target 318
  ]
  edge
  [
    source 573
    target 318
  ]
  edge
  [
    source 587
    target 318
  ]
  edge
  [
    source 589
    target 318
  ]
  edge
  [
    source 930
    target 318
  ]
  edge
  [
    source 935
    target 318
  ]
  edge
  [
    source 978
    target 318
  ]
  edge
  [
    source 1013
    target 318
  ]
  edge
  [
    source 1086
    target 318
  ]
  edge
  [
    source 1096
    target 318
  ]
  edge
  [
    source 1101
    target 318
  ]
  edge
  [
    source 1116
    target 318
  ]
  edge
  [
    source 1140
    target 318
  ]
  edge
  [
    source 1212
    target 318
  ]
  edge
  [
    source 1242
    target 318
  ]
  edge
  [
    source 1279
    target 318
  ]
  edge
  [
    source 1311
    target 318
  ]
  edge
  [
    source 1393
    target 318
  ]
  edge
  [
    source 1397
    target 318
  ]
  edge
  [
    source 1409
    target 318
  ]
  edge
  [
    source 1633
    target 318
  ]
  edge
  [
    source 1681
    target 318
  ]
  edge
  [
    source 1800
    target 318
  ]
  edge
  [
    source 1808
    target 318
  ]
  edge
  [
    source 1853
    target 318
  ]
  edge
  [
    source 1855
    target 318
  ]
  edge
  [
    source 1864
    target 318
  ]
  edge
  [
    source 1927
    target 318
  ]
  edge
  [
    source 1947
    target 318
  ]
  edge
  [
    source 1968
    target 318
  ]
  edge
  [
    source 1981
    target 318
  ]
  edge
  [
    source 1998
    target 318
  ]
  edge
  [
    source 2050
    target 318
  ]
  edge
  [
    source 2060
    target 318
  ]
  edge
  [
    source 2138
    target 318
  ]
  edge
  [
    source 2156
    target 318
  ]
  edge
  [
    source 2162
    target 318
  ]
  edge
  [
    source 2168
    target 318
  ]
  edge
  [
    source 2217
    target 318
  ]
  edge
  [
    source 2319
    target 318
  ]
  edge
  [
    source 2329
    target 318
  ]
  edge
  [
    source 2344
    target 318
  ]
  edge
  [
    source 2374
    target 318
  ]
  edge
  [
    source 1246
    target 319
  ]
  edge
  [
    source 373
    target 320
  ]
  edge
  [
    source 1075
    target 320
  ]
  edge
  [
    source 1397
    target 320
  ]
  edge
  [
    source 2379
    target 320
  ]
  edge
  [
    source 401
    target 321
  ]
  edge
  [
    source 563
    target 321
  ]
  edge
  [
    source 802
    target 322
  ]
  edge
  [
    source 1390
    target 322
  ]
  edge
  [
    source 1480
    target 322
  ]
  edge
  [
    source 2250
    target 322
  ]
  edge
  [
    source 1024
    target 323
  ]
  edge
  [
    source 325
    target 324
  ]
  edge
  [
    source 982
    target 324
  ]
  edge
  [
    source 1043
    target 324
  ]
  edge
  [
    source 1123
    target 324
  ]
  edge
  [
    source 1479
    target 324
  ]
  edge
  [
    source 2402
    target 324
  ]
  edge
  [
    source 982
    target 325
  ]
  edge
  [
    source 1043
    target 325
  ]
  edge
  [
    source 1123
    target 325
  ]
  edge
  [
    source 1479
    target 325
  ]
  edge
  [
    source 2402
    target 325
  ]
  edge
  [
    source 328
    target 327
  ]
  edge
  [
    source 403
    target 329
  ]
  edge
  [
    source 1000
    target 329
  ]
  edge
  [
    source 1612
    target 329
  ]
  edge
  [
    source 1807
    target 330
  ]
  edge
  [
    source 1016
    target 331
  ]
  edge
  [
    source 2179
    target 332
  ]
  edge
  [
    source 2186
    target 332
  ]
  edge
  [
    source 630
    target 333
  ]
  edge
  [
    source 2198
    target 334
  ]
  edge
  [
    source 966
    target 335
  ]
  edge
  [
    source 1996
    target 336
  ]
  edge
  [
    source 2060
    target 337
  ]
  edge
  [
    source 718
    target 338
  ]
  edge
  [
    source 1975
    target 339
  ]
  edge
  [
    source 2237
    target 339
  ]
  edge
  [
    source 1144
    target 341
  ]
  edge
  [
    source 429
    target 342
  ]
  edge
  [
    source 934
    target 342
  ]
  edge
  [
    source 754
    target 343
  ]
  edge
  [
    source 850
    target 343
  ]
  edge
  [
    source 1581
    target 343
  ]
  edge
  [
    source 1667
    target 343
  ]
  edge
  [
    source 2012
    target 344
  ]
  edge
  [
    source 2233
    target 345
  ]
  edge
  [
    source 1225
    target 346
  ]
  edge
  [
    source 1308
    target 346
  ]
  edge
  [
    source 743
    target 347
  ]
  edge
  [
    source 1439
    target 348
  ]
  edge
  [
    source 1723
    target 348
  ]
  edge
  [
    source 1991
    target 348
  ]
  edge
  [
    source 2043
    target 348
  ]
  edge
  [
    source 2331
    target 348
  ]
  edge
  [
    source 1206
    target 349
  ]
  edge
  [
    source 385
    target 350
  ]
  edge
  [
    source 409
    target 350
  ]
  edge
  [
    source 468
    target 350
  ]
  edge
  [
    source 478
    target 350
  ]
  edge
  [
    source 535
    target 350
  ]
  edge
  [
    source 556
    target 350
  ]
  edge
  [
    source 561
    target 350
  ]
  edge
  [
    source 565
    target 350
  ]
  edge
  [
    source 587
    target 350
  ]
  edge
  [
    source 589
    target 350
  ]
  edge
  [
    source 648
    target 350
  ]
  edge
  [
    source 702
    target 350
  ]
  edge
  [
    source 766
    target 350
  ]
  edge
  [
    source 838
    target 350
  ]
  edge
  [
    source 841
    target 350
  ]
  edge
  [
    source 843
    target 350
  ]
  edge
  [
    source 884
    target 350
  ]
  edge
  [
    source 935
    target 350
  ]
  edge
  [
    source 1062
    target 350
  ]
  edge
  [
    source 1096
    target 350
  ]
  edge
  [
    source 1099
    target 350
  ]
  edge
  [
    source 1101
    target 350
  ]
  edge
  [
    source 1113
    target 350
  ]
  edge
  [
    source 1212
    target 350
  ]
  edge
  [
    source 1224
    target 350
  ]
  edge
  [
    source 1242
    target 350
  ]
  edge
  [
    source 1265
    target 350
  ]
  edge
  [
    source 1279
    target 350
  ]
  edge
  [
    source 1393
    target 350
  ]
  edge
  [
    source 1405
    target 350
  ]
  edge
  [
    source 1406
    target 350
  ]
  edge
  [
    source 1473
    target 350
  ]
  edge
  [
    source 1567
    target 350
  ]
  edge
  [
    source 1606
    target 350
  ]
  edge
  [
    source 1617
    target 350
  ]
  edge
  [
    source 1621
    target 350
  ]
  edge
  [
    source 1622
    target 350
  ]
  edge
  [
    source 1633
    target 350
  ]
  edge
  [
    source 1643
    target 350
  ]
  edge
  [
    source 1700
    target 350
  ]
  edge
  [
    source 1701
    target 350
  ]
  edge
  [
    source 1702
    target 350
  ]
  edge
  [
    source 1703
    target 350
  ]
  edge
  [
    source 1728
    target 350
  ]
  edge
  [
    source 1769
    target 350
  ]
  edge
  [
    source 1797
    target 350
  ]
  edge
  [
    source 1853
    target 350
  ]
  edge
  [
    source 1854
    target 350
  ]
  edge
  [
    source 1855
    target 350
  ]
  edge
  [
    source 1857
    target 350
  ]
  edge
  [
    source 1869
    target 350
  ]
  edge
  [
    source 1965
    target 350
  ]
  edge
  [
    source 1968
    target 350
  ]
  edge
  [
    source 1981
    target 350
  ]
  edge
  [
    source 2060
    target 350
  ]
  edge
  [
    source 2124
    target 350
  ]
  edge
  [
    source 2156
    target 350
  ]
  edge
  [
    source 2162
    target 350
  ]
  edge
  [
    source 2217
    target 350
  ]
  edge
  [
    source 2228
    target 350
  ]
  edge
  [
    source 2285
    target 350
  ]
  edge
  [
    source 2289
    target 350
  ]
  edge
  [
    source 2338
    target 350
  ]
  edge
  [
    source 2344
    target 350
  ]
  edge
  [
    source 2351
    target 350
  ]
  edge
  [
    source 565
    target 351
  ]
  edge
  [
    source 648
    target 351
  ]
  edge
  [
    source 373
    target 352
  ]
  edge
  [
    source 734
    target 352
  ]
  edge
  [
    source 969
    target 352
  ]
  edge
  [
    source 1176
    target 352
  ]
  edge
  [
    source 1397
    target 352
  ]
  edge
  [
    source 1810
    target 352
  ]
  edge
  [
    source 2082
    target 352
  ]
  edge
  [
    source 2265
    target 352
  ]
  edge
  [
    source 1278
    target 353
  ]
  edge
  [
    source 355
    target 354
  ]
  edge
  [
    source 592
    target 354
  ]
  edge
  [
    source 2386
    target 356
  ]
  edge
  [
    source 492
    target 357
  ]
  edge
  [
    source 554
    target 357
  ]
  edge
  [
    source 743
    target 357
  ]
  edge
  [
    source 921
    target 357
  ]
  edge
  [
    source 1033
    target 357
  ]
  edge
  [
    source 1492
    target 357
  ]
  edge
  [
    source 697
    target 358
  ]
  edge
  [
    source 2083
    target 358
  ]
  edge
  [
    source 2105
    target 358
  ]
  edge
  [
    source 1373
    target 359
  ]
  edge
  [
    source 971
    target 360
  ]
  edge
  [
    source 715
    target 361
  ]
  edge
  [
    source 1347
    target 361
  ]
  edge
  [
    source 1696
    target 361
  ]
  edge
  [
    source 1722
    target 361
  ]
  edge
  [
    source 1741
    target 361
  ]
  edge
  [
    source 2145
    target 361
  ]
  edge
  [
    source 2194
    target 361
  ]
  edge
  [
    source 2258
    target 361
  ]
  edge
  [
    source 2331
    target 361
  ]
  edge
  [
    source 2359
    target 361
  ]
  edge
  [
    source 1870
    target 362
  ]
  edge
  [
    source 546
    target 363
  ]
  edge
  [
    source 763
    target 363
  ]
  edge
  [
    source 1360
    target 363
  ]
  edge
  [
    source 1361
    target 363
  ]
  edge
  [
    source 1730
    target 363
  ]
  edge
  [
    source 1947
    target 363
  ]
  edge
  [
    source 2059
    target 363
  ]
  edge
  [
    source 2329
    target 363
  ]
  edge
  [
    source 2365
    target 363
  ]
  edge
  [
    source 2366
    target 363
  ]
  edge
  [
    source 1736
    target 364
  ]
  edge
  [
    source 1756
    target 364
  ]
  edge
  [
    source 2070
    target 364
  ]
  edge
  [
    source 366
    target 365
  ]
  edge
  [
    source 772
    target 365
  ]
  edge
  [
    source 1467
    target 365
  ]
  edge
  [
    source 1554
    target 365
  ]
  edge
  [
    source 1617
    target 365
  ]
  edge
  [
    source 772
    target 366
  ]
  edge
  [
    source 1826
    target 366
  ]
  edge
  [
    source 1968
    target 366
  ]
  edge
  [
    source 2060
    target 366
  ]
  edge
  [
    source 2344
    target 366
  ]
  edge
  [
    source 1808
    target 367
  ]
  edge
  [
    source 1980
    target 367
  ]
  edge
  [
    source 369
    target 368
  ]
  edge
  [
    source 370
    target 368
  ]
  edge
  [
    source 1047
    target 369
  ]
  edge
  [
    source 1215
    target 369
  ]
  edge
  [
    source 1226
    target 369
  ]
  edge
  [
    source 1687
    target 369
  ]
  edge
  [
    source 1786
    target 369
  ]
  edge
  [
    source 2002
    target 369
  ]
  edge
  [
    source 536
    target 370
  ]
  edge
  [
    source 686
    target 370
  ]
  edge
  [
    source 743
    target 370
  ]
  edge
  [
    source 1004
    target 370
  ]
  edge
  [
    source 1272
    target 370
  ]
  edge
  [
    source 1517
    target 370
  ]
  edge
  [
    source 2110
    target 370
  ]
  edge
  [
    source 2138
    target 370
  ]
  edge
  [
    source 2219
    target 370
  ]
  edge
  [
    source 2369
    target 370
  ]
  edge
  [
    source 600
    target 371
  ]
  edge
  [
    source 1840
    target 371
  ]
  edge
  [
    source 443
    target 372
  ]
  edge
  [
    source 1201
    target 372
  ]
  edge
  [
    source 1265
    target 372
  ]
  edge
  [
    source 1318
    target 372
  ]
  edge
  [
    source 1376
    target 372
  ]
  edge
  [
    source 2382
    target 372
  ]
  edge
  [
    source 403
    target 373
  ]
  edge
  [
    source 416
    target 373
  ]
  edge
  [
    source 432
    target 373
  ]
  edge
  [
    source 452
    target 373
  ]
  edge
  [
    source 453
    target 373
  ]
  edge
  [
    source 573
    target 373
  ]
  edge
  [
    source 702
    target 373
  ]
  edge
  [
    source 707
    target 373
  ]
  edge
  [
    source 711
    target 373
  ]
  edge
  [
    source 716
    target 373
  ]
  edge
  [
    source 998
    target 373
  ]
  edge
  [
    source 1106
    target 373
  ]
  edge
  [
    source 1140
    target 373
  ]
  edge
  [
    source 1259
    target 373
  ]
  edge
  [
    source 1306
    target 373
  ]
  edge
  [
    source 1409
    target 373
  ]
  edge
  [
    source 1612
    target 373
  ]
  edge
  [
    source 1707
    target 373
  ]
  edge
  [
    source 1763
    target 373
  ]
  edge
  [
    source 1809
    target 373
  ]
  edge
  [
    source 1864
    target 373
  ]
  edge
  [
    source 1966
    target 373
  ]
  edge
  [
    source 2168
    target 373
  ]
  edge
  [
    source 2217
    target 373
  ]
  edge
  [
    source 2334
    target 373
  ]
  edge
  [
    source 2360
    target 373
  ]
  edge
  [
    source 2374
    target 373
  ]
  edge
  [
    source 2382
    target 373
  ]
  edge
  [
    source 1189
    target 374
  ]
  edge
  [
    source 510
    target 375
  ]
  edge
  [
    source 763
    target 376
  ]
  edge
  [
    source 1060
    target 376
  ]
  edge
  [
    source 1852
    target 376
  ]
  edge
  [
    source 2043
    target 376
  ]
  edge
  [
    source 702
    target 377
  ]
  edge
  [
    source 707
    target 377
  ]
  edge
  [
    source 723
    target 377
  ]
  edge
  [
    source 753
    target 377
  ]
  edge
  [
    source 1169
    target 377
  ]
  edge
  [
    source 1220
    target 377
  ]
  edge
  [
    source 1303
    target 377
  ]
  edge
  [
    source 1546
    target 377
  ]
  edge
  [
    source 1604
    target 377
  ]
  edge
  [
    source 1617
    target 377
  ]
  edge
  [
    source 1698
    target 377
  ]
  edge
  [
    source 1923
    target 377
  ]
  edge
  [
    source 1964
    target 377
  ]
  edge
  [
    source 2049
    target 377
  ]
  edge
  [
    source 2060
    target 377
  ]
  edge
  [
    source 2111
    target 377
  ]
  edge
  [
    source 2119
    target 377
  ]
  edge
  [
    source 2138
    target 377
  ]
  edge
  [
    source 2228
    target 377
  ]
  edge
  [
    source 2265
    target 377
  ]
  edge
  [
    source 2280
    target 377
  ]
  edge
  [
    source 2340
    target 377
  ]
  edge
  [
    source 2344
    target 377
  ]
  edge
  [
    source 2360
    target 377
  ]
  edge
  [
    source 2399
    target 377
  ]
  edge
  [
    source 403
    target 378
  ]
  edge
  [
    source 447
    target 378
  ]
  edge
  [
    source 772
    target 378
  ]
  edge
  [
    source 795
    target 378
  ]
  edge
  [
    source 837
    target 378
  ]
  edge
  [
    source 1255
    target 378
  ]
  edge
  [
    source 1612
    target 378
  ]
  edge
  [
    source 1660
    target 378
  ]
  edge
  [
    source 1955
    target 378
  ]
  edge
  [
    source 547
    target 379
  ]
  edge
  [
    source 851
    target 379
  ]
  edge
  [
    source 961
    target 379
  ]
  edge
  [
    source 1600
    target 379
  ]
  edge
  [
    source 1741
    target 379
  ]
  edge
  [
    source 1983
    target 379
  ]
  edge
  [
    source 2122
    target 379
  ]
  edge
  [
    source 702
    target 380
  ]
  edge
  [
    source 1600
    target 380
  ]
  edge
  [
    source 1767
    target 380
  ]
  edge
  [
    source 1983
    target 380
  ]
  edge
  [
    source 1265
    target 381
  ]
  edge
  [
    source 519
    target 382
  ]
  edge
  [
    source 613
    target 382
  ]
  edge
  [
    source 634
    target 382
  ]
  edge
  [
    source 547
    target 383
  ]
  edge
  [
    source 851
    target 383
  ]
  edge
  [
    source 950
    target 383
  ]
  edge
  [
    source 961
    target 383
  ]
  edge
  [
    source 983
    target 383
  ]
  edge
  [
    source 1182
    target 383
  ]
  edge
  [
    source 1263
    target 383
  ]
  edge
  [
    source 1814
    target 383
  ]
  edge
  [
    source 1962
    target 383
  ]
  edge
  [
    source 2262
    target 383
  ]
  edge
  [
    source 2265
    target 383
  ]
  edge
  [
    source 1903
    target 384
  ]
  edge
  [
    source 387
    target 385
  ]
  edge
  [
    source 396
    target 385
  ]
  edge
  [
    source 417
    target 385
  ]
  edge
  [
    source 468
    target 385
  ]
  edge
  [
    source 478
    target 385
  ]
  edge
  [
    source 546
    target 385
  ]
  edge
  [
    source 561
    target 385
  ]
  edge
  [
    source 587
    target 385
  ]
  edge
  [
    source 589
    target 385
  ]
  edge
  [
    source 702
    target 385
  ]
  edge
  [
    source 711
    target 385
  ]
  edge
  [
    source 734
    target 385
  ]
  edge
  [
    source 749
    target 385
  ]
  edge
  [
    source 763
    target 385
  ]
  edge
  [
    source 766
    target 385
  ]
  edge
  [
    source 935
    target 385
  ]
  edge
  [
    source 947
    target 385
  ]
  edge
  [
    source 1096
    target 385
  ]
  edge
  [
    source 1101
    target 385
  ]
  edge
  [
    source 1106
    target 385
  ]
  edge
  [
    source 1113
    target 385
  ]
  edge
  [
    source 1182
    target 385
  ]
  edge
  [
    source 1212
    target 385
  ]
  edge
  [
    source 1242
    target 385
  ]
  edge
  [
    source 1265
    target 385
  ]
  edge
  [
    source 1279
    target 385
  ]
  edge
  [
    source 1351
    target 385
  ]
  edge
  [
    source 1360
    target 385
  ]
  edge
  [
    source 1393
    target 385
  ]
  edge
  [
    source 1424
    target 385
  ]
  edge
  [
    source 1467
    target 385
  ]
  edge
  [
    source 1554
    target 385
  ]
  edge
  [
    source 1600
    target 385
  ]
  edge
  [
    source 1604
    target 385
  ]
  edge
  [
    source 1606
    target 385
  ]
  edge
  [
    source 1617
    target 385
  ]
  edge
  [
    source 1633
    target 385
  ]
  edge
  [
    source 1655
    target 385
  ]
  edge
  [
    source 1680
    target 385
  ]
  edge
  [
    source 1728
    target 385
  ]
  edge
  [
    source 1792
    target 385
  ]
  edge
  [
    source 1797
    target 385
  ]
  edge
  [
    source 1808
    target 385
  ]
  edge
  [
    source 1810
    target 385
  ]
  edge
  [
    source 1853
    target 385
  ]
  edge
  [
    source 1854
    target 385
  ]
  edge
  [
    source 1855
    target 385
  ]
  edge
  [
    source 1857
    target 385
  ]
  edge
  [
    source 1864
    target 385
  ]
  edge
  [
    source 1869
    target 385
  ]
  edge
  [
    source 1947
    target 385
  ]
  edge
  [
    source 1965
    target 385
  ]
  edge
  [
    source 1968
    target 385
  ]
  edge
  [
    source 1981
    target 385
[truncated: 308,799 more chars]
