# Supplementary material for: Large-scale bioactivity analysis of the small-molecule assayed proteome
Source: PLoS One. 2017 Feb 8;12(2):e0171413. doi: 10.1371/journal.pone.0171413 (PMC5298297; doi:10.1371/journal.pone.0171413)
Supplement: S7 File — This is a zipped Excel readable tab separated text file with PubChem compound ids (cid) for each compound in the first column. The first (header) line contains a unique representative UniProt identifier for each sequence-similar protein target cluster. Six targets had no UniProt translation and include a GenBank GI number instead, prefixed with “gi_”. Zero values represent inactive compound-target activity outcomes, while values of one represent active outcomes. (ZIP) [file pone.0171413.s015.zip]

Archive with 1 entries (1 files):
- S7_File.xls
