# Supplementary material for: Large-scale bioactivity analysis of the small-molecule assayed proteome
Source: PLoS One. 2017 Feb 8;12(2):e0171413. doi: 10.1371/journal.pone.0171413 (PMC5298297; doi:10.1371/journal.pone.0171413)
Supplement: S8 File — This file reports all protein domain combinations that occur together on the same protein targets among the PubChem BioAssay target set, as identified with the HMMER analysis described in the main text. This is a zipped Excel readable tab separated text file with Pfam domain ids in the first column, and domain compositions including this Pfam domain in the second column with domains separated by an underscore. The third column lists all domain co-occurrences (also underscore separated) for this Pfam domain, and is repeated (and identical) for all rows corresponding to the same Pfam domain. Out of 2798 Pfam domains which occur on multiple-target proteins, approximately half (1388 domains) is found in only one unique combination on these targets. (ZIP) [file pone.0171413.s016.zip]

Archive with 3 entries (2 files):
- S8_File.xls
- __MACOSX/
- __MACOSX/._S8_File.xls
