# Supplementary material for: Large-scale bioactivity analysis of the small-molecule assayed proteome
Source: PLoS One. 2017 Feb 8;12(2):e0171413. doi: 10.1371/journal.pone.0171413 (PMC5298297; doi:10.1371/journal.pone.0171413)
Supplement: S8 File — This file reports all protein domain combinations that occur together on the same protein targets among the PubChem BioAssay target set, as identified with the HMMER analysis described in the main text. This is a zipped Excel readable tab separated text file with Pfam domain ids in the first column, and domain compositions including this Pfam domain in the second column with domains separated by an underscore. The third column lists all domain co-occurrences (also underscore separated) for this Pfam domain, and is repeated (and identical) for all rows corresponding to the same Pfam domain. Out of 2798 Pfam domains which occur on multiple-target proteins, approximately half (1388 domains) is found in only one unique combination on these targets. (ZIP) [file pone.0171413.s016.zip › S8_File.xls]

Pfam_domain	Domain_compositions	All_cooccurrences
PF08016	PF08016_PF08952	PF00023_PF00036_PF00059_PF00430_PF00520_PF00612_PF00801_PF01462_PF01477_PF01822_PF02010_PF02214_PF02535_PF03792_PF06512_PF06670_PF06832_PF07495_PF07885_PF08344_PF08763_PF08952_PF11601_PF11705_PF11879_PF11933_PF12446_PF12796_PF12799_PF13405_PF13606_PF13637_PF13855_PF13857_PF16017_PF16118_PF16820_PF16885_PF16905
PF08016	PF00520_PF08016_PF08763_PF16885_PF16905	PF00023_PF00036_PF00059_PF00430_PF00520_PF00612_PF00801_PF01462_PF01477_PF01822_PF02010_PF02214_PF02535_PF03792_PF06512_PF06670_PF06832_PF07495_PF07885_PF08344_PF08763_PF08952_PF11601_PF11705_PF11879_PF11933_PF12446_PF12796_PF12799_PF13405_PF13606_PF13637_PF13855_PF13857_PF16017_PF16118_PF16820_PF16885_PF16905
PF08016	PF00036_PF00520_PF08016_PF13405	PF00023_PF00036_PF00059_PF00430_PF00520_PF00612_PF00801_PF01462_PF01477_PF01822_PF02010_PF02214_PF02535_PF03792_PF06512_PF06670_PF06832_PF07495_PF07885_PF08344_PF08763_PF08952_PF11601_PF11705_PF11879_PF11933_PF12446_PF12796_PF12799_PF13405_PF13606_PF13637_PF13855_PF13857_PF16017_PF16118_PF16820_PF16885_PF16905
PF08016	PF00520_PF06670_PF08016_PF08763_PF16885_PF16905	PF00023_PF00036_PF00059_PF00430_PF00520_PF00612_PF00801_PF01462_PF01477_PF01822_PF02010_PF02214_PF02535_PF03792_PF06512_PF06670_PF06832_PF07495_PF07885_PF08344_PF08763_PF08952_PF11601_PF11705_PF11879_PF11933_PF12446_PF12796_PF12799_PF13405_PF13606_PF13637_PF13855_PF13857_PF16017_PF16118_PF16820_PF16885_PF16905
PF08016	PF00520_PF02214_PF07885_PF08016	PF00023_PF00036_PF00059_PF00430_PF00520_PF00612_PF00801_PF01462_PF01477_PF01822_PF02010_PF02214_PF02535_PF03792_PF06512_PF06670_PF06832_PF07495_PF07885_PF08344_PF08763_PF08952_PF11601_PF11705_PF11879_PF11933_PF12446_PF12796_PF12799_PF13405_PF13606_PF13637_PF13855_PF13857_PF16017_PF16118_PF16820_PF16885_PF16905
PF08016	PF00430_PF00520_PF00612_PF02535_PF06512_PF08016_PF11933_PF16905	PF00023_PF00036_PF00059_PF00430_PF00520_PF00612_PF00801_PF01462_PF01477_PF01822_PF02010_PF02214_PF02535_PF03792_PF06512_PF06670_PF06832_PF07495_PF07885_PF08344_PF08763_PF08952_PF11601_PF11705_PF11879_PF11933_PF12446_PF12796_PF12799_PF13405_PF13606_PF13637_PF13855_PF13857_PF16017_PF16118_PF16820_PF16885_PF16905
PF08016	PF00430_PF00520_PF00612_PF06512_PF08016_PF11933_PF16905	PF00023_PF00036_PF00059_PF00430_PF00520_PF00612_PF00801_PF01462_PF01477_PF01822_PF02010_PF02214_PF02535_PF03792_PF06512_PF06670_PF06832_PF07495_PF07885_PF08344_PF08763_PF08952_PF11601_PF11705_PF11879_PF11933_PF12446_PF12796_PF12799_PF13405_PF13606_PF13637_PF13855_PF13857_PF16017_PF16118_PF16820_PF16885_PF16905
PF08016	PF00430_PF00520_PF06512_PF08016_PF11933_PF16905	PF00023_PF00036_PF00059_PF00430_PF00520_PF00612_PF00801_PF01462_PF01477_PF01822_PF02010_PF02214_PF02535_PF03792_PF06512_PF06670_PF06832_PF07495_PF07885_PF08344_PF08763_PF08952_PF11601_PF11705_PF11879_PF11933_PF12446_PF12796_PF12799_PF13405_PF13606_PF13637_PF13855_PF13857_PF16017_PF16118_PF16820_PF16885_PF16905
PF08016	PF00520_PF00612_PF06512_PF08016_PF11933_PF16905	PF00023_PF00036_PF00059_PF00430_PF00520_PF00612_PF00801_PF01462_PF01477_PF01822_PF02010_PF02214_PF02535_PF03792_PF06512_PF06670_PF06832_PF07495_PF07885_PF08344_PF08763_PF08952_PF11601_PF11705_PF11879_PF11933_PF12446_PF12796_PF12799_PF13405_PF13606_PF13637_PF13855_PF13857_PF16017_PF16118_PF16820_PF16885_PF16905
PF08016	PF00520_PF00612_PF06512_PF08016_PF16905	PF00023_PF00036_PF00059_PF00430_PF00520_PF00612_PF00801_PF01462_PF01477_PF01822_PF02010_PF02214_PF02535_PF03792_PF06512_PF06670_PF06832_PF07495_PF07885_PF08344_PF08763_PF08952_PF11601_PF11705_PF11879_PF11933_PF12446_PF12796_PF12799_PF13405_PF13606_PF13637_PF13855_PF13857_PF16017_PF16118_PF16820_PF16885_PF16905
PF08016	PF00520_PF06512_PF08016_PF16905	PF00023_PF00036_PF00059_PF00430_PF00520_PF00612_PF00801_PF01462_PF01477_PF01822_PF02010_PF02214_PF02535_PF03792_PF06512_PF06670_PF06832_PF07495_PF07885_PF08344_PF08763_PF08952_PF11601_PF11705_PF11879_PF11933_PF12446_PF12796_PF12799_PF13405_PF13606_PF13637_PF13855_PF13857_PF16017_PF16118_PF16820_PF16885_PF16905
PF08016	PF00520_PF08016	PF00023_PF00036_PF00059_PF00430_PF00520_PF00612_PF00801_PF01462_PF01477_PF01822_PF02010_PF02214_PF02535_PF03792_PF06512_PF06670_PF06832_PF07495_PF07885_PF08344_PF08763_PF08952_PF11601_PF11705_PF11879_PF11933_PF12446_PF12796_PF12799_PF13405_PF13606_PF13637_PF13855_PF13857_PF16017_PF16118_PF16820_PF16885_PF16905
PF08016	PF00520_PF00612_PF02535_PF06512_PF08016_PF11933_PF16905	PF00023_PF00036_PF00059_PF00430_PF00520_PF00612_PF00801_PF01462_PF01477_PF01822_PF02010_PF02214_PF02535_PF03792_PF06512_PF06670_PF06832_PF07495_PF07885_PF08344_PF08763_PF08952_PF11601_PF11705_PF11879_PF11933_PF12446_PF12796_PF12799_PF13405_PF13606_PF13637_PF13855_PF13857_PF16017_PF16118_PF16820_PF16885_PF16905
PF08016	PF00023_PF00520_PF08016_PF08344_PF12796_PF13606_PF13637_PF13857	PF00023_PF00036_PF00059_PF00430_PF00520_PF00612_PF00801_PF01462_PF01477_PF01822_PF02010_PF02214_PF02535_PF03792_PF06512_PF06670_PF06832_PF07495_PF07885_PF08344_PF08763_PF08952_PF11601_PF11705_PF11879_PF11933_PF12446_PF12796_PF12799_PF13405_PF13606_PF13637_PF13855_PF13857_PF16017_PF16118_PF16820_PF16885_PF16905
PF08016	PF00520_PF08016_PF08763_PF16905	PF00023_PF00036_PF00059_PF00430_PF00520_PF00612_PF00801_PF01462_PF01477_PF01822_PF02010_PF02214_PF02535_PF03792_PF06512_PF06670_PF06832_PF07495_PF07885_PF08344_PF08763_PF08952_PF11601_PF11705_PF11879_PF11933_PF12446_PF12796_PF12799_PF13405_PF13606_PF13637_PF13855_PF13857_PF16017_PF16118_PF16820_PF16885_PF16905
PF08016	PF00520_PF06512_PF08016_PF11933_PF16905	PF00023_PF00036_PF00059_PF00430_PF00520_PF00612_PF00801_PF01462_PF01477_PF01822_PF02010_PF02214_PF02535_PF03792_PF06512_PF06670_PF06832_PF07495_PF07885_PF08344_PF08763_PF08952_PF11601_PF11705_PF11879_PF11933_PF12446_PF12796_PF12799_PF13405_PF13606_PF13637_PF13855_PF13857_PF16017_PF16118_PF16820_PF16885_PF16905
PF08016	PF00023_PF00520_PF03792_PF08016_PF08344_PF12796_PF13606_PF13637_PF13857	PF00023_PF00036_PF00059_PF00430_PF00520_PF00612_PF00801_PF01462_PF01477_PF01822_PF02010_PF02214_PF02535_PF03792_PF06512_PF06670_PF06832_PF07495_PF07885_PF08344_PF08763_PF08952_PF11601_PF11705_PF11879_PF11933_PF12446_PF12796_PF12799_PF13405_PF13606_PF13637_PF13855_PF13857_PF16017_PF16118_PF16820_PF16885_PF16905
PF08016	PF00023_PF00520_PF08016_PF12796_PF13606_PF13637_PF13857	PF00023_PF00036_PF00059_PF00430_PF00520_PF00612_PF00801_PF01462_PF01477_PF01822_PF02010_PF02214_PF02535_PF03792_PF06512_PF06670_PF06832_PF07495_PF07885_PF08344_PF08763_PF08952_PF11601_PF11705_PF11879_PF11933_PF12446_PF12796_PF12799_PF13405_PF13606_PF13637_PF13855_PF13857_PF16017_PF16118_PF16820_PF16885_PF16905
PF08016	PF00520_PF02214_PF07885_PF08016_PF11601_PF11879_PF16017	PF00023_PF00036_PF00059_PF00430_PF00520_PF00612_PF00801_PF01462_PF01477_PF01822_PF02010_PF02214_PF02535_PF03792_PF06512_PF06670_PF06832_PF07495_PF07885_PF08344_PF08763_PF08952_PF11601_PF11705_PF11879_PF11933_PF12446_PF12796_PF12799_PF13405_PF13606_PF13637_PF13855_PF13857_PF16017_PF16118_PF16820_PF16885_PF16905
PF08016	PF00520_PF08016_PF08763_PF11705_PF12446_PF16885_PF16905	PF00023_PF00036_PF00059_PF00430_PF00520_PF00612_PF00801_PF01462_PF01477_PF01822_PF02010_PF02214_PF02535_PF03792_PF06512_PF06670_PF06832_PF07495_PF07885_PF08344_PF08763_PF08952_PF11601_PF11705_PF11879_PF11933_PF12446_PF12796_PF12799_PF13405_PF13606_PF13637_PF13855_PF13857_PF16017_PF16118_PF16820_PF16885_PF16905
PF08016	PF00520_PF08016_PF16118	PF00023_PF00036_PF00059_PF00430_PF00520_PF00612_PF00801_PF01462_PF01477_PF01822_PF02010_PF02214_PF02535_PF03792_PF06512_PF06670_PF06832_PF07495_PF07885_PF08344_PF08763_PF08952_PF11601_PF11705_PF11879_PF11933_PF12446_PF12796_PF12799_PF13405_PF13606_PF13637_PF13855_PF13857_PF16017_PF16118_PF16820_PF16885_PF16905
PF08016	PF00059_PF00801_PF01462_PF01477_PF01822_PF02010_PF06832_PF07495_PF08016_PF12799_PF13855_PF16820	PF00023_PF00036_PF00059_PF00430_PF00520_PF00612_PF00801_PF01462_PF01477_PF01822_PF02010_PF02214_PF02535_PF03792_PF06512_PF06670_PF06832_PF07495_PF07885_PF08344_PF08763_PF08952_PF11601_PF11705_PF11879_PF11933_PF12446_PF12796_PF12799_PF13405_PF13606_PF13637_PF13855_PF13857_PF16017_PF16118_PF16820_PF16885_PF16905
PF08952	PF08016_PF08952	PF08016
PF00023	PF00023_PF12796_PF13606_PF13637_PF13857	PF00008_PF00018_PF00066_PF00069_PF00071_PF00169_PF00385_PF00520_PF00531_PF00536_PF00554_PF00644_PF00856_PF01163_PF01412_PF01734_PF02724_PF03114_PF03296_PF03385_PF03792_PF03985_PF04960_PF05033_PF06293_PF06479_PF06816_PF07645_PF07647_PF07653_PF07684_PF07714_PF07974_PF08016_PF08344_PF08477_PF09372_PF10366_PF11705_PF11936_PF12661_PF12796_PF12947_PF13476_PF13606_PF13637_PF13857_PF14604_PF15406_PF15413…
PF00023	PF00023_PF00069_PF07714_PF12796_PF13606_PF13637_PF13857	PF00008_PF00018_PF00066_PF00069_PF00071_PF00169_PF00385_PF00520_PF00531_PF00536_PF00554_PF00644_PF00856_PF01163_PF01412_PF01734_PF02724_PF03114_PF03296_PF03385_PF03792_PF03985_PF04960_PF05033_PF06293_PF06479_PF06816_PF07645_PF07647_PF07653_PF07684_PF07714_PF07974_PF08016_PF08344_PF08477_PF09372_PF10366_PF11705_PF11936_PF12661_PF12796_PF12947_PF13476_PF13606_PF13637_PF13857_PF14604_PF15406_PF15413…
PF00023	PF00008_PF00023_PF00066_PF06816_PF07645_PF07684_PF07974_PF11936_PF12661_PF12796_PF12947_PF13606_PF13637_PF13857	PF00008_PF00018_PF00066_PF00069_PF00071_PF00169_PF00385_PF00520_PF00531_PF00536_PF00554_PF00644_PF00856_PF01163_PF01412_PF01734_PF02724_PF03114_PF03296_PF03385_PF03792_PF03985_PF04960_PF05033_PF06293_PF06479_PF06816_PF07645_PF07647_PF07653_PF07684_PF07714_PF07974_PF08016_PF08344_PF08477_PF09372_PF10366_PF11705_PF11936_PF12661_PF12796_PF12947_PF13476_PF13606_PF13637_PF13857_PF14604_PF15406_PF15413…
PF00023	PF00023_PF00856_PF02724_PF03985_PF05033_PF12796_PF13606_PF13637_PF13857	PF00008_PF00018_PF00066_PF00069_PF00071_PF00169_PF00385_PF00520_PF00531_PF00536_PF00554_PF00644_PF00856_PF01163_PF01412_PF01734_PF02724_PF03114_PF03296_PF03385_PF03792_PF03985_PF04960_PF05033_PF06293_PF06479_PF06816_PF07645_PF07647_PF07653_PF07684_PF07714_PF07974_PF08016_PF08344_PF08477_PF09372_PF10366_PF11705_PF11936_PF12661_PF12796_PF12947_PF13476_PF13606_PF13637_PF13857_PF14604_PF15406_PF15413…
PF00023	PF00023_PF00531_PF00554_PF12796_PF13606_PF13637_PF13857_PF16179	PF00008_PF00018_PF00066_PF00069_PF00071_PF00169_PF00385_PF00520_PF00531_PF00536_PF00554_PF00644_PF00856_PF01163_PF01412_PF01734_PF02724_PF03114_PF03296_PF03385_PF03792_PF03985_PF04960_PF05033_PF06293_PF06479_PF06816_PF07645_PF07647_PF07653_PF07684_PF07714_PF07974_PF08016_PF08344_PF08477_PF09372_PF10366_PF11705_PF11936_PF12661_PF12796_PF12947_PF13476_PF13606_PF13637_PF13857_PF14604_PF15406_PF15413…
PF00023	PF00023_PF04960_PF12796_PF13606_PF13637_PF13857	PF00008_PF00018_PF00066_PF00069_PF00071_PF00169_PF00385_PF00520_PF00531_PF00536_PF00554_PF00644_PF00856_PF01163_PF01412_PF01734_PF02724_PF03114_PF03296_PF03385_PF03792_PF03985_PF04960_PF05033_PF06293_PF06479_PF06816_PF07645_PF07647_PF07653_PF07684_PF07714_PF07974_PF08016_PF08344_PF08477_PF09372_PF10366_PF11705_PF11936_PF12661_PF12796_PF12947_PF13476_PF13606_PF13637_PF13857_PF14604_PF15406_PF15413…
PF00023	PF00023_PF00069_PF01163_PF06293_PF06479_PF07714_PF12796_PF13606_PF13637_PF13857	PF00008_PF00018_PF00066_PF00069_PF00071_PF00169_PF00385_PF00520_PF00531_PF00536_PF00554_PF00644_PF00856_PF01163_PF01412_PF01734_PF02724_PF03114_PF03296_PF03385_PF03792_PF03985_PF04960_PF05033_PF06293_PF06479_PF06816_PF07645_PF07647_PF07653_PF07684_PF07714_PF07974_PF08016_PF08344_PF08477_PF09372_PF10366_PF11705_PF11936_PF12661_PF12796_PF12947_PF13476_PF13606_PF13637_PF13857_PF14604_PF15406_PF15413…
PF00023	PF00023_PF00520_PF08016_PF08344_PF12796_PF13606_PF13637_PF13857	PF00008_PF00018_PF00066_PF00069_PF00071_PF00169_PF00385_PF00520_PF00531_PF00536_PF00554_PF00644_PF00856_PF01163_PF01412_PF01734_PF02724_PF03114_PF03296_PF03385_PF03792_PF03985_PF04960_PF05033_PF06293_PF06479_PF06816_PF07645_PF07647_PF07653_PF07684_PF07714_PF07974_PF08016_PF08344_PF08477_PF09372_PF10366_PF11705_PF11936_PF12661_PF12796_PF12947_PF13476_PF13606_PF13637_PF13857_PF14604_PF15406_PF15413…
PF00023	PF00023_PF00536_PF00644_PF07647_PF10366_PF12796_PF13606_PF13637_PF13857	PF00008_PF00018_PF00066_PF00069_PF00071_PF00169_PF00385_PF00520_PF00531_PF00536_PF00554_PF00644_PF00856_PF01163_PF01412_PF01734_PF02724_PF03114_PF03296_PF03385_PF03792_PF03985_PF04960_PF05033_PF06293_PF06479_PF06816_PF07645_PF07647_PF07653_PF07684_PF07714_PF07974_PF08016_PF08344_PF08477_PF09372_PF10366_PF11705_PF11936_PF12661_PF12796_PF12947_PF13476_PF13606_PF13637_PF13857_PF14604_PF15406_PF15413…
PF00023	PF00023_PF00069_PF06293_PF06479_PF07714_PF12796_PF13606_PF13637_PF13857	PF00008_PF00018_PF00066_PF00069_PF00071_PF00169_PF00385_PF00520_PF00531_PF00536_PF00554_PF00644_PF00856_PF01163_PF01412_PF01734_PF02724_PF03114_PF03296_PF03385_PF03792_PF03985_PF04960_PF05033_PF06293_PF06479_PF06816_PF07645_PF07647_PF07653_PF07684_PF07714_PF07974_PF08016_PF08344_PF08477_PF09372_PF10366_PF11705_PF11936_PF12661_PF12796_PF12947_PF13476_PF13606_PF13637_PF13857_PF14604_PF15406_PF15413…
PF00023	PF00023_PF12796_PF13606_PF13637_PF13857_PF16700	PF00008_PF00018_PF00066_PF00069_PF00071_PF00169_PF00385_PF00520_PF00531_PF00536_PF00554_PF00644_PF00856_PF01163_PF01412_PF01734_PF02724_PF03114_PF03296_PF03385_PF03792_PF03985_PF04960_PF05033_PF06293_PF06479_PF06816_PF07645_PF07647_PF07653_PF07684_PF07714_PF07974_PF08016_PF08344_PF08477_PF09372_PF10366_PF11705_PF11936_PF12661_PF12796_PF12947_PF13476_PF13606_PF13637_PF13857_PF14604_PF15406_PF15413…
PF00023	PF00023_PF00531_PF12796_PF13606_PF13637_PF13857	PF00008_PF00018_PF00066_PF00069_PF00071_PF00169_PF00385_PF00520_PF00531_PF00536_PF00554_PF00644_PF00856_PF01163_PF01412_PF01734_PF02724_PF03114_PF03296_PF03385_PF03792_PF03985_PF04960_PF05033_PF06293_PF06479_PF06816_PF07645_PF07647_PF07653_PF07684_PF07714_PF07974_PF08016_PF08344_PF08477_PF09372_PF10366_PF11705_PF11936_PF12661_PF12796_PF12947_PF13476_PF13606_PF13637_PF13857_PF14604_PF15406_PF15413…
PF00023	PF00023_PF09372_PF12796_PF13606_PF13637_PF13857	PF00008_PF00018_PF00066_PF00069_PF00071_PF00169_PF00385_PF00520_PF00531_PF00536_PF00554_PF00644_PF00856_PF01163_PF01412_PF01734_PF02724_PF03114_PF03296_PF03385_PF03792_PF03985_PF04960_PF05033_PF06293_PF06479_PF06816_PF07645_PF07647_PF07653_PF07684_PF07714_PF07974_PF08016_PF08344_PF08477_PF09372_PF10366_PF11705_PF11936_PF12661_PF12796_PF12947_PF13476_PF13606_PF13637_PF13857_PF14604_PF15406_PF15413…
PF00023	PF00023_PF00536_PF00644_PF07647_PF12796_PF13606_PF13637_PF13857	PF00008_PF00018_PF00066_PF00069_PF00071_PF00169_PF00385_PF00520_PF00531_PF00536_PF00554_PF00644_PF00856_PF01163_PF01412_PF01734_PF02724_PF03114_PF03296_PF03385_PF03792_PF03985_PF04960_PF05033_PF06293_PF06479_PF06816_PF07645_PF07647_PF07653_PF07684_PF07714_PF07974_PF08016_PF08344_PF08477_PF09372_PF10366_PF11705_PF11936_PF12661_PF12796_PF12947_PF13476_PF13606_PF13637_PF13857_PF14604_PF15406_PF15413…
PF00023	PF00023_PF00856_PF02724_PF05033_PF11705_PF12796_PF13606_PF13637_PF13857	PF00008_PF00018_PF00066_PF00069_PF00071_PF00169_PF00385_PF00520_PF00531_PF00536_PF00554_PF00644_PF00856_PF01163_PF01412_PF01734_PF02724_PF03114_PF03296_PF03385_PF03792_PF03985_PF04960_PF05033_PF06293_PF06479_PF06816_PF07645_PF07647_PF07653_PF07684_PF07714_PF07974_PF08016_PF08344_PF08477_PF09372_PF10366_PF11705_PF11936_PF12661_PF12796_PF12947_PF13476_PF13606_PF13637_PF13857_PF14604_PF15406_PF15413…
PF00023	PF00023_PF00520_PF12796_PF13606_PF13637_PF13857	PF00008_PF00018_PF00066_PF00069_PF00071_PF00169_PF00385_PF00520_PF00531_PF00536_PF00554_PF00644_PF00856_PF01163_PF01412_PF01734_PF02724_PF03114_PF03296_PF03385_PF03792_PF03985_PF04960_PF05033_PF06293_PF06479_PF06816_PF07645_PF07647_PF07653_PF07684_PF07714_PF07974_PF08016_PF08344_PF08477_PF09372_PF10366_PF11705_PF11936_PF12661_PF12796_PF12947_PF13476_PF13606_PF13637_PF13857_PF14604_PF15406_PF15413…
PF00023	PF00023_PF00069_PF00531_PF01163_PF06293_PF07714_PF12796_PF13476_PF13606_PF13637_PF13857_PF16095	PF00008_PF00018_PF00066_PF00069_PF00071_PF00169_PF00385_PF00520_PF00531_PF00536_PF00554_PF00644_PF00856_PF01163_PF01412_PF01734_PF02724_PF03114_PF03296_PF03385_PF03792_PF03985_PF04960_PF05033_PF06293_PF06479_PF06816_PF07645_PF07647_PF07653_PF07684_PF07714_PF07974_PF08016_PF08344_PF08477_PF09372_PF10366_PF11705_PF11936_PF12661_PF12796_PF12947_PF13476_PF13606_PF13637_PF13857_PF14604_PF15406_PF15413…
PF00023	PF00023_PF00856_PF05033_PF12796_PF13606_PF13637_PF13857	PF00008_PF00018_PF00066_PF00069_PF00071_PF00169_PF00385_PF00520_PF00531_PF00536_PF00554_PF00644_PF00856_PF01163_PF01412_PF01734_PF02724_PF03114_PF03296_PF03385_PF03792_PF03985_PF04960_PF05033_PF06293_PF06479_PF06816_PF07645_PF07647_PF07653_PF07684_PF07714_PF07974_PF08016_PF08344_PF08477_PF09372_PF10366_PF11705_PF11936_PF12661_PF12796_PF12947_PF13476_PF13606_PF13637_PF13857_PF14604_PF15406_PF15413…
PF00023	PF00023_PF00520_PF03792_PF08016_PF08344_PF12796_PF13606_PF13637_PF13857	PF00008_PF00018_PF00066_PF00069_PF00071_PF00169_PF00385_PF00520_PF00531_PF00536_PF00554_PF00644_PF00856_PF01163_PF01412_PF01734_PF02724_PF03114_PF03296_PF03385_PF03792_PF03985_PF04960_PF05033_PF06293_PF06479_PF06816_PF07645_PF07647_PF07653_PF07684_PF07714_PF07974_PF08016_PF08344_PF08477_PF09372_PF10366_PF11705_PF11936_PF12661_PF12796_PF12947_PF13476_PF13606_PF13637_PF13857_PF14604_PF15406_PF15413…
PF00023	PF00023_PF00520_PF08016_PF12796_PF13606_PF13637_PF13857	PF00008_PF00018_PF00066_PF00069_PF00071_PF00169_PF00385_PF00520_PF00531_PF00536_PF00554_PF00644_PF00856_PF01163_PF01412_PF01734_PF02724_PF03114_PF03296_PF03385_PF03792_PF03985_PF04960_PF05033_PF06293_PF06479_PF06816_PF07645_PF07647_PF07653_PF07684_PF07714_PF07974_PF08016_PF08344_PF08477_PF09372_PF10366_PF11705_PF11936_PF12661_PF12796_PF12947_PF13476_PF13606_PF13637_PF13857_PF14604_PF15406_PF15413…
PF00023	PF00018_PF00023_PF00169_PF01412_PF03114_PF03385_PF07653_PF12796_PF13606_PF13637_PF13857_PF14604_PF16746	PF00008_PF00018_PF00066_PF00069_PF00071_PF00169_PF00385_PF00520_PF00531_PF00536_PF00554_PF00644_PF00856_PF01163_PF01412_PF01734_PF02724_PF03114_PF03296_PF03385_PF03792_PF03985_PF04960_PF05033_PF06293_PF06479_PF06816_PF07645_PF07647_PF07653_PF07684_PF07714_PF07974_PF08016_PF08344_PF08477_PF09372_PF10366_PF11705_PF11936_PF12661_PF12796_PF12947_PF13476_PF13606_PF13637_PF13857_PF14604_PF15406_PF15413…
PF00023	PF00023_PF01734_PF12796_PF13606_PF13637_PF13857	PF00008_PF00018_PF00066_PF00069_PF00071_PF00169_PF00385_PF00520_PF00531_PF00536_PF00554_PF00644_PF00856_PF01163_PF01412_PF01734_PF02724_PF03114_PF03296_PF03385_PF03792_PF03985_PF04960_PF05033_PF06293_PF06479_PF06816_PF07645_PF07647_PF07653_PF07684_PF07714_PF07974_PF08016_PF08344_PF08477_PF09372_PF10366_PF11705_PF11936_PF12661_PF12796_PF12947_PF13476_PF13606_PF13637_PF13857_PF14604_PF15406_PF15413…
PF00023	PF00023_PF00385_PF12796_PF13606_PF13637_PF13857	PF00008_PF00018_PF00066_PF00069_PF00071_PF00169_PF00385_PF00520_PF00531_PF00536_PF00554_PF00644_PF00856_PF01163_PF01412_PF01734_PF02724_PF03114_PF03296_PF03385_PF03792_PF03985_PF04960_PF05033_PF06293_PF06479_PF06816_PF07645_PF07647_PF07653_PF07684_PF07714_PF07974_PF08016_PF08344_PF08477_PF09372_PF10366_PF11705_PF11936_PF12661_PF12796_PF12947_PF13476_PF13606_PF13637_PF13857_PF14604_PF15406_PF15413…
PF00023	PF00023_PF00520_PF03296_PF12796_PF13606_PF13637_PF13857	PF00008_PF00018_PF00066_PF00069_PF00071_PF00169_PF00385_PF00520_PF00531_PF00536_PF00554_PF00644_PF00856_PF01163_PF01412_PF01734_PF02724_PF03114_PF03296_PF03385_PF03792_PF03985_PF04960_PF05033_PF06293_PF06479_PF06816_PF07645_PF07647_PF07653_PF07684_PF07714_PF07974_PF08016_PF08344_PF08477_PF09372_PF10366_PF11705_PF11936_PF12661_PF12796_PF12947_PF13476_PF13606_PF13637_PF13857_PF14604_PF15406_PF15413…
PF00023	PF00023_PF00071_PF00169_PF01412_PF08477_PF12796_PF13606_PF13637_PF13857_PF15406_PF15413	PF00008_PF00018_PF00066_PF00069_PF00071_PF00169_PF00385_PF00520_PF00531_PF00536_PF00554_PF00644_PF00856_PF01163_PF01412_PF01734_PF02724_PF03114_PF03296_PF03385_PF03792_PF03985_PF04960_PF05033_PF06293_PF06479_PF06816_PF07645_PF07647_PF07653_PF07684_PF07714_PF07974_PF08016_PF08344_PF08477_PF09372_PF10366_PF11705_PF11936_PF12661_PF12796_PF12947_PF13476_PF13606_PF13637_PF13857_PF14604_PF15406_PF15413…
PF12796	PF00023_PF12796_PF13606_PF13637_PF13857	PF00005_PF00008_PF00018_PF00023_PF00025_PF00066_PF00069_PF00071_PF00169_PF00385_PF00437_PF00503_PF00514_PF00520_PF00531_PF00536_PF00554_PF00644_PF00856_PF00931_PF01163_PF01412_PF01734_PF01926_PF02724_PF03114_PF03296_PF03385_PF03792_PF03985_PF04670_PF04960_PF05033_PF05729_PF06293_PF06479_PF06816_PF07645_PF07647_PF07653_PF07684_PF07714_PF07974_PF08016_PF08344_PF08477_PF09372_PF10366_PF10662_PF11705…
PF12796	PF00023_PF00069_PF07714_PF12796_PF13606_PF13637_PF13857	PF00005_PF00008_PF00018_PF00023_PF00025_PF00066_PF00069_PF00071_PF00169_PF00385_PF00437_PF00503_PF00514_PF00520_PF00531_PF00536_PF00554_PF00644_PF00856_PF00931_PF01163_PF01412_PF01734_PF01926_PF02724_PF03114_PF03296_PF03385_PF03792_PF03985_PF04670_PF04960_PF05033_PF05729_PF06293_PF06479_PF06816_PF07645_PF07647_PF07653_PF07684_PF07714_PF07974_PF08016_PF08344_PF08477_PF09372_PF10366_PF10662_PF11705…
PF12796	PF00008_PF00023_PF00066_PF06816_PF07645_PF07684_PF07974_PF11936_PF12661_PF12796_PF12947_PF13606_PF13637_PF13857	PF00005_PF00008_PF00018_PF00023_PF00025_PF00066_PF00069_PF00071_PF00169_PF00385_PF00437_PF00503_PF00514_PF00520_PF00531_PF00536_PF00554_PF00644_PF00856_PF00931_PF01163_PF01412_PF01734_PF01926_PF02724_PF03114_PF03296_PF03385_PF03792_PF03985_PF04670_PF04960_PF05033_PF05729_PF06293_PF06479_PF06816_PF07645_PF07647_PF07653_PF07684_PF07714_PF07974_PF08016_PF08344_PF08477_PF09372_PF10366_PF10662_PF11705…
PF12796	PF00023_PF00856_PF02724_PF03985_PF05033_PF12796_PF13606_PF13637_PF13857	PF00005_PF00008_PF00018_PF00023_PF00025_PF00066_PF00069_PF00071_PF00169_PF00385_PF00437_PF00503_PF00514_PF00520_PF00531_PF00536_PF00554_PF00644_PF00856_PF00931_PF01163_PF01412_PF01734_PF01926_PF02724_PF03114_PF03296_PF03385_PF03792_PF03985_PF04670_PF04960_PF05033_PF05729_PF06293_PF06479_PF06816_PF07645_PF07647_PF07653_PF07684_PF07714_PF07974_PF08016_PF08344_PF08477_PF09372_PF10366_PF10662_PF11705…
PF12796	PF00023_PF00531_PF00554_PF12796_PF13606_PF13637_PF13857_PF16179	PF00005_PF00008_PF00018_PF00023_PF00025_PF00066_PF00069_PF00071_PF00169_PF00385_PF00437_PF00503_PF00514_PF00520_PF00531_PF00536_PF00554_PF00644_PF00856_PF00931_PF01163_PF01412_PF01734_PF01926_PF02724_PF03114_PF03296_PF03385_PF03792_PF03985_PF04670_PF04960_PF05033_PF05729_PF06293_PF06479_PF06816_PF07645_PF07647_PF07653_PF07684_PF07714_PF07974_PF08016_PF08344_PF08477_PF09372_PF10366_PF10662_PF11705…
PF12796	PF00023_PF04960_PF12796_PF13606_PF13637_PF13857	PF00005_PF00008_PF00018_PF00023_PF00025_PF00066_PF00069_PF00071_PF00169_PF00385_PF00437_PF00503_PF00514_PF00520_PF00531_PF00536_PF00554_PF00644_PF00856_PF00931_PF01163_PF01412_PF01734_PF01926_PF02724_PF03114_PF03296_PF03385_PF03792_PF03985_PF04670_PF04960_PF05033_PF05729_PF06293_PF06479_PF06816_PF07645_PF07647_PF07653_PF07684_PF07714_PF07974_PF08016_PF08344_PF08477_PF09372_PF10366_PF10662_PF11705…
PF12796	PF00023_PF00069_PF01163_PF06293_PF06479_PF07714_PF12796_PF13606_PF13637_PF13857	PF00005_PF00008_PF00018_PF00023_PF00025_PF00066_PF00069_PF00071_PF00169_PF00385_PF00437_PF00503_PF00514_PF00520_PF00531_PF00536_PF00554_PF00644_PF00856_PF00931_PF01163_PF01412_PF01734_PF01926_PF02724_PF03114_PF03296_PF03385_PF03792_PF03985_PF04670_PF04960_PF05033_PF05729_PF06293_PF06479_PF06816_PF07645_PF07647_PF07653_PF07684_PF07714_PF07974_PF08016_PF08344_PF08477_PF09372_PF10366_PF10662_PF11705…
PF12796	PF00023_PF00520_PF08016_PF08344_PF12796_PF13606_PF13637_PF13857	PF00005_PF00008_PF00018_PF00023_PF00025_PF00066_PF00069_PF00071_PF00169_PF00385_PF00437_PF00503_PF00514_PF00520_PF00531_PF00536_PF00554_PF00644_PF00856_PF00931_PF01163_PF01412_PF01734_PF01926_PF02724_PF03114_PF03296_PF03385_PF03792_PF03985_PF04670_PF04960_PF05033_PF05729_PF06293_PF06479_PF06816_PF07645_PF07647_PF07653_PF07684_PF07714_PF07974_PF08016_PF08344_PF08477_PF09372_PF10366_PF10662_PF11705…
PF12796	PF00023_PF00536_PF00644_PF07647_PF10366_PF12796_PF13606_PF13637_PF13857	PF00005_PF00008_PF00018_PF00023_PF00025_PF00066_PF00069_PF00071_PF00169_PF00385_PF00437_PF00503_PF00514_PF00520_PF00531_PF00536_PF00554_PF00644_PF00856_PF00931_PF01163_PF01412_PF01734_PF01926_PF02724_PF03114_PF03296_PF03385_PF03792_PF03985_PF04670_PF04960_PF05033_PF05729_PF06293_PF06479_PF06816_PF07645_PF07647_PF07653_PF07684_PF07714_PF07974_PF08016_PF08344_PF08477_PF09372_PF10366_PF10662_PF11705…
PF12796	PF00023_PF00069_PF06293_PF06479_PF07714_PF12796_PF13606_PF13637_PF13857	PF00005_PF00008_PF00018_PF00023_PF00025_PF00066_PF00069_PF00071_PF00169_PF00385_PF00437_PF00503_PF00514_PF00520_PF00531_PF00536_PF00554_PF00644_PF00856_PF00931_PF01163_PF01412_PF01734_PF01926_PF02724_PF03114_PF03296_PF03385_PF03792_PF03985_PF04670_PF04960_PF05033_PF05729_PF06293_PF06479_PF06816_PF07645_PF07647_PF07653_PF07684_PF07714_PF07974_PF08016_PF08344_PF08477_PF09372_PF10366_PF10662_PF11705…
PF12796	PF00023_PF12796_PF13606_PF13637_PF13857_PF16700	PF00005_PF00008_PF00018_PF00023_PF00025_PF00066_PF00069_PF00071_PF00169_PF00385_PF00437_PF00503_PF00514_PF00520_PF00531_PF00536_PF00554_PF00644_PF00856_PF00931_PF01163_PF01412_PF01734_PF01926_PF02724_PF03114_PF03296_PF03385_PF03792_PF03985_PF04670_PF04960_PF05033_PF05729_PF06293_PF06479_PF06816_PF07645_PF07647_PF07653_PF07684_PF07714_PF07974_PF08016_PF08344_PF08477_PF09372_PF10366_PF10662_PF11705…
PF12796	PF00023_PF00531_PF12796_PF13606_PF13637_PF13857	PF00005_PF00008_PF00018_PF00023_PF00025_PF00066_PF00069_PF00071_PF00169_PF00385_PF00437_PF00503_PF00514_PF00520_PF00531_PF00536_PF00554_PF00644_PF00856_PF00931_PF01163_PF01412_PF01734_PF01926_PF02724_PF03114_PF03296_PF03385_PF03792_PF03985_PF04670_PF04960_PF05033_PF05729_PF06293_PF06479_PF06816_PF07645_PF07647_PF07653_PF07684_PF07714_PF07974_PF08016_PF08344_PF08477_PF09372_PF10366_PF10662_PF11705…
PF12796	PF00023_PF09372_PF12796_PF13606_PF13637_PF13857	PF00005_PF00008_PF00018_PF00023_PF00025_PF00066_PF00069_PF00071_PF00169_PF00385_PF00437_PF00503_PF00514_PF00520_PF00531_PF00536_PF00554_PF00644_PF00856_PF00931_PF01163_PF01412_PF01734_PF01926_PF02724_PF03114_PF03296_PF03385_PF03792_PF03985_PF04670_PF04960_PF05033_PF05729_PF06293_PF06479_PF06816_PF07645_PF07647_PF07653_PF07684_PF07714_PF07974_PF08016_PF08344_PF08477_PF09372_PF10366_PF10662_PF11705…
PF12796	PF00023_PF00536_PF00644_PF07647_PF12796_PF13606_PF13637_PF13857	PF00005_PF00008_PF00018_PF00023_PF00025_PF00066_PF00069_PF00071_PF00169_PF00385_PF00437_PF00503_PF00514_PF00520_PF00531_PF00536_PF00554_PF00644_PF00856_PF00931_PF01163_PF01412_PF01734_PF01926_PF02724_PF03114_PF03296_PF03385_PF03792_PF03985_PF04670_PF04960_PF05033_PF05729_PF06293_PF06479_PF06816_PF07645_PF07647_PF07653_PF07684_PF07714_PF07974_PF08016_PF08344_PF08477_PF09372_PF10366_PF10662_PF11705…
PF12796	PF00023_PF00856_PF02724_PF05033_PF11705_PF12796_PF13606_PF13637_PF13857	PF00005_PF00008_PF00018_PF00023_PF00025_PF00066_PF00069_PF00071_PF00169_PF00385_PF00437_PF00503_PF00514_PF00520_PF00531_PF00536_PF00554_PF00644_PF00856_PF00931_PF01163_PF01412_PF01734_PF01926_PF02724_PF03114_PF03296_PF03385_PF03792_PF03985_PF04670_PF04960_PF05033_PF05729_PF06293_PF06479_PF06816_PF07645_PF07647_PF07653_PF07684_PF07714_PF07974_PF08016_PF08344_PF08477_PF09372_PF10366_PF10662_PF11705…
PF12796	PF00005_PF00025_PF00069_PF00071_PF00437_PF00931_PF01926_PF04670_PF05729_PF06293_PF07714_PF08477_PF10662_PF12796_PF12799_PF13401_PF13516_PF13855_PF14580_PF16095	PF00005_PF00008_PF00018_PF00023_PF00025_PF00066_PF00069_PF00071_PF00169_PF00385_PF00437_PF00503_PF00514_PF00520_PF00531_PF00536_PF00554_PF00644_PF00856_PF00931_PF01163_PF01412_PF01734_PF01926_PF02724_PF03114_PF03296_PF03385_PF03792_PF03985_PF04670_PF04960_PF05033_PF05729_PF06293_PF06479_PF06816_PF07645_PF07647_PF07653_PF07684_PF07714_PF07974_PF08016_PF08344_PF08477_PF09372_PF10366_PF10662_PF11705…
PF12796	PF00023_PF00520_PF12796_PF13606_PF13637_PF13857	PF00005_PF00008_PF00018_PF00023_PF00025_PF00066_PF00069_PF00071_PF00169_PF00385_PF00437_PF00503_PF00514_PF00520_PF00531_PF00536_PF00554_PF00644_PF00856_PF00931_PF01163_PF01412_PF01734_PF01926_PF02724_PF03114_PF03296_PF03385_PF03792_PF03985_PF04670_PF04960_PF05033_PF05729_PF06293_PF06479_PF06816_PF07645_PF07647_PF07653_PF07684_PF07714_PF07974_PF08016_PF08344_PF08477_PF09372_PF10366_PF10662_PF11705…
PF12796	PF00023_PF00069_PF00531_PF01163_PF06293_PF07714_PF12796_PF13476_PF13606_PF13637_PF13857_PF16095	PF00005_PF00008_PF00018_PF00023_PF00025_PF00066_PF00069_PF00071_PF00169_PF00385_PF00437_PF00503_PF00514_PF00520_PF00531_PF00536_PF00554_PF00644_PF00856_PF00931_PF01163_PF01412_PF01734_PF01926_PF02724_PF03114_PF03296_PF03385_PF03792_PF03985_PF04670_PF04960_PF05033_PF05729_PF06293_PF06479_PF06816_PF07645_PF07647_PF07653_PF07684_PF07714_PF07974_PF08016_PF08344_PF08477_PF09372_PF10366_PF10662_PF11705…
PF12796	PF00023_PF00856_PF05033_PF12796_PF13606_PF13637_PF13857	PF00005_PF00008_PF00018_PF00023_PF00025_PF00066_PF00069_PF00071_PF00169_PF00385_PF00437_PF00503_PF00514_PF00520_PF00531_PF00536_PF00554_PF00644_PF00856_PF00931_PF01163_PF01412_PF01734_PF01926_PF02724_PF03114_PF03296_PF03385_PF03792_PF03985_PF04670_PF04960_PF05033_PF05729_PF06293_PF06479_PF06816_PF07645_PF07647_PF07653_PF07684_PF07714_PF07974_PF08016_PF08344_PF08477_PF09372_PF10366_PF10662_PF11705…
PF12796	PF00023_PF00520_PF03792_PF08016_PF08344_PF12796_PF13606_PF13637_PF13857	PF00005_PF00008_PF00018_PF00023_PF00025_PF00066_PF00069_PF00071_PF00169_PF00385_PF00437_PF00503_PF00514_PF00520_PF00531_PF00536_PF00554_PF00644_PF00856_PF00931_PF01163_PF01412_PF01734_PF01926_PF02724_PF03114_PF03296_PF03385_PF03792_PF03985_PF04670_PF04960_PF05033_PF05729_PF06293_PF06479_PF06816_PF07645_PF07647_PF07653_PF07684_PF07714_PF07974_PF08016_PF08344_PF08477_PF09372_PF10366_PF10662_PF11705…
PF12796	PF00005_PF00025_PF00069_PF00071_PF00437_PF00503_PF00514_PF00931_PF01926_PF04670_PF05729_PF06293_PF07714_PF08477_PF10662_PF12796_PF12799_PF13191_PF13401_PF13606_PF13855_PF14580_PF16095	PF00005_PF00008_PF00018_PF00023_PF00025_PF00066_PF00069_PF00071_PF00169_PF00385_PF00437_PF00503_PF00514_PF00520_PF00531_PF00536_PF00554_PF00644_PF00856_PF00931_PF01163_PF01412_PF01734_PF01926_PF02724_PF03114_PF03296_PF03385_PF03792_PF03985_PF04670_PF04960_PF05033_PF05729_PF06293_PF06479_PF06816_PF07645_PF07647_PF07653_PF07684_PF07714_PF07974_PF08016_PF08344_PF08477_PF09372_PF10366_PF10662_PF11705…
PF12796	PF00023_PF00520_PF08016_PF12796_PF13606_PF13637_PF13857	PF00005_PF00008_PF00018_PF00023_PF00025_PF00066_PF00069_PF00071_PF00169_PF00385_PF00437_PF00503_PF00514_PF00520_PF00531_PF00536_PF00554_PF00644_PF00856_PF00931_PF01163_PF01412_PF01734_PF01926_PF02724_PF03114_PF03296_PF03385_PF03792_PF03985_PF04670_PF04960_PF05033_PF05729_PF06293_PF06479_PF06816_PF07645_PF07647_PF07653_PF07684_PF07714_PF07974_PF08016_PF08344_PF08477_PF09372_PF10366_PF10662_PF11705…
PF12796	PF00018_PF00023_PF00169_PF01412_PF03114_PF03385_PF07653_PF12796_PF13606_PF13637_PF13857_PF14604_PF16746	PF00005_PF00008_PF00018_PF00023_PF00025_PF00066_PF00069_PF00071_PF00169_PF00385_PF00437_PF00503_PF00514_PF00520_PF00531_PF00536_PF00554_PF00644_PF00856_PF00931_PF01163_PF01412_PF01734_PF01926_PF02724_PF03114_PF03296_PF03385_PF03792_PF03985_PF04670_PF04960_PF05033_PF05729_PF06293_PF06479_PF06816_PF07645_PF07647_PF07653_PF07684_PF07714_PF07974_PF08016_PF08344_PF08477_PF09372_PF10366_PF10662_PF11705…
PF12796	PF00023_PF01734_PF12796_PF13606_PF13637_PF13857	PF00005_PF00008_PF00018_PF00023_PF00025_PF00066_PF00069_PF00071_PF00169_PF00385_PF00437_PF00503_PF00514_PF00520_PF00531_PF00536_PF00554_PF00644_PF00856_PF00931_PF01163_PF01412_PF01734_PF01926_PF02724_PF03114_PF03296_PF03385_PF03792_PF03985_PF04670_PF04960_PF05033_PF05729_PF06293_PF06479_PF06816_PF07645_PF07647_PF07653_PF07684_PF07714_PF07974_PF08016_PF08344_PF08477_PF09372_PF10366_PF10662_PF11705…
PF12796	PF00023_PF00385_PF12796_PF13606_PF13637_PF13857	PF00005_PF00008_PF00018_PF00023_PF00025_PF00066_PF00069_PF00071_PF00169_PF00385_PF00437_PF00503_PF00514_PF00520_PF00531_PF00536_PF00554_PF00644_PF00856_PF00931_PF01163_PF01412_PF01734_PF01926_PF02724_PF03114_PF03296_PF03385_PF03792_PF03985_PF04670_PF04960_PF05033_PF05729_PF06293_PF06479_PF06816_PF07645_PF07647_PF07653_PF07684_PF07714_PF07974_PF08016_PF08344_PF08477_PF09372_PF10366_PF10662_PF11705…
PF12796	PF00023_PF00520_PF03296_PF12796_PF13606_PF13637_PF13857	PF00005_PF00008_PF00018_PF00023_PF00025_PF00066_PF00069_PF00071_PF00169_PF00385_PF00437_PF00503_PF00514_PF00520_PF00531_PF00536_PF00554_PF00644_PF00856_PF00931_PF01163_PF01412_PF01734_PF01926_PF02724_PF03114_PF03296_PF03385_PF03792_PF03985_PF04670_PF04960_PF05033_PF05729_PF06293_PF06479_PF06816_PF07645_PF07647_PF07653_PF07684_PF07714_PF07974_PF08016_PF08344_PF08477_PF09372_PF10366_PF10662_PF11705…
PF12796	PF00023_PF00071_PF00169_PF01412_PF08477_PF12796_PF13606_PF13637_PF13857_PF15406_PF15413	PF00005_PF00008_PF00018_PF00023_PF00025_PF00066_PF00069_PF00071_PF00169_PF00385_PF00437_PF00503_PF00514_PF00520_PF00531_PF00536_PF00554_PF00644_PF00856_PF00931_PF01163_PF01412_PF01734_PF01926_PF02724_PF03114_PF03296_PF03385_PF03792_PF03985_PF04670_PF04960_PF05033_PF05729_PF06293_PF06479_PF06816_PF07645_PF07647_PF07653_PF07684_PF07714_PF07974_PF08016_PF08344_PF08477_PF09372_PF10366_PF10662_PF11705…
PF13606	PF00023_PF12796_PF13606_PF13637_PF13857	PF00005_PF00008_PF00018_PF00023_PF00025_PF00066_PF00069_PF00071_PF00169_PF00385_PF00437_PF00503_PF00514_PF00520_PF00531_PF00536_PF00554_PF00644_PF00856_PF00931_PF01163_PF01412_PF01734_PF01926_PF02724_PF03114_PF03296_PF03385_PF03792_PF03985_PF04670_PF04960_PF05033_PF05729_PF06293_PF06479_PF06816_PF07645_PF07647_PF07653_PF07684_PF07714_PF07974_PF08016_PF08344_PF08477_PF09372_PF10366_PF10662_PF11705…
PF13606	PF00023_PF00069_PF07714_PF12796_PF13606_PF13637_PF13857	PF00005_PF00008_PF00018_PF00023_PF00025_PF00066_PF00069_PF00071_PF00169_PF00385_PF00437_PF00503_PF00514_PF00520_PF00531_PF00536_PF00554_PF00644_PF00856_PF00931_PF01163_PF01412_PF01734_PF01926_PF02724_PF03114_PF03296_PF03385_PF03792_PF03985_PF04670_PF04960_PF05033_PF05729_PF06293_PF06479_PF06816_PF07645_PF07647_PF07653_PF07684_PF07714_PF07974_PF08016_PF08344_PF08477_PF09372_PF10366_PF10662_PF11705…
PF13606	PF00008_PF00023_PF00066_PF06816_PF07645_PF07684_PF07974_PF11936_PF12661_PF12796_PF12947_PF13606_PF13637_PF13857	PF00005_PF00008_PF00018_PF00023_PF00025_PF00066_PF00069_PF00071_PF00169_PF00385_PF00437_PF00503_PF00514_PF00520_PF00531_PF00536_PF00554_PF00644_PF00856_PF00931_PF01163_PF01412_PF01734_PF01926_PF02724_PF03114_PF03296_PF03385_PF03792_PF03985_PF04670_PF04960_PF05033_PF05729_PF06293_PF06479_PF06816_PF07645_PF07647_PF07653_PF07684_PF07714_PF07974_PF08016_PF08344_PF08477_PF09372_PF10366_PF10662_PF11705…
PF13606	PF00023_PF00856_PF02724_PF03985_PF05033_PF12796_PF13606_PF13637_PF13857	PF00005_PF00008_PF00018_PF00023_PF00025_PF00066_PF00069_PF00071_PF00169_PF00385_PF00437_PF00503_PF00514_PF00520_PF00531_PF00536_PF00554_PF00644_PF00856_PF00931_PF01163_PF01412_PF01734_PF01926_PF02724_PF03114_PF03296_PF03385_PF03792_PF03985_PF04670_PF04960_PF05033_PF05729_PF06293_PF06479_PF06816_PF07645_PF07647_PF07653_PF07684_PF07714_PF07974_PF08016_PF08344_PF08477_PF09372_PF10366_PF10662_PF11705…
PF13606	PF00023_PF00531_PF00554_PF12796_PF13606_PF13637_PF13857_PF16179	PF00005_PF00008_PF00018_PF00023_PF00025_PF00066_PF00069_PF00071_PF00169_PF00385_PF00437_PF00503_PF00514_PF00520_PF00531_PF00536_PF00554_PF00644_PF00856_PF00931_PF01163_PF01412_PF01734_PF01926_PF02724_PF03114_PF03296_PF03385_PF03792_PF03985_PF04670_PF04960_PF05033_PF05729_PF06293_PF06479_PF06816_PF07645_PF07647_PF07653_PF07684_PF07714_PF07974_PF08016_PF08344_PF08477_PF09372_PF10366_PF10662_PF11705…
PF13606	PF00023_PF04960_PF12796_PF13606_PF13637_PF13857	PF00005_PF00008_PF00018_PF00023_PF00025_PF00066_PF00069_PF00071_PF00169_PF00385_PF00437_PF00503_PF00514_PF00520_PF00531_PF00536_PF00554_PF00644_PF00856_PF00931_PF01163_PF01412_PF01734_PF01926_PF02724_PF03114_PF03296_PF03385_PF03792_PF03985_PF04670_PF04960_PF05033_PF05729_PF06293_PF06479_PF06816_PF07645_PF07647_PF07653_PF07684_PF07714_PF07974_PF08016_PF08344_PF08477_PF09372_PF10366_PF10662_PF11705…
PF13606	PF00023_PF00069_PF01163_PF06293_PF06479_PF07714_PF12796_PF13606_PF13637_PF13857	PF00005_PF00008_PF00018_PF00023_PF00025_PF00066_PF00069_PF00071_PF00169_PF00385_PF00437_PF00503_PF00514_PF00520_PF00531_PF00536_PF00554_PF00644_PF00856_PF00931_PF01163_PF01412_PF01734_PF01926_PF02724_PF03114_PF03296_PF03385_PF03792_PF03985_PF04670_PF04960_PF05033_PF05729_PF06293_PF06479_PF06816_PF07645_PF07647_PF07653_PF07684_PF07714_PF07974_PF08016_PF08344_PF08477_PF09372_PF10366_PF10662_PF11705…
PF13606	PF00023_PF00520_PF08016_PF08344_PF12796_PF13606_PF13637_PF13857	PF00005_PF00008_PF00018_PF00023_PF00025_PF00066_PF00069_PF00071_PF00169_PF00385_PF00437_PF00503_PF00514_PF00520_PF00531_PF00536_PF00554_PF00644_PF00856_PF00931_PF01163_PF01412_PF01734_PF01926_PF02724_PF03114_PF03296_PF03385_PF03792_PF03985_PF04670_PF04960_PF05033_PF05729_PF06293_PF06479_PF06816_PF07645_PF07647_PF07653_PF07684_PF07714_PF07974_PF08016_PF08344_PF08477_PF09372_PF10366_PF10662_PF11705…
PF13606	PF00023_PF00536_PF00644_PF07647_PF10366_PF12796_PF13606_PF13637_PF13857	PF00005_PF00008_PF00018_PF00023_PF00025_PF00066_PF00069_PF00071_PF00169_PF00385_PF00437_PF00503_PF00514_PF00520_PF00531_PF00536_PF00554_PF00644_PF00856_PF00931_PF01163_PF01412_PF01734_PF01926_PF02724_PF03114_PF03296_PF03385_PF03792_PF03985_PF04670_PF04960_PF05033_PF05729_PF06293_PF06479_PF06816_PF07645_PF07647_PF07653_PF07684_PF07714_PF07974_PF08016_PF08344_PF08477_PF09372_PF10366_PF10662_PF11705…
PF13606	PF00023_PF00069_PF06293_PF06479_PF07714_PF12796_PF13606_PF13637_PF13857	PF00005_PF00008_PF00018_PF00023_PF00025_PF00066_PF00069_PF00071_PF00169_PF00385_PF00437_PF00503_PF00514_PF00520_PF00531_PF00536_PF00554_PF00644_PF00856_PF00931_PF01163_PF01412_PF01734_PF01926_PF02724_PF03114_PF03296_PF03385_PF03792_PF03985_PF04670_PF04960_PF05033_PF05729_PF06293_PF06479_PF06816_PF07645_PF07647_PF07653_PF07684_PF07714_PF07974_PF08016_PF08344_PF08477_PF09372_PF10366_PF10662_PF11705…
PF13606	PF00023_PF12796_PF13606_PF13637_PF13857_PF16700	PF00005_PF00008_PF00018_PF00023_PF00025_PF00066_PF00069_PF00071_PF00169_PF00385_PF00437_PF00503_PF00514_PF00520_PF00531_PF00536_PF00554_PF00644_PF00856_PF00931_PF01163_PF01412_PF01734_PF01926_PF02724_PF03114_PF03296_PF03385_PF03792_PF03985_PF04670_PF04960_PF05033_PF05729_PF06293_PF06479_PF06816_PF07645_PF07647_PF07653_PF07684_PF07714_PF07974_PF08016_PF08344_PF08477_PF09372_PF10366_PF10662_PF11705…
PF13606	PF00023_PF00531_PF12796_PF13606_PF13637_PF13857	PF00005_PF00008_PF00018_PF00023_PF00025_PF00066_PF00069_PF00071_PF00169_PF00385_PF00437_PF00503_PF00514_PF00520_PF00531_PF00536_PF00554_PF00644_PF00856_PF00931_PF01163_PF01412_PF01734_PF01926_PF02724_PF03114_PF03296_PF03385_PF03792_PF03985_PF04670_PF04960_PF05033_PF05729_PF06293_PF06479_PF06816_PF07645_PF07647_PF07653_PF07684_PF07714_PF07974_PF08016_PF08344_PF08477_PF09372_PF10366_PF10662_PF11705…
PF13606	PF00023_PF09372_PF12796_PF13606_PF13637_PF13857	PF00005_PF00008_PF00018_PF00023_PF00025_PF00066_PF00069_PF00071_PF00169_PF00385_PF00437_PF00503_PF00514_PF00520_PF00531_PF00536_PF00554_PF00644_PF00856_PF00931_PF01163_PF01412_PF01734_PF01926_PF02724_PF03114_PF03296_PF03385_PF03792_PF03985_PF04670_PF04960_PF05033_PF05729_PF06293_PF06479_PF06816_PF07645_PF07647_PF07653_PF07684_PF07714_PF07974_PF08016_PF08344_PF08477_PF09372_PF10366_PF10662_PF11705…
PF13606	PF00023_PF00536_PF00644_PF07647_PF12796_PF13606_PF13637_PF13857	PF00005_PF00008_PF00018_PF00023_PF00025_PF00066_PF00069_PF00071_PF00169_PF00385_PF00437_PF00503_PF00514_PF00520_PF00531_PF00536_PF00554_PF00644_PF00856_PF00931_PF01163_PF01412_PF01734_PF01926_PF02724_PF03114_PF03296_PF03385_PF03792_PF03985_PF04670_PF04960_PF05033_PF05729_PF06293_PF06479_PF06816_PF07645_PF07647_PF07653_PF07684_PF07714_PF07974_PF08016_PF08344_PF08477_PF09372_PF10366_PF10662_PF11705…
PF13606	PF00023_PF00856_PF02724_PF05033_PF11705_PF12796_PF13606_PF13637_PF13857	PF00005_PF00008_PF00018_PF00023_PF00025_PF00066_PF00069_PF00071_PF00169_PF00385_PF00437_PF00503_PF00514_PF00520_PF00531_PF00536_PF00554_PF00644_PF00856_PF00931_PF01163_PF01412_PF01734_PF01926_PF02724_PF03114_PF03296_PF03385_PF03792_PF03985_PF04670_PF04960_PF05033_PF05729_PF06293_PF06479_PF06816_PF07645_PF07647_PF07653_PF07684_PF07714_PF07974_PF08016_PF08344_PF08477_PF09372_PF10366_PF10662_PF11705…
PF13606	PF00023_PF00520_PF12796_PF13606_PF13637_PF13857	PF00005_PF00008_PF00018_PF00023_PF00025_PF00066_PF00069_PF00071_PF00169_PF00385_PF00437_PF00503_PF00514_PF00520_PF00531_PF00536_PF00554_PF00644_PF00856_PF00931_PF01163_PF01412_PF01734_PF01926_PF02724_PF03114_PF03296_PF03385_PF03792_PF03985_PF04670_PF04960_PF05033_PF05729_PF06293_PF06479_PF06816_PF07645_PF07647_PF07653_PF07684_PF07714_PF07974_PF08016_PF08344_PF08477_PF09372_PF10366_PF10662_PF11705…
PF13606	PF00023_PF00069_PF00531_PF01163_PF06293_PF07714_PF12796_PF13476_PF13606_PF13637_PF13857_PF16095	PF00005_PF00008_PF00018_PF00023_PF00025_PF00066_PF00069_PF00071_PF00169_PF00385_PF00437_PF00503_PF00514_PF00520_PF00531_PF00536_PF00554_PF00644_PF00856_PF00931_PF01163_PF01412_PF01734_PF01926_PF02724_PF03114_PF03296_PF03385_PF03792_PF03985_PF04670_PF04960_PF05033_PF05729_PF06293_PF06479_PF06816_PF07645_PF07647_PF07653_PF07684_PF07714_PF07974_PF08016_PF08344_PF08477_PF09372_PF10366_PF10662_PF11705…
PF13606	PF00023_PF00856_PF05033_PF12796_PF13606_PF13637_PF13857	PF00005_PF00008_PF00018_PF00023_PF00025_PF00066_PF00069_PF00071_PF00169_PF00385_PF00437_PF00503_PF00514_PF00520_PF00531_PF00536_PF00554_PF00644_PF00856_PF00931_PF01163_PF01412_PF01734_PF01926_PF02724_PF03114_PF03296_PF03385_PF03792_PF03985_PF04670_PF04960_PF05033_PF05729_PF06293_PF06479_PF06816_PF07645_PF07647_PF07653_PF07684_PF07714_PF07974_PF08016_PF08344_PF08477_PF09372_PF10366_PF10662_PF11705…
PF13606	PF00023_PF00520_PF03792_PF08016_PF08344_PF12796_PF13606_PF13637_PF13857	PF00005_PF00008_PF00018_PF00023_PF00025_PF00066_PF00069_PF00071_PF00169_PF00385_PF00437_PF00503_PF00514_PF00520_PF00531_PF00536_PF00554_PF00644_PF00856_PF00931_PF01163_PF01412_PF01734_PF01926_PF02724_PF03114_PF03296_PF03385_PF03792_PF03985_PF04670_PF04960_PF05033_PF05729_PF06293_PF06479_PF06816_PF07645_PF07647_PF07653_PF07684_PF07714_PF07974_PF08016_PF08344_PF08477_PF09372_PF10366_PF10662_PF11705…
PF13606	PF00005_PF00025_PF00069_PF00071_PF00437_PF00503_PF00514_PF00931_PF01926_PF04670_PF05729_PF06293_PF07714_PF08477_PF10662_PF12796_PF12799_PF13191_PF13401_PF13606_PF13855_PF14580_PF16095	PF00005_PF00008_PF00018_PF00023_PF00025_PF00066_PF00069_PF00071_PF00169_PF00385_PF00437_PF00503_PF00514_PF00520_PF00531_PF00536_PF00554_PF00644_PF00856_PF00931_PF01163_PF01412_PF01734_PF01926_PF02724_PF03114_PF03296_PF03385_PF03792_PF03985_PF04670_PF04960_PF05033_PF05729_PF06293_PF06479_PF06816_PF07645_PF07647_PF07653_PF07684_PF07714_PF07974_PF08016_PF08344_PF08477_PF09372_PF10366_PF10662_PF11705…
PF13606	PF00023_PF00520_PF08016_PF12796_PF13606_PF13637_PF13857	PF00005_PF00008_PF00018_PF00023_PF00025_PF00066_PF00069_PF00071_PF00169_PF00385_PF00437_PF00503_PF00514_PF00520_PF00531_PF00536_PF00554_PF00644_PF00856_PF00931_PF01163_PF01412_PF01734_PF01926_PF02724_PF03114_PF03296_PF03385_PF03792_PF03985_PF04670_PF04960_PF05033_PF05729_PF06293_PF06479_PF06816_PF07645_PF07647_PF07653_PF07684_PF07714_PF07974_PF08016_PF08344_PF08477_PF09372_PF10366_PF10662_PF11705…
PF13606	PF00018_PF00023_PF00169_PF01412_PF03114_PF03385_PF07653_PF12796_PF13606_PF13637_PF13857_PF14604_PF16746	PF00005_PF00008_PF00018_PF00023_PF00025_PF00066_PF00069_PF00071_PF00169_PF00385_PF00437_PF00503_PF00514_PF00520_PF00531_PF00536_PF00554_PF00644_PF00856_PF00931_PF01163_PF01412_PF01734_PF01926_PF02724_PF03114_PF03296_PF03385_PF03792_PF03985_PF04670_PF04960_PF05033_PF05729_PF06293_PF06479_PF06816_PF07645_PF07647_PF07653_PF07684_PF07714_PF07974_PF08016_PF08344_PF08477_PF09372_PF10366_PF10662_PF11705…
PF13606	PF00023_PF01734_PF12796_PF13606_PF13637_PF13857	PF00005_PF00008_PF00018_PF00023_PF00025_PF00066_PF00069_PF00071_PF00169_PF00385_PF00437_PF00503_PF00514_PF00520_PF00531_PF00536_PF00554_PF00644_PF00856_PF00931_PF01163_PF01412_PF01734_PF01926_PF02724_PF03114_PF03296_PF03385_PF03792_PF03985_PF04670_PF04960_PF05033_PF05729_PF06293_PF06479_PF06816_PF07645_PF07647_PF07653_PF07684_PF07714_PF07974_PF08016_PF08344_PF08477_PF09372_PF10366_PF10662_PF11705…
PF13606	PF00023_PF00385_PF12796_PF13606_PF13637_PF13857	PF00005_PF00008_PF00018_PF00023_PF00025_PF00066_PF00069_PF00071_PF00169_PF00385_PF00437_PF00503_PF00514_PF00520_PF00531_PF00536_PF00554_PF00644_PF00856_PF00931_PF01163_PF01412_PF01734_PF01926_PF02724_PF03114_PF03296_PF03385_PF03792_PF03985_PF04670_PF04960_PF05033_PF05729_PF06293_PF06479_PF06816_PF07645_PF07647_PF07653_PF07684_PF07714_PF07974_PF08016_PF08344_PF08477_PF09372_PF10366_PF10662_PF11705…
PF13606	PF00023_PF00520_PF03296_PF12796_PF13606_PF13637_PF13857	PF00005_PF00008_PF00018_PF00023_PF00025_PF00066_PF00069_PF00071_PF00169_PF00385_PF00437_PF00503_PF00514_PF00520_PF00531_PF00536_PF00554_PF00644_PF00856_PF00931_PF01163_PF01412_PF01734_PF01926_PF02724_PF03114_PF03296_PF03385_PF03792_PF03985_PF04670_PF04960_PF05033_PF05729_PF06293_PF06479_PF06816_PF07645_PF07647_PF07653_PF07684_PF07714_PF07974_PF08016_PF08344_PF08477_PF09372_PF10366_PF10662_PF11705…
PF13606	PF00023_PF00071_PF00169_PF01412_PF08477_PF12796_PF13606_PF13637_PF13857_PF15406_PF15413	PF00005_PF00008_PF00018_PF00023_PF00025_PF00066_PF00069_PF00071_PF00169_PF00385_PF00437_PF00503_PF00514_PF00520_PF00531_PF00536_PF00554_PF00644_PF00856_PF00931_PF01163_PF01412_PF01734_PF01926_PF02724_PF03114_PF03296_PF03385_PF03792_PF03985_PF04670_PF04960_PF05033_PF05729_PF06293_PF06479_PF06816_PF07645_PF07647_PF07653_PF07684_PF07714_PF07974_PF08016_PF08344_PF08477_PF09372_PF10366_PF10662_PF11705…
PF13637	PF00023_PF12796_PF13606_PF13637_PF13857	PF00008_PF00018_PF00023_PF00066_PF00069_PF00071_PF00169_PF00385_PF00520_PF00531_PF00536_PF00554_PF00644_PF00856_PF01163_PF01412_PF01734_PF02724_PF03114_PF03296_PF03385_PF03792_PF03985_PF04960_PF05033_PF06293_PF06479_PF06816_PF07645_PF07647_PF07653_PF07684_PF07714_PF07974_PF08016_PF08344_PF08477_PF09372_PF10366_PF11705_PF11936_PF12661_PF12796_PF12947_PF13476_PF13606_PF13857_PF14604_PF15406_PF15413…
PF13637	PF00023_PF00069_PF07714_PF12796_PF13606_PF13637_PF13857	PF00008_PF00018_PF00023_PF00066_PF00069_PF00071_PF00169_PF00385_PF00520_PF00531_PF00536_PF00554_PF00644_PF00856_PF01163_PF01412_PF01734_PF02724_PF03114_PF03296_PF03385_PF03792_PF03985_PF04960_PF05033_PF06293_PF06479_PF06816_PF07645_PF07647_PF07653_PF07684_PF07714_PF07974_PF08016_PF08344_PF08477_PF09372_PF10366_PF11705_PF11936_PF12661_PF12796_PF12947_PF13476_PF13606_PF13857_PF14604_PF15406_PF15413…
PF13637	PF00008_PF00023_PF00066_PF06816_PF07645_PF07684_PF07974_PF11936_PF12661_PF12796_PF12947_PF13606_PF13637_PF13857	PF00008_PF00018_PF00023_PF00066_PF00069_PF00071_PF00169_PF00385_PF00520_PF00531_PF00536_PF00554_PF00644_PF00856_PF01163_PF01412_PF01734_PF02724_PF03114_PF03296_PF03385_PF03792_PF03985_PF04960_PF05033_PF06293_PF06479_PF06816_PF07645_PF07647_PF07653_PF07684_PF07714_PF07974_PF08016_PF08344_PF08477_PF09372_PF10366_PF11705_PF11936_PF12661_PF12796_PF12947_PF13476_PF13606_PF13857_PF14604_PF15406_PF15413…
PF13637	PF00023_PF00856_PF02724_PF03985_PF05033_PF12796_PF13606_PF13637_PF13857	PF00008_PF00018_PF00023_PF00066_PF00069_PF00071_PF00169_PF00385_PF00520_PF00531_PF00536_PF00554_PF00644_PF00856_PF01163_PF01412_PF01734_PF02724_PF03114_PF03296_PF03385_PF03792_PF03985_PF04960_PF05033_PF06293_PF06479_PF06816_PF07645_PF07647_PF07653_PF07684_PF07714_PF07974_PF08016_PF08344_PF08477_PF09372_PF10366_PF11705_PF11936_PF12661_PF12796_PF12947_PF13476_PF13606_PF13857_PF14604_PF15406_PF15413…
PF13637	PF00023_PF00531_PF00554_PF12796_PF13606_PF13637_PF13857_PF16179	PF00008_PF00018_PF00023_PF00066_PF00069_PF00071_PF00169_PF00385_PF00520_PF00531_PF00536_PF00554_PF00644_PF00856_PF01163_PF01412_PF01734_PF02724_PF03114_PF03296_PF03385_PF03792_PF03985_PF04960_PF05033_PF06293_PF06479_PF06816_PF07645_PF07647_PF07653_PF07684_PF07714_PF07974_PF08016_PF08344_PF08477_PF09372_PF10366_PF11705_PF11936_PF12661_PF12796_PF12947_PF13476_PF13606_PF13857_PF14604_PF15406_PF15413…
PF13637	PF00023_PF04960_PF12796_PF13606_PF13637_PF13857	PF00008_PF00018_PF00023_PF00066_PF00069_PF00071_PF00169_PF00385_PF00520_PF00531_PF00536_PF00554_PF00644_PF00856_PF01163_PF01412_PF01734_PF02724_PF03114_PF03296_PF03385_PF03792_PF03985_PF04960_PF05033_PF06293_PF06479_PF06816_PF07645_PF07647_PF07653_PF07684_PF07714_PF07974_PF08016_PF08344_PF08477_PF09372_PF10366_PF11705_PF11936_PF12661_PF12796_PF12947_PF13476_PF13606_PF13857_PF14604_PF15406_PF15413…
PF13637	PF00023_PF00069_PF01163_PF06293_PF06479_PF07714_PF12796_PF13606_PF13637_PF13857	PF00008_PF00018_PF00023_PF00066_PF00069_PF00071_PF00169_PF00385_PF00520_PF00531_PF00536_PF00554_PF00644_PF00856_PF01163_PF01412_PF01734_PF02724_PF03114_PF03296_PF03385_PF03792_PF03985_PF04960_PF05033_PF06293_PF06479_PF06816_PF07645_PF07647_PF07653_PF07684_PF07714_PF07974_PF08016_PF08344_PF08477_PF09372_PF10366_PF11705_PF11936_PF12661_PF12796_PF12947_PF13476_PF13606_PF13857_PF14604_PF15406_PF15413…
PF13637	PF00023_PF00520_PF08016_PF08344_PF12796_PF13606_PF13637_PF13857	PF00008_PF00018_PF00023_PF00066_PF00069_PF00071_PF00169_PF00385_PF00520_PF00531_PF00536_PF00554_PF00644_PF00856_PF01163_PF01412_PF01734_PF02724_PF03114_PF03296_PF03385_PF03792_PF03985_PF04960_PF05033_PF06293_PF06479_PF06816_PF07645_PF07647_PF07653_PF07684_PF07714_PF07974_PF08016_PF08344_PF08477_PF09372_PF10366_PF11705_PF11936_PF12661_PF12796_PF12947_PF13476_PF13606_PF13857_PF14604_PF15406_PF15413…
PF13637	PF00023_PF00536_PF00644_PF07647_PF10366_PF12796_PF13606_PF13637_PF13857	PF00008_PF00018_PF00023_PF00066_PF00069_PF00071_PF00169_PF00385_PF00520_PF00531_PF00536_PF00554_PF00644_PF00856_PF01163_PF01412_PF01734_PF02724_PF03114_PF03296_PF03385_PF03792_PF03985_PF04960_PF05033_PF06293_PF06479_PF06816_PF07645_PF07647_PF07653_PF07684_PF07714_PF07974_PF08016_PF08344_PF08477_PF09372_PF10366_PF11705_PF11936_PF12661_PF12796_PF12947_PF13476_PF13606_PF13857_PF14604_PF15406_PF15413…
PF13637	PF00023_PF00069_PF06293_PF06479_PF07714_PF12796_PF13606_PF13637_PF13857	PF00008_PF00018_PF00023_PF00066_PF00069_PF00071_PF00169_PF00385_PF00520_PF00531_PF00536_PF00554_PF00644_PF00856_PF01163_PF01412_PF01734_PF02724_PF03114_PF03296_PF03385_PF03792_PF03985_PF04960_PF05033_PF06293_PF06479_PF06816_PF07645_PF07647_PF07653_PF07684_PF07714_PF07974_PF08016_PF08344_PF08477_PF09372_PF10366_PF11705_PF11936_PF12661_PF12796_PF12947_PF13476_PF13606_PF13857_PF14604_PF15406_PF15413…
PF13637	PF00023_PF12796_PF13606_PF13637_PF13857_PF16700	PF00008_PF00018_PF00023_PF00066_PF00069_PF00071_PF00169_PF00385_PF00520_PF00531_PF00536_PF00554_PF00644_PF00856_PF01163_PF01412_PF01734_PF02724_PF03114_PF03296_PF03385_PF03792_PF03985_PF04960_PF05033_PF06293_PF06479_PF06816_PF07645_PF07647_PF07653_PF07684_PF07714_PF07974_PF08016_PF08344_PF08477_PF09372_PF10366_PF11705_PF11936_PF12661_PF12796_PF12947_PF13476_PF13606_PF13857_PF14604_PF15406_PF15413…
PF13637	PF00023_PF00531_PF12796_PF13606_PF13637_PF13857	PF00008_PF00018_PF00023_PF00066_PF00069_PF00071_PF00169_PF00385_PF00520_PF00531_PF00536_PF00554_PF00644_PF00856_PF01163_PF01412_PF01734_PF02724_PF03114_PF03296_PF03385_PF03792_PF03985_PF04960_PF05033_PF06293_PF06479_PF06816_PF07645_PF07647_PF07653_PF07684_PF07714_PF07974_PF08016_PF08344_PF08477_PF09372_PF10366_PF11705_PF11936_PF12661_PF12796_PF12947_PF13476_PF13606_PF13857_PF14604_PF15406_PF15413…
PF13637	PF00023_PF09372_PF12796_PF13606_PF13637_PF13857	PF00008_PF00018_PF00023_PF00066_PF00069_PF00071_PF00169_PF00385_PF00520_PF00531_PF00536_PF00554_PF00644_PF00856_PF01163_PF01412_PF01734_PF02724_PF03114_PF03296_PF03385_PF03792_PF03985_PF04960_PF05033_PF06293_PF06479_PF06816_PF07645_PF07647_PF07653_PF07684_PF07714_PF07974_PF08016_PF08344_PF08477_PF09372_PF10366_PF11705_PF11936_PF12661_PF12796_PF12947_PF13476_PF13606_PF13857_PF14604_PF15406_PF15413…
PF13637	PF00023_PF00536_PF00644_PF07647_PF12796_PF13606_PF13637_PF13857	PF00008_PF00018_PF00023_PF00066_PF00069_PF00071_PF00169_PF00385_PF00520_PF00531_PF00536_PF00554_PF00644_PF00856_PF01163_PF01412_PF01734_PF02724_PF03114_PF03296_PF03385_PF03792_PF03985_PF04960_PF05033_PF06293_PF06479_PF06816_PF07645_PF07647_PF07653_PF07684_PF07714_PF07974_PF08016_PF08344_PF08477_PF09372_PF10366_PF11705_PF11936_PF12661_PF12796_PF12947_PF13476_PF13606_PF13857_PF14604_PF15406_PF15413…
PF13637	PF00023_PF00856_PF02724_PF05033_PF11705_PF12796_PF13606_PF13637_PF13857	PF00008_PF00018_PF00023_PF00066_PF00069_PF00071_PF00169_PF00385_PF00520_PF00531_PF00536_PF00554_PF00644_PF00856_PF01163_PF01412_PF01734_PF02724_PF03114_PF03296_PF03385_PF03792_PF03985_PF04960_PF05033_PF06293_PF06479_PF06816_PF07645_PF07647_PF07653_PF07684_PF07714_PF07974_PF08016_PF08344_PF08477_PF09372_PF10366_PF11705_PF11936_PF12661_PF12796_PF12947_PF13476_PF13606_PF13857_PF14604_PF15406_PF15413…
PF13637	PF00023_PF00520_PF12796_PF13606_PF13637_PF13857	PF00008_PF00018_PF00023_PF00066_PF00069_PF00071_PF00169_PF00385_PF00520_PF00531_PF00536_PF00554_PF00644_PF00856_PF01163_PF01412_PF01734_PF02724_PF03114_PF03296_PF03385_PF03792_PF03985_PF04960_PF05033_PF06293_PF06479_PF06816_PF07645_PF07647_PF07653_PF07684_PF07714_PF07974_PF08016_PF08344_PF08477_PF09372_PF10366_PF11705_PF11936_PF12661_PF12796_PF12947_PF13476_PF13606_PF13857_PF14604_PF15406_PF15413…
PF13637	PF00023_PF00069_PF00531_PF01163_PF06293_PF07714_PF12796_PF13476_PF13606_PF13637_PF13857_PF16095	PF00008_PF00018_PF00023_PF00066_PF00069_PF00071_PF00169_PF00385_PF00520_PF00531_PF00536_PF00554_PF00644_PF00856_PF01163_PF01412_PF01734_PF02724_PF03114_PF03296_PF03385_PF03792_PF03985_PF04960_PF05033_PF06293_PF06479_PF06816_PF07645_PF07647_PF07653_PF07684_PF07714_PF07974_PF08016_PF08344_PF08477_PF09372_PF10366_PF11705_PF11936_PF12661_PF12796_PF12947_PF13476_PF13606_PF13857_PF14604_PF15406_PF15413…
PF13637	PF00023_PF00856_PF05033_PF12796_PF13606_PF13637_PF13857	PF00008_PF00018_PF00023_PF00066_PF00069_PF00071_PF00169_PF00385_PF00520_PF00531_PF00536_PF00554_PF00644_PF00856_PF01163_PF01412_PF01734_PF02724_PF03114_PF03296_PF03385_PF03792_PF03985_PF04960_PF05033_PF06293_PF06479_PF06816_PF07645_PF07647_PF07653_PF07684_PF07714_PF07974_PF08016_PF08344_PF08477_PF09372_PF10366_PF11705_PF11936_PF12661_PF12796_PF12947_PF13476_PF13606_PF13857_PF14604_PF15406_PF15413…
PF13637	PF00023_PF00520_PF03792_PF08016_PF08344_PF12796_PF13606_PF13637_PF13857	PF00008_PF00018_PF00023_PF00066_PF00069_PF00071_PF00169_PF00385_PF00520_PF00531_PF00536_PF00554_PF00644_PF00856_PF01163_PF01412_PF01734_PF02724_PF03114_PF03296_PF03385_PF03792_PF03985_PF04960_PF05033_PF06293_PF06479_PF06816_PF07645_PF07647_PF07653_PF07684_PF07714_PF07974_PF08016_PF08344_PF08477_PF09372_PF10366_PF11705_PF11936_PF12661_PF12796_PF12947_PF13476_PF13606_PF13857_PF14604_PF15406_PF15413…
PF13637	PF00023_PF00520_PF08016_PF12796_PF13606_PF13637_PF13857	PF00008_PF00018_PF00023_PF00066_PF00069_PF00071_PF00169_PF00385_PF00520_PF00531_PF00536_PF00554_PF00644_PF00856_PF01163_PF01412_PF01734_PF02724_PF03114_PF03296_PF03385_PF03792_PF03985_PF04960_PF05033_PF06293_PF06479_PF06816_PF07645_PF07647_PF07653_PF07684_PF07714_PF07974_PF08016_PF08344_PF08477_PF09372_PF10366_PF11705_PF11936_PF12661_PF12796_PF12947_PF13476_PF13606_PF13857_PF14604_PF15406_PF15413…
PF13637	PF00018_PF00023_PF00169_PF01412_PF03114_PF03385_PF07653_PF12796_PF13606_PF13637_PF13857_PF14604_PF16746	PF00008_PF00018_PF00023_PF00066_PF00069_PF00071_PF00169_PF00385_PF00520_PF00531_PF00536_PF00554_PF00644_PF00856_PF01163_PF01412_PF01734_PF02724_PF03114_PF03296_PF03385_PF03792_PF03985_PF04960_PF05033_PF06293_PF06479_PF06816_PF07645_PF07647_PF07653_PF07684_PF07714_PF07974_PF08016_PF08344_PF08477_PF09372_PF10366_PF11705_PF11936_PF12661_PF12796_PF12947_PF13476_PF13606_PF13857_PF14604_PF15406_PF15413…
PF13637	PF00023_PF01734_PF12796_PF13606_PF13637_PF13857	PF00008_PF00018_PF00023_PF00066_PF00069_PF00071_PF00169_PF00385_PF00520_PF00531_PF00536_PF00554_PF00644_PF00856_PF01163_PF01412_PF01734_PF02724_PF03114_PF03296_PF03385_PF03792_PF03985_PF04960_PF05033_PF06293_PF06479_PF06816_PF07645_PF07647_PF07653_PF07684_PF07714_PF07974_PF08016_PF08344_PF08477_PF09372_PF10366_PF11705_PF11936_PF12661_PF12796_PF12947_PF13476_PF13606_PF13857_PF14604_PF15406_PF15413…
PF13637	PF00023_PF00385_PF12796_PF13606_PF13637_PF13857	PF00008_PF00018_PF00023_PF00066_PF00069_PF00071_PF00169_PF00385_PF00520_PF00531_PF00536_PF00554_PF00644_PF00856_PF01163_PF01412_PF01734_PF02724_PF03114_PF03296_PF03385_PF03792_PF03985_PF04960_PF05033_PF06293_PF06479_PF06816_PF07645_PF07647_PF07653_PF07684_PF07714_PF07974_PF08016_PF08344_PF08477_PF09372_PF10366_PF11705_PF11936_PF12661_PF12796_PF12947_PF13476_PF13606_PF13857_PF14604_PF15406_PF15413…
PF13637	PF00023_PF00520_PF03296_PF12796_PF13606_PF13637_PF13857	PF00008_PF00018_PF00023_PF00066_PF00069_PF00071_PF00169_PF00385_PF00520_PF00531_PF00536_PF00554_PF00644_PF00856_PF01163_PF01412_PF01734_PF02724_PF03114_PF03296_PF03385_PF03792_PF03985_PF04960_PF05033_PF06293_PF06479_PF06816_PF07645_PF07647_PF07653_PF07684_PF07714_PF07974_PF08016_PF08344_PF08477_PF09372_PF10366_PF11705_PF11936_PF12661_PF12796_PF12947_PF13476_PF13606_PF13857_PF14604_PF15406_PF15413…
PF13637	PF00023_PF00071_PF00169_PF01412_PF08477_PF12796_PF13606_PF13637_PF13857_PF15406_PF15413	PF00008_PF00018_PF00023_PF00066_PF00069_PF00071_PF00169_PF00385_PF00520_PF00531_PF00536_PF00554_PF00644_PF00856_PF01163_PF01412_PF01734_PF02724_PF03114_PF03296_PF03385_PF03792_PF03985_PF04960_PF05033_PF06293_PF06479_PF06816_PF07645_PF07647_PF07653_PF07684_PF07714_PF07974_PF08016_PF08344_PF08477_PF09372_PF10366_PF11705_PF11936_PF12661_PF12796_PF12947_PF13476_PF13606_PF13857_PF14604_PF15406_PF15413…
PF13857	PF00023_PF12796_PF13606_PF13637_PF13857	PF00008_PF00018_PF00023_PF00066_PF00069_PF00071_PF00169_PF00385_PF00520_PF00531_PF00536_PF00554_PF00644_PF00856_PF01163_PF01412_PF01734_PF02724_PF03114_PF03296_PF03385_PF03792_PF03985_PF04960_PF05033_PF06293_PF06479_PF06816_PF07645_PF07647_PF07653_PF07684_PF07714_PF07974_PF08016_PF08344_PF08477_PF09372_PF10366_PF11705_PF11936_PF12661_PF12796_PF12947_PF13476_PF13606_PF13637_PF14604_PF15406_PF15413…
PF13857	PF00023_PF00069_PF07714_PF12796_PF13606_PF13637_PF13857	PF00008_PF00018_PF00023_PF00066_PF00069_PF00071_PF00169_PF00385_PF00520_PF00531_PF00536_PF00554_PF00644_PF00856_PF01163_PF01412_PF01734_PF02724_PF03114_PF03296_PF03385_PF03792_PF03985_PF04960_PF05033_PF06293_PF06479_PF06816_PF07645_PF07647_PF07653_PF07684_PF07714_PF07974_PF08016_PF08344_PF08477_PF09372_PF10366_PF11705_PF11936_PF12661_PF12796_PF12947_PF13476_PF13606_PF13637_PF14604_PF15406_PF15413…
PF13857	PF00008_PF00023_PF00066_PF06816_PF07645_PF07684_PF07974_PF11936_PF12661_PF12796_PF12947_PF13606_PF13637_PF13857	PF00008_PF00018_PF00023_PF00066_PF00069_PF00071_PF00169_PF00385_PF00520_PF00531_PF00536_PF00554_PF00644_PF00856_PF01163_PF01412_PF01734_PF02724_PF03114_PF03296_PF03385_PF03792_PF03985_PF04960_PF05033_PF06293_PF06479_PF06816_PF07645_PF07647_PF07653_PF07684_PF07714_PF07974_PF08016_PF08344_PF08477_PF09372_PF10366_PF11705_PF11936_PF12661_PF12796_PF12947_PF13476_PF13606_PF13637_PF14604_PF15406_PF15413…
PF13857	PF00023_PF00856_PF02724_PF03985_PF05033_PF12796_PF13606_PF13637_PF13857	PF00008_PF00018_PF00023_PF00066_PF00069_PF00071_PF00169_PF00385_PF00520_PF00531_PF00536_PF00554_PF00644_PF00856_PF01163_PF01412_PF01734_PF02724_PF03114_PF03296_PF03385_PF03792_PF03985_PF04960_PF05033_PF06293_PF06479_PF06816_PF07645_PF07647_PF07653_PF07684_PF07714_PF07974_PF08016_PF08344_PF08477_PF09372_PF10366_PF11705_PF11936_PF12661_PF12796_PF12947_PF13476_PF13606_PF13637_PF14604_PF15406_PF15413…
PF13857	PF00023_PF00531_PF00554_PF12796_PF13606_PF13637_PF13857_PF16179	PF00008_PF00018_PF00023_PF00066_PF00069_PF00071_PF00169_PF00385_PF00520_PF00531_PF00536_PF00554_PF00644_PF00856_PF01163_PF01412_PF01734_PF02724_PF03114_PF03296_PF03385_PF03792_PF03985_PF04960_PF05033_PF06293_PF06479_PF06816_PF07645_PF07647_PF07653_PF07684_PF07714_PF07974_PF08016_PF08344_PF08477_PF09372_PF10366_PF11705_PF11936_PF12661_PF12796_PF12947_PF13476_PF13606_PF13637_PF14604_PF15406_PF15413…
PF13857	PF00023_PF04960_PF12796_PF13606_PF13637_PF13857	PF00008_PF00018_PF00023_PF00066_PF00069_PF00071_PF00169_PF00385_PF00520_PF00531_PF00536_PF00554_PF00644_PF00856_PF01163_PF01412_PF01734_PF02724_PF03114_PF03296_PF03385_PF03792_PF03985_PF04960_PF05033_PF06293_PF06479_PF06816_PF07645_PF07647_PF07653_PF07684_PF07714_PF07974_PF08016_PF08344_PF08477_PF09372_PF10366_PF11705_PF11936_PF12661_PF12796_PF12947_PF13476_PF13606_PF13637_PF14604_PF15406_PF15413…
PF13857	PF00023_PF00069_PF01163_PF06293_PF06479_PF07714_PF12796_PF13606_PF13637_PF13857	PF00008_PF00018_PF00023_PF00066_PF00069_PF00071_PF00169_PF00385_PF00520_PF00531_PF00536_PF00554_PF00644_PF00856_PF01163_PF01412_PF01734_PF02724_PF03114_PF03296_PF03385_PF03792_PF03985_PF04960_PF05033_PF06293_PF06479_PF06816_PF07645_PF07647_PF07653_PF07684_PF07714_PF07974_PF08016_PF08344_PF08477_PF09372_PF10366_PF11705_PF11936_PF12661_PF12796_PF12947_PF13476_PF13606_PF13637_PF14604_PF15406_PF15413…
PF13857	PF00023_PF00520_PF08016_PF08344_PF12796_PF13606_PF13637_PF13857	PF00008_PF00018_PF00023_PF00066_PF00069_PF00071_PF00169_PF00385_PF00520_PF00531_PF00536_PF00554_PF00644_PF00856_PF01163_PF01412_PF01734_PF02724_PF03114_PF03296_PF03385_PF03792_PF03985_PF04960_PF05033_PF06293_PF06479_PF06816_PF07645_PF07647_PF07653_PF07684_PF07714_PF07974_PF08016_PF08344_PF08477_PF09372_PF10366_PF11705_PF11936_PF12661_PF12796_PF12947_PF13476_PF13606_PF13637_PF14604_PF15406_PF15413…
PF13857	PF00023_PF00536_PF00644_PF07647_PF10366_PF12796_PF13606_PF13637_PF13857	PF00008_PF00018_PF00023_PF00066_PF00069_PF00071_PF00169_PF00385_PF00520_PF00531_PF00536_PF00554_PF00644_PF00856_PF01163_PF01412_PF01734_PF02724_PF03114_PF03296_PF03385_PF03792_PF03985_PF04960_PF05033_PF06293_PF06479_PF06816_PF07645_PF07647_PF07653_PF07684_PF07714_PF07974_PF08016_PF08344_PF08477_PF09372_PF10366_PF11705_PF11936_PF12661_PF12796_PF12947_PF13476_PF13606_PF13637_PF14604_PF15406_PF15413…
PF13857	PF00023_PF00069_PF06293_PF06479_PF07714_PF12796_PF13606_PF13637_PF13857	PF00008_PF00018_PF00023_PF00066_PF00069_PF00071_PF00169_PF00385_PF00520_PF00531_PF00536_PF00554_PF00644_PF00856_PF01163_PF01412_PF01734_PF02724_PF03114_PF03296_PF03385_PF03792_PF03985_PF04960_PF05033_PF06293_PF06479_PF06816_PF07645_PF07647_PF07653_PF07684_PF07714_PF07974_PF08016_PF08344_PF08477_PF09372_PF10366_PF11705_PF11936_PF12661_PF12796_PF12947_PF13476_PF13606_PF13637_PF14604_PF15406_PF15413…
PF13857	PF00023_PF12796_PF13606_PF13637_PF13857_PF16700	PF00008_PF00018_PF00023_PF00066_PF00069_PF00071_PF00169_PF00385_PF00520_PF00531_PF00536_PF00554_PF00644_PF00856_PF01163_PF01412_PF01734_PF02724_PF03114_PF03296_PF03385_PF03792_PF03985_PF04960_PF05033_PF06293_PF06479_PF06816_PF07645_PF07647_PF07653_PF07684_PF07714_PF07974_PF08016_PF08344_PF08477_PF09372_PF10366_PF11705_PF11936_PF12661_PF12796_PF12947_PF13476_PF13606_PF13637_PF14604_PF15406_PF15413…
PF13857	PF00023_PF00531_PF12796_PF13606_PF13637_PF13857	PF00008_PF00018_PF00023_PF00066_PF00069_PF00071_PF00169_PF00385_PF00520_PF00531_PF00536_PF00554_PF00644_PF00856_PF01163_PF01412_PF01734_PF02724_PF03114_PF03296_PF03385_PF03792_PF03985_PF04960_PF05033_PF06293_PF06479_PF06816_PF07645_PF07647_PF07653_PF07684_PF07714_PF07974_PF08016_PF08344_PF08477_PF09372_PF10366_PF11705_PF11936_PF12661_PF12796_PF12947_PF13476_PF13606_PF13637_PF14604_PF15406_PF15413…
PF13857	PF00023_PF09372_PF12796_PF13606_PF13637_PF13857	PF00008_PF00018_PF00023_PF00066_PF00069_PF00071_PF00169_PF00385_PF00520_PF00531_PF00536_PF00554_PF00644_PF00856_PF01163_PF01412_PF01734_PF02724_PF03114_PF03296_PF03385_PF03792_PF03985_PF04960_PF05033_PF06293_PF06479_PF06816_PF07645_PF07647_PF07653_PF07684_PF07714_PF07974_PF08016_PF08344_PF08477_PF09372_PF10366_PF11705_PF11936_PF12661_PF12796_PF12947_PF13476_PF13606_PF13637_PF14604_PF15406_PF15413…
PF13857	PF00023_PF00536_PF00644_PF07647_PF12796_PF13606_PF13637_PF13857	PF00008_PF00018_PF00023_PF00066_PF00069_PF00071_PF00169_PF00385_PF00520_PF00531_PF00536_PF00554_PF00644_PF00856_PF01163_PF01412_PF01734_PF02724_PF03114_PF03296_PF03385_PF03792_PF03985_PF04960_PF05033_PF06293_PF06479_PF06816_PF07645_PF07647_PF07653_PF07684_PF07714_PF07974_PF08016_PF08344_PF08477_PF09372_PF10366_PF11705_PF11936_PF12661_PF12796_PF12947_PF13476_PF13606_PF13637_PF14604_PF15406_PF15413…
PF13857	PF00023_PF00856_PF02724_PF05033_PF11705_PF12796_PF13606_PF13637_PF13857	PF00008_PF00018_PF00023_PF00066_PF00069_PF00071_PF00169_PF00385_PF00520_PF00531_PF00536_PF00554_PF00644_PF00856_PF01163_PF01412_PF01734_PF02724_PF03114_PF03296_PF03385_PF03792_PF03985_PF04960_PF05033_PF06293_PF06479_PF06816_PF07645_PF07647_PF07653_PF07684_PF07714_PF07974_PF08016_PF08344_PF08477_PF09372_PF10366_PF11705_PF11936_PF12661_PF12796_PF12947_PF13476_PF13606_PF13637_PF14604_PF15406_PF15413…
PF13857	PF00023_PF00520_PF12796_PF13606_PF13637_PF13857	PF00008_PF00018_PF00023_PF00066_PF00069_PF00071_PF00169_PF00385_PF00520_PF00531_PF00536_PF00554_PF00644_PF00856_PF01163_PF01412_PF01734_PF02724_PF03114_PF03296_PF03385_PF03792_PF03985_PF04960_PF05033_PF06293_PF06479_PF06816_PF07645_PF07647_PF07653_PF07684_PF07714_PF07974_PF08016_PF08344_PF08477_PF09372_PF10366_PF11705_PF11936_PF12661_PF12796_PF12947_PF13476_PF13606_PF13637_PF14604_PF15406_PF15413…
PF13857	PF00023_PF00069_PF00531_PF01163_PF06293_PF07714_PF12796_PF13476_PF13606_PF13637_PF13857_PF16095	PF00008_PF00018_PF00023_PF00066_PF00069_PF00071_PF00169_PF00385_PF00520_PF00531_PF00536_PF00554_PF00644_PF00856_PF01163_PF01412_PF01734_PF02724_PF03114_PF03296_PF03385_PF03792_PF03985_PF04960_PF05033_PF06293_PF06479_PF06816_PF07645_PF07647_PF07653_PF07684_PF07714_PF07974_PF08016_PF08344_PF08477_PF09372_PF10366_PF11705_PF11936_PF12661_PF12796_PF12947_PF13476_PF13606_PF13637_PF14604_PF15406_PF15413…
PF13857	PF00023_PF00856_PF05033_PF12796_PF13606_PF13637_PF13857	PF00008_PF00018_PF00023_PF00066_PF00069_PF00071_PF00169_PF00385_PF00520_PF00531_PF00536_PF00554_PF00644_PF00856_PF01163_PF01412_PF01734_PF02724_PF03114_PF03296_PF03385_PF03792_PF03985_PF04960_PF05033_PF06293_PF06479_PF06816_PF07645_PF07647_PF07653_PF07684_PF07714_PF07974_PF08016_PF08344_PF08477_PF09372_PF10366_PF11705_PF11936_PF12661_PF12796_PF12947_PF13476_PF13606_PF13637_PF14604_PF15406_PF15413…
PF13857	PF00023_PF00520_PF03792_PF08016_PF08344_PF12796_PF13606_PF13637_PF13857	PF00008_PF00018_PF00023_PF00066_PF00069_PF00071_PF00169_PF00385_PF00520_PF00531_PF00536_PF00554_PF00644_PF00856_PF01163_PF01412_PF01734_PF02724_PF03114_PF03296_PF03385_PF03792_PF03985_PF04960_PF05033_PF06293_PF06479_PF06816_PF07645_PF07647_PF07653_PF07684_PF07714_PF07974_PF08016_PF08344_PF08477_PF09372_PF10366_PF11705_PF11936_PF12661_PF12796_PF12947_PF13476_PF13606_PF13637_PF14604_PF15406_PF15413…
PF13857	PF00023_PF00520_PF08016_PF12796_PF13606_PF13637_PF13857	PF00008_PF00018_PF00023_PF00066_PF00069_PF00071_PF00169_PF00385_PF00520_PF00531_PF00536_PF00554_PF00644_PF00856_PF01163_PF01412_PF01734_PF02724_PF03114_PF03296_PF03385_PF03792_PF03985_PF04960_PF05033_PF06293_PF06479_PF06816_PF07645_PF07647_PF07653_PF07684_PF07714_PF07974_PF08016_PF08344_PF08477_PF09372_PF10366_PF11705_PF11936_PF12661_PF12796_PF12947_PF13476_PF13606_PF13637_PF14604_PF15406_PF15413…
PF13857	PF00018_PF00023_PF00169_PF01412_PF03114_PF03385_PF07653_PF12796_PF13606_PF13637_PF13857_PF14604_PF16746	PF00008_PF00018_PF00023_PF00066_PF00069_PF00071_PF00169_PF00385_PF00520_PF00531_PF00536_PF00554_PF00644_PF00856_PF01163_PF01412_PF01734_PF02724_PF03114_PF03296_PF03385_PF03792_PF03985_PF04960_PF05033_PF06293_PF06479_PF06816_PF07645_PF07647_PF07653_PF07684_PF07714_PF07974_PF08016_PF08344_PF08477_PF09372_PF10366_PF11705_PF11936_PF12661_PF12796_PF12947_PF13476_PF13606_PF13637_PF14604_PF15406_PF15413…
PF13857	PF00023_PF01734_PF12796_PF13606_PF13637_PF13857	PF00008_PF00018_PF00023_PF00066_PF00069_PF00071_PF00169_PF00385_PF00520_PF00531_PF00536_PF00554_PF00644_PF00856_PF01163_PF01412_PF01734_PF02724_PF03114_PF03296_PF03385_PF03792_PF03985_PF04960_PF05033_PF06293_PF06479_PF06816_PF07645_PF07647_PF07653_PF07684_PF07714_PF07974_PF08016_PF08344_PF08477_PF09372_PF10366_PF11705_PF11936_PF12661_PF12796_PF12947_PF13476_PF13606_PF13637_PF14604_PF15406_PF15413…
PF13857	PF00023_PF00385_PF12796_PF13606_PF13637_PF13857	PF00008_PF00018_PF00023_PF00066_PF00069_PF00071_PF00169_PF00385_PF00520_PF00531_PF00536_PF00554_PF00644_PF00856_PF01163_PF01412_PF01734_PF02724_PF03114_PF03296_PF03385_PF03792_PF03985_PF04960_PF05033_PF06293_PF06479_PF06816_PF07645_PF07647_PF07653_PF07684_PF07714_PF07974_PF08016_PF08344_PF08477_PF09372_PF10366_PF11705_PF11936_PF12661_PF12796_PF12947_PF13476_PF13606_PF13637_PF14604_PF15406_PF15413…
PF13857	PF00023_PF00520_PF03296_PF12796_PF13606_PF13637_PF13857	PF00008_PF00018_PF00023_PF00066_PF00069_PF00071_PF00169_PF00385_PF00520_PF00531_PF00536_PF00554_PF00644_PF00856_PF01163_PF01412_PF01734_PF02724_PF03114_PF03296_PF03385_PF03792_PF03985_PF04960_PF05033_PF06293_PF06479_PF06816_PF07645_PF07647_PF07653_PF07684_PF07714_PF07974_PF08016_PF08344_PF08477_PF09372_PF10366_PF11705_PF11936_PF12661_PF12796_PF12947_PF13476_PF13606_PF13637_PF14604_PF15406_PF15413…
PF13857	PF00023_PF00071_PF00169_PF01412_PF08477_PF12796_PF13606_PF13637_PF13857_PF15406_PF15413	PF00008_PF00018_PF00023_PF00066_PF00069_PF00071_PF00169_PF00385_PF00520_PF00531_PF00536_PF00554_PF00644_PF00856_PF01163_PF01412_PF01734_PF02724_PF03114_PF03296_PF03385_PF03792_PF03985_PF04960_PF05033_PF06293_PF06479_PF06816_PF07645_PF07647_PF07653_PF07684_PF07714_PF07974_PF08016_PF08344_PF08477_PF09372_PF10366_PF11705_PF11936_PF12661_PF12796_PF12947_PF13476_PF13606_PF13637_PF14604_PF15406_PF15413…
PF01435	PF01435_PF05569_PF10026_PF16491	PF05569_PF10026_PF16491
PF01435	PF01435_PF16491	PF05569_PF10026_PF16491
PF05569	PF01435_PF05569_PF10026_PF16491	PF01435_PF10026_PF16491
PF10026	PF01435_PF05569_PF10026_PF16491	PF01435_PF05569_PF16491
PF16491	PF01435_PF05569_PF10026_PF16491	PF01435_PF05569_PF10026
PF16491	PF01435_PF16491	PF01435_PF05569_PF10026
PF00069	PF00069_PF07714	PF00005_PF00017_PF00018_PF00023_PF00025_PF00027_PF00028_PF00035_PF00036_PF00041_PF00047_PF00051_PF00053_PF00057_PF00063_PF00071_PF00130_PF00168_PF00169_PF00211_PF00226_PF00240_PF00373_PF00412_PF00415_PF00433_PF00435_PF00437_PF00498_PF00503_PF00514_PF00531_PF00536_PF00564_PF00595_PF00611_PF00612_PF00615_PF00619_PF00621_PF00625_PF00627_PF00628_PF00629_PF00650_PF00659_PF00754_PF00757_PF00779_PF00780…
PF00069	PF00023_PF00069_PF07714_PF12796_PF13606_PF13637_PF13857	PF00005_PF00017_PF00018_PF00023_PF00025_PF00027_PF00028_PF00035_PF00036_PF00041_PF00047_PF00051_PF00053_PF00057_PF00063_PF00071_PF00130_PF00168_PF00169_PF00211_PF00226_PF00240_PF00373_PF00412_PF00415_PF00433_PF00435_PF00437_PF00498_PF00503_PF00514_PF00531_PF00536_PF00564_PF00595_PF00611_PF00612_PF00615_PF00619_PF00621_PF00625_PF00627_PF00628_PF00629_PF00650_PF00659_PF00754_PF00757_PF00779_PF00780…
PF00069	PF00069_PF01633_PF01636_PF06293_PF07714	PF00005_PF00017_PF00018_PF00023_PF00025_PF00027_PF00028_PF00035_PF00036_PF00041_PF00047_PF00051_PF00053_PF00057_PF00063_PF00071_PF00130_PF00168_PF00169_PF00211_PF00226_PF00240_PF00373_PF00412_PF00415_PF00433_PF00435_PF00437_PF00498_PF00503_PF00514_PF00531_PF00536_PF00564_PF00595_PF00611_PF00612_PF00615_PF00619_PF00621_PF00625_PF00627_PF00628_PF00629_PF00650_PF00659_PF00754_PF00757_PF00779_PF00780…
PF00069	PF00069_PF00169_PF00433_PF07714_PF14531	PF00005_PF00017_PF00018_PF00023_PF00025_PF00027_PF00028_PF00035_PF00036_PF00041_PF00047_PF00051_PF00053_PF00057_PF00063_PF00071_PF00130_PF00168_PF00169_PF00211_PF00226_PF00240_PF00373_PF00412_PF00415_PF00433_PF00435_PF00437_PF00498_PF00503_PF00514_PF00531_PF00536_PF00564_PF00595_PF00611_PF00612_PF00615_PF00619_PF00621_PF00625_PF00627_PF00628_PF00629_PF00650_PF00659_PF00754_PF00757_PF00779_PF00780…
PF00069	PF00069_PF00433_PF01636_PF06293_PF07714_PF10707_PF13095_PF14531	PF00005_PF00017_PF00018_PF00023_PF00025_PF00027_PF00028_PF00035_PF00036_PF00041_PF00047_PF00051_PF00053_PF00057_PF00063_PF00071_PF00130_PF00168_PF00169_PF00211_PF00226_PF00240_PF00373_PF00412_PF00415_PF00433_PF00435_PF00437_PF00498_PF00503_PF00514_PF00531_PF00536_PF00564_PF00595_PF00611_PF00612_PF00615_PF00619_PF00621_PF00625_PF00627_PF00628_PF00629_PF00650_PF00659_PF00754_PF00757_PF00779_PF00780…
PF00069	PF00069_PF01636_PF06293_PF07714_PF14531	PF00005_PF00017_PF00018_PF00023_PF00025_PF00027_PF00028_PF00035_PF00036_PF00041_PF00047_PF00051_PF00053_PF00057_PF00063_PF00071_PF00130_PF00168_PF00169_PF00211_PF00226_PF00240_PF00373_PF00412_PF00415_PF00433_PF00435_PF00437_PF00498_PF00503_PF00514_PF00531_PF00536_PF00564_PF00595_PF00611_PF00612_PF00615_PF00619_PF00621_PF00625_PF00627_PF00628_PF00629_PF00650_PF00659_PF00754_PF00757_PF00779_PF00780…
PF00069	PF00069_PF00211_PF01094_PF07701_PF07714	PF00005_PF00017_PF00018_PF00023_PF00025_PF00027_PF00028_PF00035_PF00036_PF00041_PF00047_PF00051_PF00053_PF00057_PF00063_PF00071_PF00130_PF00168_PF00169_PF00211_PF00226_PF00240_PF00373_PF00412_PF00415_PF00433_PF00435_PF00437_PF00498_PF00503_PF00514_PF00531_PF00536_PF00564_PF00595_PF00611_PF00612_PF00615_PF00619_PF00621_PF00625_PF00627_PF00628_PF00629_PF00650_PF00659_PF00754_PF00757_PF00779_PF00780…
PF00069	PF00069_PF01064_PF07714_PF13095	PF00005_PF00017_PF00018_PF00023_PF00025_PF00027_PF00028_PF00035_PF00036_PF00041_PF00047_PF00051_PF00053_PF00057_PF00063_PF00071_PF00130_PF00168_PF00169_PF00211_PF00226_PF00240_PF00373_PF00412_PF00415_PF00433_PF00435_PF00437_PF00498_PF00503_PF00514_PF00531_PF00536_PF00564_PF00595_PF00611_PF00612_PF00615_PF00619_PF00621_PF00625_PF00627_PF00628_PF00629_PF00650_PF00659_PF00754_PF00757_PF00779_PF00780…
PF00069	PF00069_PF01636_PF07714	PF00005_PF00017_PF00018_PF00023_PF00025_PF00027_PF00028_PF00035_PF00036_PF00041_PF00047_PF00051_PF00053_PF00057_PF00063_PF00071_PF00130_PF00168_PF00169_PF00211_PF00226_PF00240_PF00373_PF00412_PF00415_PF00433_PF00435_PF00437_PF00498_PF00503_PF00514_PF00531_PF00536_PF00564_PF00595_PF00611_PF00612_PF00615_PF00619_PF00621_PF00625_PF00627_PF00628_PF00629_PF00650_PF00659_PF00754_PF00757_PF00779_PF00780…
PF00069	PF00069_PF04212_PF06293_PF07714	PF00005_PF00017_PF00018_PF00023_PF00025_PF00027_PF00028_PF00035_PF00036_PF00041_PF00047_PF00051_PF00053_PF00057_PF00063_PF00071_PF00130_PF00168_PF00169_PF00211_PF00226_PF00240_PF00373_PF00412_PF00415_PF00433_PF00435_PF00437_PF00498_PF00503_PF00514_PF00531_PF00536_PF00564_PF00595_PF00611_PF00612_PF00615_PF00619_PF00621_PF00625_PF00627_PF00628_PF00629_PF00650_PF00659_PF00754_PF00757_PF00779_PF00780…
PF00069	PF00069_PF01636_PF06293_PF07714_PF10707_PF14531	PF00005_PF00017_PF00018_PF00023_PF00025_PF00027_PF00028_PF00035_PF00036_PF00041_PF00047_PF00051_PF00053_PF00057_PF00063_PF00071_PF00130_PF00168_PF00169_PF00211_PF00226_PF00240_PF00373_PF00412_PF00415_PF00433_PF00435_PF00437_PF00498_PF00503_PF00514_PF00531_PF00536_PF00564_PF00595_PF00611_PF00612_PF00615_PF00619_PF00621_PF00625_PF00627_PF00628_PF00629_PF00650_PF00659_PF00754_PF00757_PF00779_PF00780…
PF00069	PF00069_PF06293_PF07714_PF14531	PF00005_PF00017_PF00018_PF00023_PF00025_PF00027_PF00028_PF00035_PF00036_PF00041_PF00047_PF00051_PF00053_PF00057_PF00063_PF00071_PF00130_PF00168_PF00169_PF00211_PF00226_PF00240_PF00373_PF00412_PF00415_PF00433_PF00435_PF00437_PF00498_PF00503_PF00514_PF00531_PF00536_PF00564_PF00595_PF00611_PF00612_PF00615_PF00619_PF00621_PF00625_PF00627_PF00628_PF00629_PF00650_PF00659_PF00754_PF00757_PF00779_PF00780…
PF00069	PF00017_PF00069_PF00611_PF07714	PF00005_PF00017_PF00018_PF00023_PF00025_PF00027_PF00028_PF00035_PF00036_PF00041_PF00047_PF00051_PF00053_PF00057_PF00063_PF00071_PF00130_PF00168_PF00169_PF00211_PF00226_PF00240_PF00373_PF00412_PF00415_PF00433_PF00435_PF00437_PF00498_PF00503_PF00514_PF00531_PF00536_PF00564_PF00595_PF00611_PF00612_PF00615_PF00619_PF00621_PF00625_PF00627_PF00628_PF00629_PF00650_PF00659_PF00754_PF00757_PF00779_PF00780…
PF00069	PF00069_PF00130_PF00169_PF03107_PF06293_PF07714_PF14531	PF00005_PF00017_PF00018_PF00023_PF00025_PF00027_PF00028_PF00035_PF00036_PF00041_PF00047_PF00051_PF00053_PF00057_PF00063_PF00071_PF00130_PF00168_PF00169_PF00211_PF00226_PF00240_PF00373_PF00412_PF00415_PF00433_PF00435_PF00437_PF00498_PF00503_PF00514_PF00531_PF00536_PF00564_PF00595_PF00611_PF00612_PF00615_PF00619_PF00621_PF00625_PF00627_PF00628_PF00629_PF00650_PF00659_PF00754_PF00757_PF00779_PF00780…
PF00069	PF00069_PF01636_PF07714_PF14531	PF00005_PF00017_PF00018_PF00023_PF00025_PF00027_PF00028_PF00035_PF00036_PF00041_PF00047_PF00051_PF00053_PF00057_PF00063_PF00071_PF00130_PF00168_PF00169_PF00211_PF00226_PF00240_PF00373_PF00412_PF00415_PF00433_PF00435_PF00437_PF00498_PF00503_PF00514_PF00531_PF00536_PF00564_PF00595_PF00611_PF00612_PF00615_PF00619_PF00621_PF00625_PF00627_PF00628_PF00629_PF00650_PF00659_PF00754_PF00757_PF00779_PF00780…
PF00069	PF00069_PF01633_PF01636_PF07714_PF14531	PF00005_PF00017_PF00018_PF00023_PF00025_PF00027_PF00028_PF00035_PF00036_PF00041_PF00047_PF00051_PF00053_PF00057_PF00063_PF00071_PF00130_PF00168_PF00169_PF00211_PF00226_PF00240_PF00373_PF00412_PF00415_PF00433_PF00435_PF00437_PF00498_PF00503_PF00514_PF00531_PF00536_PF00564_PF00595_PF00611_PF00612_PF00615_PF00619_PF00621_PF00625_PF00627_PF00628_PF00629_PF00650_PF00659_PF00754_PF00757_PF00779_PF00780…
PF00069	PF00041_PF00069_PF00536_PF01404_PF06293_PF07647_PF07699_PF07714_PF09294_PF10179_PF14575_PF15102_PF16656_PF16893	PF00005_PF00017_PF00018_PF00023_PF00025_PF00027_PF00028_PF00035_PF00036_PF00041_PF00047_PF00051_PF00053_PF00057_PF00063_PF00071_PF00130_PF00168_PF00169_PF00211_PF00226_PF00240_PF00373_PF00412_PF00415_PF00433_PF00435_PF00437_PF00498_PF00503_PF00514_PF00531_PF00536_PF00564_PF00595_PF00611_PF00612_PF00615_PF00619_PF00621_PF00625_PF00627_PF00628_PF00629_PF00650_PF00659_PF00754_PF00757_PF00779_PF00780…
PF00069	PF00069_PF01636_PF06293_PF07714_PF08332_PF12680_PF13474_PF13577_PF14534	PF00005_PF00017_PF00018_PF00023_PF00025_PF00027_PF00028_PF00035_PF00036_PF00041_PF00047_PF00051_PF00053_PF00057_PF00063_PF00071_PF00130_PF00168_PF00169_PF00211_PF00226_PF00240_PF00373_PF00412_PF00415_PF00433_PF00435_PF00437_PF00498_PF00503_PF00514_PF00531_PF00536_PF00564_PF00595_PF00611_PF00612_PF00615_PF00619_PF00621_PF00625_PF00627_PF00628_PF00629_PF00650_PF00659_PF00754_PF00757_PF00779_PF00780…
PF00069	PF00069_PF07714_PF14531	PF00005_PF00017_PF00018_PF00023_PF00025_PF00027_PF00028_PF00035_PF00036_PF00041_PF00047_PF00051_PF00053_PF00057_PF00063_PF00071_PF00130_PF00168_PF00169_PF00211_PF00226_PF00240_PF00373_PF00412_PF00415_PF00433_PF00435_PF00437_PF00498_PF00503_PF00514_PF00531_PF00536_PF00564_PF00595_PF00611_PF00612_PF00615_PF00619_PF00621_PF00625_PF00627_PF00628_PF00629_PF00650_PF00659_PF00754_PF00757_PF00779_PF00780…
PF00069	PF00018_PF00069_PF07653_PF07714_PF14604	PF00005_PF00017_PF00018_PF00023_PF00025_PF00027_PF00028_PF00035_PF00036_PF00041_PF00047_PF00051_PF00053_PF00057_PF00063_PF00071_PF00130_PF00168_PF00169_PF00211_PF00226_PF00240_PF00373_PF00412_PF00415_PF00433_PF00435_PF00437_PF00498_PF00503_PF00514_PF00531_PF00536_PF00564_PF00595_PF00611_PF00612_PF00615_PF00619_PF00621_PF00625_PF00627_PF00628_PF00629_PF00650_PF00659_PF00754_PF00757_PF00779_PF00780…
PF00069	PF00069_PF00415_PF07714_PF13540_PF14531	PF00005_PF00017_PF00018_PF00023_PF00025_PF00027_PF00028_PF00035_PF00036_PF00041_PF00047_PF00051_PF00053_PF00057_PF00063_PF00071_PF00130_PF00168_PF00169_PF00211_PF00226_PF00240_PF00373_PF00412_PF00415_PF00433_PF00435_PF00437_PF00498_PF00503_PF00514_PF00531_PF00536_PF00564_PF00595_PF00611_PF00612_PF00615_PF00619_PF00621_PF00625_PF00627_PF00628_PF00629_PF00650_PF00659_PF00754_PF00757_PF00779_PF00780…
PF00069	PF00069_PF06293_PF07387_PF07714_PF14531	PF00005_PF00017_PF00018_PF00023_PF00025_PF00027_PF00028_PF00035_PF00036_PF00041_PF00047_PF00051_PF00053_PF00057_PF00063_PF00071_PF00130_PF00168_PF00169_PF00211_PF00226_PF00240_PF00373_PF00412_PF00415_PF00433_PF00435_PF00437_PF00498_PF00503_PF00514_PF00531_PF00536_PF00564_PF00595_PF00611_PF00612_PF00615_PF00619_PF00621_PF00625_PF00627_PF00628_PF00629_PF00650_PF00659_PF00754_PF00757_PF00779_PF00780…
PF00069	PF00069_PF07714_PF08917	PF00005_PF00017_PF00018_PF00023_PF00025_PF00027_PF00028_PF00035_PF00036_PF00041_PF00047_PF00051_PF00053_PF00057_PF00063_PF00071_PF00130_PF00168_PF00169_PF00211_PF00226_PF00240_PF00373_PF00412_PF00415_PF00433_PF00435_PF00437_PF00498_PF00503_PF00514_PF00531_PF00536_PF00564_PF00595_PF00611_PF00612_PF00615_PF00619_PF00621_PF00625_PF00627_PF00628_PF00629_PF00650_PF00659_PF00754_PF00757_PF00779_PF00780…
PF00069	PF00069_PF01636_PF07714_PF14604	PF00005_PF00017_PF00018_PF00023_PF00025_PF00027_PF00028_PF00035_PF00036_PF00041_PF00047_PF00051_PF00053_PF00057_PF00063_PF00071_PF00130_PF00168_PF00169_PF00211_PF00226_PF00240_PF00373_PF00412_PF00415_PF00433_PF00435_PF00437_PF00498_PF00503_PF00514_PF00531_PF00536_PF00564_PF00595_PF00611_PF00612_PF00615_PF00619_PF00621_PF00625_PF00627_PF00628_PF00629_PF00650_PF00659_PF00754_PF00757_PF00779_PF00780…
PF00069	PF00017_PF00018_PF00069_PF07714_PF14604	PF00005_PF00017_PF00018_PF00023_PF00025_PF00027_PF00028_PF00035_PF00036_PF00041_PF00047_PF00051_PF00053_PF00057_PF00063_PF00071_PF00130_PF00168_PF00169_PF00211_PF00226_PF00240_PF00373_PF00412_PF00415_PF00433_PF00435_PF00437_PF00498_PF00503_PF00514_PF00531_PF00536_PF00564_PF00595_PF00611_PF00612_PF00615_PF00619_PF00621_PF00625_PF00627_PF00628_PF00629_PF00650_PF00659_PF00754_PF00757_PF00779_PF00780…
PF00069	PF00069_PF07714_PF13281_PF13543_PF14531	PF00005_PF00017_PF00018_PF00023_PF00025_PF00027_PF00028_PF00035_PF00036_PF00041_PF00047_PF00051_PF00053_PF00057_PF00063_PF00071_PF00130_PF00168_PF00169_PF00211_PF00226_PF00240_PF00373_PF00412_PF00415_PF00433_PF00435_PF00437_PF00498_PF00503_PF00514_PF00531_PF00536_PF00564_PF00595_PF00611_PF00612_PF00615_PF00619_PF00621_PF00625_PF00627_PF00628_PF00629_PF00650_PF00659_PF00754_PF00757_PF00779_PF00780…
PF00069	PF00017_PF00018_PF00069_PF07653_PF07714_PF08239_PF08919_PF14531_PF14604_PF15273	PF00005_PF00017_PF00018_PF00023_PF00025_PF00027_PF00028_PF00035_PF00036_PF00041_PF00047_PF00051_PF00053_PF00057_PF00063_PF00071_PF00130_PF00168_PF00169_PF00211_PF00226_PF00240_PF00373_PF00412_PF00415_PF00433_PF00435_PF00437_PF00498_PF00503_PF00514_PF00531_PF00536_PF00564_PF00595_PF00611_PF00612_PF00615_PF00619_PF00621_PF00625_PF00627_PF00628_PF00629_PF00650_PF00659_PF00754_PF00757_PF00779_PF00780…
PF00069	PF00069_PF01636_PF06293_PF07714	PF00005_PF00017_PF00018_PF00023_PF00025_PF00027_PF00028_PF00035_PF00036_PF00041_PF00047_PF00051_PF00053_PF00057_PF00063_PF00071_PF00130_PF00168_PF00169_PF00211_PF00226_PF00240_PF00373_PF00412_PF00415_PF00433_PF00435_PF00437_PF00498_PF00503_PF00514_PF00531_PF00536_PF00564_PF00595_PF00611_PF00612_PF00615_PF00619_PF00621_PF00625_PF00627_PF00628_PF00629_PF00650_PF00659_PF00754_PF00757_PF00779_PF00780…
PF00069	PF00017_PF00018_PF00069_PF01163_PF07653_PF07714_PF08239_PF14531_PF14604	PF00005_PF00017_PF00018_PF00023_PF00025_PF00027_PF00028_PF00035_PF00036_PF00041_PF00047_PF00051_PF00053_PF00057_PF00063_PF00071_PF00130_PF00168_PF00169_PF00211_PF00226_PF00240_PF00373_PF00412_PF00415_PF00433_PF00435_PF00437_PF00498_PF00503_PF00514_PF00531_PF00536_PF00564_PF00595_PF00611_PF00612_PF00615_PF00619_PF00621_PF00625_PF00627_PF00628_PF00629_PF00650_PF00659_PF00754_PF00757_PF00779_PF00780…
PF00069	PF00017_PF00018_PF00069_PF01636_PF06293_PF07653_PF07714_PF14531_PF14604	PF00005_PF00017_PF00018_PF00023_PF00025_PF00027_PF00028_PF00035_PF00036_PF00041_PF00047_PF00051_PF00053_PF00057_PF00063_PF00071_PF00130_PF00168_PF00169_PF00211_PF00226_PF00240_PF00373_PF00412_PF00415_PF00433_PF00435_PF00437_PF00498_PF00503_PF00514_PF00531_PF00536_PF00564_PF00595_PF00611_PF00612_PF00615_PF00619_PF00621_PF00625_PF00627_PF00628_PF00629_PF00650_PF00659_PF00754_PF00757_PF00779_PF00780…
PF00069	PF00069_PF07387_PF07714_PF14531	PF00005_PF00017_PF00018_PF00023_PF00025_PF00027_PF00028_PF00035_PF00036_PF00041_PF00047_PF00051_PF00053_PF00057_PF00063_PF00071_PF00130_PF00168_PF00169_PF00211_PF00226_PF00240_PF00373_PF00412_PF00415_PF00433_PF00435_PF00437_PF00498_PF00503_PF00514_PF00531_PF00536_PF00564_PF00595_PF00611_PF00612_PF00615_PF00619_PF00621_PF00625_PF00627_PF00628_PF00629_PF00650_PF00659_PF00754_PF00757_PF00779_PF00780…
PF00069	PF00069_PF00130_PF00168_PF00433_PF02185_PF03107_PF07714_PF14531_PF15456	PF00005_PF00017_PF00018_PF00023_PF00025_PF00027_PF00028_PF00035_PF00036_PF00041_PF00047_PF00051_PF00053_PF00057_PF00063_PF00071_PF00130_PF00168_PF00169_PF00211_PF00226_PF00240_PF00373_PF00412_PF00415_PF00433_PF00435_PF00437_PF00498_PF00503_PF00514_PF00531_PF00536_PF00564_PF00595_PF00611_PF00612_PF00615_PF00619_PF00621_PF00625_PF00627_PF00628_PF00629_PF00650_PF00659_PF00754_PF00757_PF00779_PF00780…
PF00069	PF00017_PF00069_PF06293_PF07714	PF00005_PF00017_PF00018_PF00023_PF00025_PF00027_PF00028_PF00035_PF00036_PF00041_PF00047_PF00051_PF00053_PF00057_PF00063_PF00071_PF00130_PF00168_PF00169_PF00211_PF00226_PF00240_PF00373_PF00412_PF00415_PF00433_PF00435_PF00437_PF00498_PF00503_PF00514_PF00531_PF00536_PF00564_PF00595_PF00611_PF00612_PF00615_PF00619_PF00621_PF00625_PF00627_PF00628_PF00629_PF00650_PF00659_PF00754_PF00757_PF00779_PF00780…
PF00069	PF00069_PF00564_PF07714_PF14531	PF00005_PF00017_PF00018_PF00023_PF00025_PF00027_PF00028_PF00035_PF00036_PF00041_PF00047_PF00051_PF00053_PF00057_PF00063_PF00071_PF00130_PF00168_PF00169_PF00211_PF00226_PF00240_PF00373_PF00412_PF00415_PF00433_PF00435_PF00437_PF00498_PF00503_PF00514_PF00531_PF00536_PF00564_PF00595_PF00611_PF00612_PF00615_PF00619_PF00621_PF00625_PF00627_PF00628_PF00629_PF00650_PF00659_PF00754_PF00757_PF00779_PF00780…
PF00069	PF00069_PF00757_PF01030_PF01636_PF07714_PF14843	PF00005_PF00017_PF00018_PF00023_PF00025_PF00027_PF00028_PF00035_PF00036_PF00041_PF00047_PF00051_PF00053_PF00057_PF00063_PF00071_PF00130_PF00168_PF00169_PF00211_PF00226_PF00240_PF00373_PF00412_PF00415_PF00433_PF00435_PF00437_PF00498_PF00503_PF00514_PF00531_PF00536_PF00564_PF00595_PF00611_PF00612_PF00615_PF00619_PF00621_PF00625_PF00627_PF00628_PF00629_PF00650_PF00659_PF00754_PF00757_PF00779_PF00780…
PF00069	PF00069_PF00757_PF01030_PF07714_PF14531_PF14843	PF00005_PF00017_PF00018_PF00023_PF00025_PF00027_PF00028_PF00035_PF00036_PF00041_PF00047_PF00051_PF00053_PF00057_PF00063_PF00071_PF00130_PF00168_PF00169_PF00211_PF00226_PF00240_PF00373_PF00412_PF00415_PF00433_PF00435_PF00437_PF00498_PF00503_PF00514_PF00531_PF00536_PF00564_PF00595_PF00611_PF00612_PF00615_PF00619_PF00621_PF00625_PF00627_PF00628_PF00629_PF00650_PF00659_PF00754_PF00757_PF00779_PF00780…
PF00069	PF00017_PF00069_PF00373_PF01163_PF07714_PF14531	PF00005_PF00017_PF00018_PF00023_PF00025_PF00027_PF00028_PF00035_PF00036_PF00041_PF00047_PF00051_PF00053_PF00057_PF00063_PF00071_PF00130_PF00168_PF00169_PF00211_PF00226_PF00240_PF00373_PF00412_PF00415_PF00433_PF00435_PF00437_PF00498_PF00503_PF00514_PF00531_PF00536_PF00564_PF00595_PF00611_PF00612_PF00615_PF00619_PF00621_PF00625_PF00627_PF00628_PF00629_PF00650_PF00659_PF00754_PF00757_PF00779_PF00780…
PF00069	PF00047_PF00069_PF07679_PF07686_PF07714_PF08205_PF13895_PF13927	PF00005_PF00017_PF00018_PF00023_PF00025_PF00027_PF00028_PF00035_PF00036_PF00041_PF00047_PF00051_PF00053_PF00057_PF00063_PF00071_PF00130_PF00168_PF00169_PF00211_PF00226_PF00240_PF00373_PF00412_PF00415_PF00433_PF00435_PF00437_PF00498_PF00503_PF00514_PF00531_PF00536_PF00564_PF00595_PF00611_PF00612_PF00615_PF00619_PF00621_PF00625_PF00627_PF00628_PF00629_PF00650_PF00659_PF00754_PF00757_PF00779_PF00780…
PF00069	PF00047_PF00069_PF07679_PF07686_PF07714_PF08205_PF13895_PF13927_PF16681	PF00005_PF00017_PF00018_PF00023_PF00025_PF00027_PF00028_PF00035_PF00036_PF00041_PF00047_PF00051_PF00053_PF00057_PF00063_PF00071_PF00130_PF00168_PF00169_PF00211_PF00226_PF00240_PF00373_PF00412_PF00415_PF00433_PF00435_PF00437_PF00498_PF00503_PF00514_PF00531_PF00536_PF00564_PF00595_PF00611_PF00612_PF00615_PF00619_PF00621_PF00625_PF00627_PF00628_PF00629_PF00650_PF00659_PF00754_PF00757_PF00779_PF00780…
PF00069	PF00047_PF00069_PF07679_PF07686_PF07714_PF08205_PF13895_PF13927_PF16681_PF16706	PF00005_PF00017_PF00018_PF00023_PF00025_PF00027_PF00028_PF00035_PF00036_PF00041_PF00047_PF00051_PF00053_PF00057_PF00063_PF00071_PF00130_PF00168_PF00169_PF00211_PF00226_PF00240_PF00373_PF00412_PF00415_PF00433_PF00435_PF00437_PF00498_PF00503_PF00514_PF00531_PF00536_PF00564_PF00595_PF00611_PF00612_PF00615_PF00619_PF00621_PF00625_PF00627_PF00628_PF00629_PF00650_PF00659_PF00754_PF00757_PF00779_PF00780…
PF00069	PF00069_PF00130_PF00169_PF03107_PF06293_PF07714_PF13901_PF14531	PF00005_PF00017_PF00018_PF00023_PF00025_PF00027_PF00028_PF00035_PF00036_PF00041_PF00047_PF00051_PF00053_PF00057_PF00063_PF00071_PF00130_PF00168_PF00169_PF00211_PF00226_PF00240_PF00373_PF00412_PF00415_PF00433_PF00435_PF00437_PF00498_PF00503_PF00514_PF00531_PF00536_PF00564_PF00595_PF00611_PF00612_PF00615_PF00619_PF00621_PF00625_PF00627_PF00628_PF00629_PF00650_PF00659_PF00754_PF00757_PF00779_PF00780…
PF00069	PF00069_PF00627_PF01163_PF02149_PF06293_PF07714_PF08587_PF14531	PF00005_PF00017_PF00018_PF00023_PF00025_PF00027_PF00028_PF00035_PF00036_PF00041_PF00047_PF00051_PF00053_PF00057_PF00063_PF00071_PF00130_PF00168_PF00169_PF00211_PF00226_PF00240_PF00373_PF00412_PF00415_PF00433_PF00435_PF00437_PF00498_PF00503_PF00514_PF00531_PF00536_PF00564_PF00595_PF00611_PF00612_PF00615_PF00619_PF00621_PF00625_PF00627_PF00628_PF00629_PF00650_PF00659_PF00754_PF00757_PF00779_PF00780…
PF00069	PF00041_PF00069_PF00757_PF01030_PF07714_PF14531	PF00005_PF00017_PF00018_PF00023_PF00025_PF00027_PF00028_PF00035_PF00036_PF00041_PF00047_PF00051_PF00053_PF00057_PF00063_PF00071_PF00130_PF00168_PF00169_PF00211_PF00226_PF00240_PF00373_PF00412_PF00415_PF00433_PF00435_PF00437_PF00498_PF00503_PF00514_PF00531_PF00536_PF00564_PF00595_PF00611_PF00612_PF00615_PF00619_PF00621_PF00625_PF00627_PF00628_PF00629_PF00650_PF00659_PF00754_PF00757_PF00779_PF00780…
PF00069	PF00036_PF00069_PF01636_PF06293_PF07714_PF10591_PF10707_PF12763_PF13095_PF13202_PF13405_PF13499_PF13833_PF14531	PF00005_PF00017_PF00018_PF00023_PF00025_PF00027_PF00028_PF00035_PF00036_PF00041_PF00047_PF00051_PF00053_PF00057_PF00063_PF00071_PF00130_PF00168_PF00169_PF00211_PF00226_PF00240_PF00373_PF00412_PF00415_PF00433_PF00435_PF00437_PF00498_PF00503_PF00514_PF00531_PF00536_PF00564_PF00595_PF00611_PF00612_PF00615_PF00619_PF00621_PF00625_PF00627_PF00628_PF00629_PF00650_PF00659_PF00754_PF00757_PF00779_PF00780…
PF00069	PF00069_PF01633_PF01636_PF07387_PF07714_PF14531	PF00005_PF00017_PF00018_PF00023_PF00025_PF00027_PF00028_PF00035_PF00036_PF00041_PF00047_PF00051_PF00053_PF00057_PF00063_PF00071_PF00130_PF00168_PF00169_PF00211_PF00226_PF00240_PF00373_PF00412_PF00415_PF00433_PF00435_PF00437_PF00498_PF00503_PF00514_PF00531_PF00536_PF00564_PF00595_PF00611_PF00612_PF00615_PF00619_PF00621_PF00625_PF00627_PF00628_PF00629_PF00650_PF00659_PF00754_PF00757_PF00779_PF00780…
PF00069	PF00036_PF00069_PF06293_PF07714_PF10591_PF12763_PF13202_PF13405_PF13499_PF13833_PF14531_PF14658	PF00005_PF00017_PF00018_PF00023_PF00025_PF00027_PF00028_PF00035_PF00036_PF00041_PF00047_PF00051_PF00053_PF00057_PF00063_PF00071_PF00130_PF00168_PF00169_PF00211_PF00226_PF00240_PF00373_PF00412_PF00415_PF00433_PF00435_PF00437_PF00498_PF00503_PF00514_PF00531_PF00536_PF00564_PF00595_PF00611_PF00612_PF00615_PF00619_PF00621_PF00625_PF00627_PF00628_PF00629_PF00650_PF00659_PF00754_PF00757_PF00779_PF00780…
PF00069	PF00017_PF00069_PF07714_PF08919_PF14531	PF00005_PF00017_PF00018_PF00023_PF00025_PF00027_PF00028_PF00035_PF00036_PF00041_PF00047_PF00051_PF00053_PF00057_PF00063_PF00071_PF00130_PF00168_PF00169_PF00211_PF00226_PF00240_PF00373_PF00412_PF00415_PF00433_PF00435_PF00437_PF00498_PF00503_PF00514_PF00531_PF00536_PF00564_PF00595_PF00611_PF00612_PF00615_PF00619_PF00621_PF00625_PF00627_PF00628_PF00629_PF00650_PF00659_PF00754_PF00757_PF00779_PF00780…
PF00069	PF00041_PF00069_PF00536_PF01404_PF06293_PF07647_PF07699_PF07714_PF09294_PF10179_PF14575_PF16656_PF16893	PF00005_PF00017_PF00018_PF00023_PF00025_PF00027_PF00028_PF00035_PF00036_PF00041_PF00047_PF00051_PF00053_PF00057_PF00063_PF00071_PF00130_PF00168_PF00169_PF00211_PF00226_PF00240_PF00373_PF00412_PF00415_PF00433_PF00435_PF00437_PF00498_PF00503_PF00514_PF00531_PF00536_PF00564_PF00595_PF00611_PF00612_PF00615_PF00619_PF00621_PF00625_PF00627_PF00628_PF00629_PF00650_PF00659_PF00754_PF00757_PF00779_PF00780…
PF00069	PF00017_PF00018_PF00069_PF07653_PF07714_PF14604	PF00005_PF00017_PF00018_PF00023_PF00025_PF00027_PF00028_PF00035_PF00036_PF00041_PF00047_PF00051_PF00053_PF00057_PF00063_PF00071_PF00130_PF00168_PF00169_PF00211_PF00226_PF00240_PF00373_PF00412_PF00415_PF00433_PF00435_PF00437_PF00498_PF00503_PF00514_PF00531_PF00536_PF00564_PF00595_PF00611_PF00612_PF00615_PF00619_PF00621_PF00625_PF00627_PF00628_PF00629_PF00650_PF00659_PF00754_PF00757_PF00779_PF00780…
PF00069	PF00027_PF00069_PF07714_PF10186_PF14531_PF16808	PF00005_PF00017_PF00018_PF00023_PF00025_PF00027_PF00028_PF00035_PF00036_PF00041_PF00047_PF00051_PF00053_PF00057_PF00063_PF00071_PF00130_PF00168_PF00169_PF00211_PF00226_PF00240_PF00373_PF00412_PF00415_PF00433_PF00435_PF00437_PF00498_PF00503_PF00514_PF00531_PF00536_PF00564_PF00595_PF00611_PF00612_PF00615_PF00619_PF00621_PF00625_PF00627_PF00628_PF00629_PF00650_PF00659_PF00754_PF00757_PF00779_PF00780…
PF00069	PF00047_PF00069_PF07679_PF07686_PF07714_PF13895_PF13927_PF16680_PF16681	PF00005_PF00017_PF00018_PF00023_PF00025_PF00027_PF00028_PF00035_PF00036_PF00041_PF00047_PF00051_PF00053_PF00057_PF00063_PF00071_PF00130_PF00168_PF00169_PF00211_PF00226_PF00240_PF00373_PF00412_PF00415_PF00433_PF00435_PF00437_PF00498_PF00503_PF00514_PF00531_PF00536_PF00564_PF00595_PF00611_PF00612_PF00615_PF00619_PF00621_PF00625_PF00627_PF00628_PF00629_PF00650_PF00659_PF00754_PF00757_PF00779_PF00780…
PF00069	PF00017_PF00018_PF00069_PF06293_PF07653_PF07714_PF14604	PF00005_PF00017_PF00018_PF00023_PF00025_PF00027_PF00028_PF00035_PF00036_PF00041_PF00047_PF00051_PF00053_PF00057_PF00063_PF00071_PF00130_PF00168_PF00169_PF00211_PF00226_PF00240_PF00373_PF00412_PF00415_PF00433_PF00435_PF00437_PF00498_PF00503_PF00514_PF00531_PF00536_PF00564_PF00595_PF00611_PF00612_PF00615_PF00619_PF00621_PF00625_PF00627_PF00628_PF00629_PF00650_PF00659_PF00754_PF00757_PF00779_PF00780…
PF00069	PF00017_PF00018_PF00069_PF07653_PF07714_PF08239_PF14604	PF00005_PF00017_PF00018_PF00023_PF00025_PF00027_PF00028_PF00035_PF00036_PF00041_PF00047_PF00051_PF00053_PF00057_PF00063_PF00071_PF00130_PF00168_PF00169_PF00211_PF00226_PF00240_PF00373_PF00412_PF00415_PF00433_PF00435_PF00437_PF00498_PF00503_PF00514_PF00531_PF00536_PF00564_PF00595_PF00611_PF00612_PF00615_PF00619_PF00621_PF00625_PF00627_PF00628_PF00629_PF00650_PF00659_PF00754_PF00757_PF00779_PF00780…
PF00069	PF00069_PF01403_PF01437_PF01833_PF07714_PF14531	PF00005_PF00017_PF00018_PF00023_PF00025_PF00027_PF00028_PF00035_PF00036_PF00041_PF00047_PF00051_PF00053_PF00057_PF00063_PF00071_PF00130_PF00168_PF00169_PF00211_PF00226_PF00240_PF00373_PF00412_PF00415_PF00433_PF00435_PF00437_PF00498_PF00503_PF00514_PF00531_PF00536_PF00564_PF00595_PF00611_PF00612_PF00615_PF00619_PF00621_PF00625_PF00627_PF00628_PF00629_PF00650_PF00659_PF00754_PF00757_PF00779_PF00780…
PF00069	PF00035_PF00069_PF06293_PF07714_PF14531	PF00005_PF00017_PF00018_PF00023_PF00025_PF00027_PF00028_PF00035_PF00036_PF00041_PF00047_PF00051_PF00053_PF00057_PF00063_PF00071_PF00130_PF00168_PF00169_PF00211_PF00226_PF00240_PF00373_PF00412_PF00415_PF00433_PF00435_PF00437_PF00498_PF00503_PF00514_PF00531_PF00536_PF00564_PF00595_PF00611_PF00612_PF00615_PF00619_PF00621_PF00625_PF00627_PF00628_PF00629_PF00650_PF00659_PF00754_PF00757_PF00779_PF00780…
PF00069	PF00069_PF01163_PF01636_PF06293_PF07714_PF14531	PF00005_PF00017_PF00018_PF00023_PF00025_PF00027_PF00028_PF00035_PF00036_PF00041_PF00047_PF00051_PF00053_PF00057_PF00063_PF00071_PF00130_PF00168_PF00169_PF00211_PF00226_PF00240_PF00373_PF00412_PF00415_PF00433_PF00435_PF00437_PF00498_PF00503_PF00514_PF00531_PF00536_PF00564_PF00595_PF00611_PF00612_PF00615_PF00619_PF00621_PF00625_PF00627_PF00628_PF00629_PF00650_PF00659_PF00754_PF00757_PF00779_PF00780…
PF00069	PF00069_PF00130_PF00168_PF00433_PF03107_PF07714	PF00005_PF00017_PF00018_PF00023_PF00025_PF00027_PF00028_PF00035_PF00036_PF00041_PF00047_PF00051_PF00053_PF00057_PF00063_PF00071_PF00130_PF00168_PF00169_PF00211_PF00226_PF00240_PF00373_PF00412_PF00415_PF00433_PF00435_PF00437_PF00498_PF00503_PF00514_PF00531_PF00536_PF00564_PF00595_PF00611_PF00612_PF00615_PF00619_PF00621_PF00625_PF00627_PF00628_PF00629_PF00650_PF00659_PF00754_PF00757_PF00779_PF00780…
PF00069	PF00069_PF00130_PF00433_PF00628_PF03107_PF07649_PF07714_PF08746_PF13901_PF14531_PF16744	PF00005_PF00017_PF00018_PF00023_PF00025_PF00027_PF00028_PF00035_PF00036_PF00041_PF00047_PF00051_PF00053_PF00057_PF00063_PF00071_PF00130_PF00168_PF00169_PF00211_PF00226_PF00240_PF00373_PF00412_PF00415_PF00433_PF00435_PF00437_PF00498_PF00503_PF00514_PF00531_PF00536_PF00564_PF00595_PF00611_PF00612_PF00615_PF00619_PF00621_PF00625_PF00627_PF00628_PF00629_PF00650_PF00659_PF00754_PF00757_PF00779_PF00780…
PF00069	PF00069_PF00130_PF00168_PF00433_PF06293_PF07714_PF13095_PF14531	PF00005_PF00017_PF00018_PF00023_PF00025_PF00027_PF00028_PF00035_PF00036_PF00041_PF00047_PF00051_PF00053_PF00057_PF00063_PF00071_PF00130_PF00168_PF00169_PF00211_PF00226_PF00240_PF00373_PF00412_PF00415_PF00433_PF00435_PF00437_PF00498_PF00503_PF00514_PF00531_PF00536_PF00564_PF00595_PF00611_PF00612_PF00615_PF00619_PF00621_PF00625_PF00627_PF00628_PF00629_PF00650_PF00659_PF00754_PF00757_PF00779_PF00780…
PF00069	PF00069_PF00130_PF00168_PF00433_PF07714_PF13095_PF14531	PF00005_PF00017_PF00018_PF00023_PF00025_PF00027_PF00028_PF00035_PF00036_PF00041_PF00047_PF00051_PF00053_PF00057_PF00063_PF00071_PF00130_PF00168_PF00169_PF00211_PF00226_PF00240_PF00373_PF00412_PF00415_PF00433_PF00435_PF00437_PF00498_PF00503_PF00514_PF00531_PF00536_PF00564_PF00595_PF00611_PF00612_PF00615_PF00619_PF00621_PF00625_PF00627_PF00628_PF00629_PF00650_PF00659_PF00754_PF00757_PF00779_PF00780…
PF00069	PF00069_PF00130_PF02196_PF07714_PF08746_PF14531	PF00005_PF00017_PF00018_PF00023_PF00025_PF00027_PF00028_PF00035_PF00036_PF00041_PF00047_PF00051_PF00053_PF00057_PF00063_PF00071_PF00130_PF00168_PF00169_PF00211_PF00226_PF00240_PF00373_PF00412_PF00415_PF00433_PF00435_PF00437_PF00498_PF00503_PF00514_PF00531_PF00536_PF00564_PF00595_PF00611_PF00612_PF00615_PF00619_PF00621_PF00625_PF00627_PF00628_PF00629_PF00650_PF00659_PF00754_PF00757_PF00779_PF00780…
PF00069	PF00069_PF00786_PF01636_PF07714_PF14531	PF00005_PF00017_PF00018_PF00023_PF00025_PF00027_PF00028_PF00035_PF00036_PF00041_PF00047_PF00051_PF00053_PF00057_PF00063_PF00071_PF00130_PF00168_PF00169_PF00211_PF00226_PF00240_PF00373_PF00412_PF00415_PF00433_PF00435_PF00437_PF00498_PF00503_PF00514_PF00531_PF00536_PF00564_PF00595_PF00611_PF00612_PF00615_PF00619_PF00621_PF00625_PF00627_PF00628_PF00629_PF00650_PF00659_PF00754_PF00757_PF00779_PF00780…
PF00069	PF00069_PF00786_PF07714_PF14531	PF00005_PF00017_PF00018_PF00023_PF00025_PF00027_PF00028_PF00035_PF00036_PF00041_PF00047_PF00051_PF00053_PF00057_PF00063_PF00071_PF00130_PF00168_PF00169_PF00211_PF00226_PF00240_PF00373_PF00412_PF00415_PF00433_PF00435_PF00437_PF00498_PF00503_PF00514_PF00531_PF00536_PF00564_PF00595_PF00611_PF00612_PF00615_PF00619_PF00621_PF00625_PF00627_PF00628_PF00629_PF00650_PF00659_PF00754_PF00757_PF00779_PF00780…
PF00069	PF00069_PF00169_PF00615_PF07714_PF14531	PF00005_PF00017_PF00018_PF00023_PF00025_PF00027_PF00028_PF00035_PF00036_PF00041_PF00047_PF00051_PF00053_PF00057_PF00063_PF00071_PF00130_PF00168_PF00169_PF00211_PF00226_PF00240_PF00373_PF00412_PF00415_PF00433_PF00435_PF00437_PF00498_PF00503_PF00514_PF00531_PF00536_PF00564_PF00595_PF00611_PF00612_PF00615_PF00619_PF00621_PF00625_PF00627_PF00628_PF00629_PF00650_PF00659_PF00754_PF00757_PF00779_PF00780…
PF00069	PF00069_PF01163_PF01636_PF06293	PF00005_PF00017_PF00018_PF00023_PF00025_PF00027_PF00028_PF00035_PF00036_PF00041_PF00047_PF00051_PF00053_PF00057_PF00063_PF00071_PF00130_PF00168_PF00169_PF00211_PF00226_PF00240_PF00373_PF00412_PF00415_PF00433_PF00435_PF00437_PF00498_PF00503_PF00514_PF00531_PF00536_PF00564_PF00595_PF00611_PF00612_PF00615_PF00619_PF00621_PF00625_PF00627_PF00628_PF00629_PF00650_PF00659_PF00754_PF00757_PF00779_PF00780…
PF00069	PF00041_PF00069_PF07714_PF16656	PF00005_PF00017_PF00018_PF00023_PF00025_PF00027_PF00028_PF00035_PF00036_PF00041_PF00047_PF00051_PF00053_PF00057_PF00063_PF00071_PF00130_PF00168_PF00169_PF00211_PF00226_PF00240_PF00373_PF00412_PF00415_PF00433_PF00435_PF00437_PF00498_PF00503_PF00514_PF00531_PF00536_PF00564_PF00595_PF00611_PF00612_PF00615_PF00619_PF00621_PF00625_PF00627_PF00628_PF00629_PF00650_PF00659_PF00754_PF00757_PF00779_PF00780…
PF00069	PF00069_PF07714_PF12474	PF00005_PF00017_PF00018_PF00023_PF00025_PF00027_PF00028_PF00035_PF00036_PF00041_PF00047_PF00051_PF00053_PF00057_PF00063_PF00071_PF00130_PF00168_PF00169_PF00211_PF00226_PF00240_PF00373_PF00412_PF00415_PF00433_PF00435_PF00437_PF00498_PF00503_PF00514_PF00531_PF00536_PF00564_PF00595_PF00611_PF00612_PF00615_PF00619_PF00621_PF00625_PF00627_PF00628_PF00629_PF00650_PF00659_PF00754_PF00757_PF00779_PF00780…
PF00069	PF00069_PF06840_PF07714_PF14531	PF00005_PF00017_PF00018_PF00023_PF00025_PF00027_PF00028_PF00035_PF00036_PF00041_PF00047_PF00051_PF00053_PF00057_PF00063_PF00071_PF00130_PF00168_PF00169_PF00211_PF00226_PF00240_PF00373_PF00412_PF00415_PF00433_PF00435_PF00437_PF00498_PF00503_PF00514_PF00531_PF00536_PF00564_PF00595_PF00611_PF00612_PF00615_PF00619_PF00621_PF00625_PF00627_PF00628_PF00629_PF00650_PF00659_PF00754_PF00757_PF00779_PF00780…
PF00069	PF00069_PF01064_PF01636_PF07714	PF00005_PF00017_PF00018_PF00023_PF00025_PF00027_PF00028_PF00035_PF00036_PF00041_PF00047_PF00051_PF00053_PF00057_PF00063_PF00071_PF00130_PF00168_PF00169_PF00211_PF00226_PF00240_PF00373_PF00412_PF00415_PF00433_PF00435_PF00437_PF00498_PF00503_PF00514_PF00531_PF00536_PF00564_PF00595_PF00611_PF00612_PF00615_PF00619_PF00621_PF00625_PF00627_PF00628_PF00629_PF00650_PF00659_PF00754_PF00757_PF00779_PF00780…
PF00069	PF00069_PF00169_PF00433_PF07714_PF13095_PF14531	PF00005_PF00017_PF00018_PF00023_PF00025_PF00027_PF00028_PF00035_PF00036_PF00041_PF00047_PF00051_PF00053_PF00057_PF00063_PF00071_PF00130_PF00168_PF00169_PF00211_PF00226_PF00240_PF00373_PF00412_PF00415_PF00433_PF00435_PF00437_PF00498_PF00503_PF00514_PF00531_PF00536_PF00564_PF00595_PF00611_PF00612_PF00615_PF00619_PF00621_PF00625_PF00627_PF00628_PF00629_PF00650_PF00659_PF00754_PF00757_PF00779_PF00780…
PF00069	PF00069_PF01163_PF06293_PF07714_PF14531	PF00005_PF00017_PF00018_PF00023_PF00025_PF00027_PF00028_PF00035_PF00036_PF00041_PF00047_PF00051_PF00053_PF00057_PF00063_PF00071_PF00130_PF00168_PF00169_PF00211_PF00226_PF00240_PF00373_PF00412_PF00415_PF00433_PF00435_PF00437_PF00498_PF00503_PF00514_PF00531_PF00536_PF00564_PF00595_PF00611_PF00612_PF00615_PF00619_PF00621_PF00625_PF00627_PF00628_PF00629_PF00650_PF00659_PF00754_PF00757_PF00779_PF00780…
PF00069	PF00047_PF00069_PF07654_PF07679_PF07686_PF07714_PF08205_PF13895_PF13927_PF16681	PF00005_PF00017_PF00018_PF00023_PF00025_PF00027_PF00028_PF00035_PF00036_PF00041_PF00047_PF00051_PF00053_PF00057_PF00063_PF00071_PF00130_PF00168_PF00169_PF00211_PF00226_PF00240_PF00373_PF00412_PF00415_PF00433_PF00435_PF00437_PF00498_PF00503_PF00514_PF00531_PF00536_PF00564_PF00595_PF00611_PF00612_PF00615_PF00619_PF00621_PF00625_PF00627_PF00628_PF00629_PF00650_PF00659_PF00754_PF00757_PF00779_PF00780…
PF00069	PF00047_PF00069_PF07679_PF07686_PF07714_PF13895_PF13927	PF00005_PF00017_PF00018_PF00023_PF00025_PF00027_PF00028_PF00035_PF00036_PF00041_PF00047_PF00051_PF00053_PF00057_PF00063_PF00071_PF00130_PF00168_PF00169_PF00211_PF00226_PF00240_PF00373_PF00412_PF00415_PF00433_PF00435_PF00437_PF00498_PF00503_PF00514_PF00531_PF00536_PF00564_PF00595_PF00611_PF00612_PF00615_PF00619_PF00621_PF00625_PF00627_PF00628_PF00629_PF00650_PF00659_PF00754_PF00757_PF00779_PF00780…
PF00069	PF00047_PF00069_PF02480_PF07679_PF07686_PF07714_PF08205_PF13895_PF13927	PF00005_PF00017_PF00018_PF00023_PF00025_PF00027_PF00028_PF00035_PF00036_PF00041_PF00047_PF00051_PF00053_PF00057_PF00063_PF00071_PF00130_PF00168_PF00169_PF00211_PF00226_PF00240_PF00373_PF00412_PF00415_PF00433_PF00435_PF00437_PF00498_PF00503_PF00514_PF00531_PF00536_PF00564_PF00595_PF00611_PF00612_PF00615_PF00619_PF00621_PF00625_PF00627_PF00628_PF00629_PF00650_PF00659_PF00754_PF00757_PF00779_PF00780…
PF00069	PF00069_PF07714_PF07751_PF11629_PF14531	PF00005_PF00017_PF00018_PF00023_PF00025_PF00027_PF00028_PF00035_PF00036_PF00041_PF00047_PF00051_PF00053_PF00057_PF00063_PF00071_PF00130_PF00168_PF00169_PF00211_PF00226_PF00240_PF00373_PF00412_PF00415_PF00433_PF00435_PF00437_PF00498_PF00503_PF00514_PF00531_PF00536_PF00564_PF00595_PF00611_PF00612_PF00615_PF00619_PF00621_PF00625_PF00627_PF00628_PF00629_PF00650_PF00659_PF00754_PF00757_PF00779_PF00780…
PF00069	PF00047_PF00069_PF01462_PF07679_PF07714_PF08205_PF12799_PF13306_PF13855_PF13895_PF13927_PF16920	PF00005_PF00017_PF00018_PF00023_PF00025_PF00027_PF00028_PF00035_PF00036_PF00041_PF00047_PF00051_PF00053_PF00057_PF00063_PF00071_PF00130_PF00168_PF00169_PF00211_PF00226_PF00240_PF00373_PF00412_PF00415_PF00433_PF00435_PF00437_PF00498_PF00503_PF00514_PF00531_PF00536_PF00564_PF00595_PF00611_PF00612_PF00615_PF00619_PF00621_PF00625_PF00627_PF00628_PF00629_PF00650_PF00659_PF00754_PF00757_PF00779_PF00780…
PF00069	PF00069_PF01163_PF01636_PF06293_PF07714_PF09344	PF00005_PF00017_PF00018_PF00023_PF00025_PF00027_PF00028_PF00035_PF00036_PF00041_PF00047_PF00051_PF00053_PF00057_PF00063_PF00071_PF00130_PF00168_PF00169_PF00211_PF00226_PF00240_PF00373_PF00412_PF00415_PF00433_PF00435_PF00437_PF00498_PF00503_PF00514_PF00531_PF00536_PF00564_PF00595_PF00611_PF00612_PF00615_PF00619_PF00621_PF00625_PF00627_PF00628_PF00629_PF00650_PF00659_PF00754_PF00757_PF00779_PF00780…
PF00069	PF00069_PF01011_PF01636_PF06293_PF07714_PF13360_PF14531	PF00005_PF00017_PF00018_PF00023_PF00025_PF00027_PF00028_PF00035_PF00036_PF00041_PF00047_PF00051_PF00053_PF00057_PF00063_PF00071_PF00130_PF00168_PF00169_PF00211_PF00226_PF00240_PF00373_PF00412_PF00415_PF00433_PF00435_PF00437_PF00498_PF00503_PF00514_PF00531_PF00536_PF00564_PF00595_PF00611_PF00612_PF00615_PF00619_PF00621_PF00625_PF00627_PF00628_PF00629_PF00650_PF00659_PF00754_PF00757_PF00779_PF00780…
PF00069	PF00047_PF00069_PF01636_PF07679_PF07686_PF07714_PF08205_PF13895_PF13927_PF14531_PF16706	PF00005_PF00017_PF00018_PF00023_PF00025_PF00027_PF00028_PF00035_PF00036_PF00041_PF00047_PF00051_PF00053_PF00057_PF00063_PF00071_PF00130_PF00168_PF00169_PF00211_PF00226_PF00240_PF00373_PF00412_PF00415_PF00433_PF00435_PF00437_PF00498_PF00503_PF00514_PF00531_PF00536_PF00564_PF00595_PF00611_PF00612_PF00615_PF00619_PF00621_PF00625_PF00627_PF00628_PF00629_PF00650_PF00659_PF00754_PF00757_PF00779_PF00780…
PF00069	PF00069_PF00169_PF00433_PF07714_PF14531_PF15413	PF00005_PF00017_PF00018_PF00023_PF00025_PF00027_PF00028_PF00035_PF00036_PF00041_PF00047_PF00051_PF00053_PF00057_PF00063_PF00071_PF00130_PF00168_PF00169_PF00211_PF00226_PF00240_PF00373_PF00412_PF00415_PF00433_PF00435_PF00437_PF00498_PF00503_PF00514_PF00531_PF00536_PF00564_PF00595_PF00611_PF00612_PF00615_PF00619_PF00621_PF00625_PF00627_PF00628_PF00629_PF00650_PF00659_PF00754_PF00757_PF00779_PF00780…
PF00069	PF00023_PF00069_PF01163_PF06293_PF06479_PF07714_PF12796_PF13606_PF13637_PF13857	PF00005_PF00017_PF00018_PF00023_PF00025_PF00027_PF00028_PF00035_PF00036_PF00041_PF00047_PF00051_PF00053_PF00057_PF00063_PF00071_PF00130_PF00168_PF00169_PF00211_PF00226_PF00240_PF00373_PF00412_PF00415_PF00433_PF00435_PF00437_PF00498_PF00503_PF00514_PF00531_PF00536_PF00564_PF00595_PF00611_PF00612_PF00615_PF00619_PF00621_PF00625_PF00627_PF00628_PF00629_PF00650_PF00659_PF00754_PF00757_PF00779_PF00780…
PF00069	PF00069_PF00757_PF01030_PF07714_PF14843	PF00005_PF00017_PF00018_PF00023_PF00025_PF00027_PF00028_PF00035_PF00036_PF00041_PF00047_PF00051_PF00053_PF00057_PF00063_PF00071_PF00130_PF00168_PF00169_PF00211_PF00226_PF00240_PF00373_PF00412_PF00415_PF00433_PF00435_PF00437_PF00498_PF00503_PF00514_PF00531_PF00536_PF00564_PF00595_PF00611_PF00612_PF00615_PF00619_PF00621_PF00625_PF00627_PF00628_PF00629_PF00650_PF00659_PF00754_PF00757_PF00779_PF00780…
PF00069	PF00069_PF00240_PF01636_PF06293_PF07714_PF10707_PF11315_PF12179	PF00005_PF00017_PF00018_PF00023_PF00025_PF00027_PF00028_PF00035_PF00036_PF00041_PF00047_PF00051_PF00053_PF00057_PF00063_PF00071_PF00130_PF00168_PF00169_PF00211_PF00226_PF00240_PF00373_PF00412_PF00415_PF00433_PF00435_PF00437_PF00498_PF00503_PF00514_PF00531_PF00536_PF00564_PF00595_PF00611_PF00612_PF00615_PF00619_PF00621_PF00625_PF00627_PF00628_PF00629_PF00650_PF00659_PF00754_PF00757_PF00779_PF00780…
PF00069	PF00069_PF00240_PF01636_PF03632_PF06293_PF07714_PF10707_PF12179	PF00005_PF00017_PF00018_PF00023_PF00025_PF00027_PF00028_PF00035_PF00036_PF00041_PF00047_PF00051_PF00053_PF00057_PF00063_PF00071_PF00130_PF00168_PF00169_PF00211_PF00226_PF00240_PF00373_PF00412_PF00415_PF00433_PF00435_PF00437_PF00498_PF00503_PF00514_PF00531_PF00536_PF00564_PF00595_PF00611_PF00612_PF00615_PF00619_PF00621_PF00625_PF00627_PF00628_PF00629_PF00650_PF00659_PF00754_PF00757_PF00779_PF00780…
PF00069	PF00069_PF06293_PF07714_PF12179	PF00005_PF00017_PF00018_PF00023_PF00025_PF00027_PF00028_PF00035_PF00036_PF00041_PF00047_PF00051_PF00053_PF00057_PF00063_PF00071_PF00130_PF00168_PF00169_PF00211_PF00226_PF00240_PF00373_PF00412_PF00415_PF00433_PF00435_PF00437_PF00498_PF00503_PF00514_PF00531_PF00536_PF00564_PF00595_PF00611_PF00612_PF00615_PF00619_PF00621_PF00625_PF00627_PF00628_PF00629_PF00650_PF00659_PF00754_PF00757_PF00779_PF00780…
PF00069	PF00069_PF00615_PF07714_PF14531	PF00005_PF00017_PF00018_PF00023_PF00025_PF00027_PF00028_PF00035_PF00036_PF00041_PF00047_PF00051_PF00053_PF00057_PF00063_PF00071_PF00130_PF00168_PF00169_PF00211_PF00226_PF00240_PF00373_PF00412_PF00415_PF00433_PF00435_PF00437_PF00498_PF00503_PF00514_PF00531_PF00536_PF00564_PF00595_PF00611_PF00612_PF00615_PF00619_PF00621_PF00625_PF00627_PF00628_PF00629_PF00650_PF00659_PF00754_PF00757_PF00779_PF00780…
PF00069	PF00069_PF07714_PF12810_PF14670	PF00005_PF00017_PF00018_PF00023_PF00025_PF00027_PF00028_PF00035_PF00036_PF00041_PF00047_PF00051_PF00053_PF00057_PF00063_PF00071_PF00130_PF00168_PF00169_PF00211_PF00226_PF00240_PF00373_PF00412_PF00415_PF00433_PF00435_PF00437_PF00498_PF00503_PF00514_PF00531_PF00536_PF00564_PF00595_PF00611_PF00612_PF00615_PF00619_PF00621_PF00625_PF00627_PF00628_PF00629_PF00650_PF00659_PF00754_PF00757_PF00779_PF00780…
PF00069	PF00069_PF00786_PF01636_PF06293_PF07714_PF14531	PF00005_PF00017_PF00018_PF00023_PF00025_PF00027_PF00028_PF00035_PF00036_PF00041_PF00047_PF00051_PF00053_PF00057_PF00063_PF00071_PF00130_PF00168_PF00169_PF00211_PF00226_PF00240_PF00373_PF00412_PF00415_PF00433_PF00435_PF00437_PF00498_PF00503_PF00514_PF00531_PF00536_PF00564_PF00595_PF00611_PF00612_PF00615_PF00619_PF00621_PF00625_PF00627_PF00628_PF00629_PF00650_PF00659_PF00754_PF00757_PF00779_PF00780…
PF00069	PF00047_PF00069_PF02480_PF05790_PF07654_PF07679_PF07686_PF07714_PF08205_PF13895_PF13927_PF16680_PF16681_PF16706	PF00005_PF00017_PF00018_PF00023_PF00025_PF00027_PF00028_PF00035_PF00036_PF00041_PF00047_PF00051_PF00053_PF00057_PF00063_PF00071_PF00130_PF00168_PF00169_PF00211_PF00226_PF00240_PF00373_PF00412_PF00415_PF00433_PF00435_PF00437_PF00498_PF00503_PF00514_PF00531_PF00536_PF00564_PF00595_PF00611_PF00612_PF00615_PF00619_PF00621_PF00625_PF00627_PF00628_PF00629_PF00650_PF00659_PF00754_PF00757_PF00779_PF00780…
PF00069	PF00069_PF01163_PF01636_PF07714_PF14531	PF00005_PF00017_PF00018_PF00023_PF00025_PF00027_PF00028_PF00035_PF00036_PF00041_PF00047_PF00051_PF00053_PF00057_PF00063_PF00071_PF00130_PF00168_PF00169_PF00211_PF00226_PF00240_PF00373_PF00412_PF00415_PF00433_PF00435_PF00437_PF00498_PF00503_PF00514_PF00531_PF00536_PF00564_PF00595_PF00611_PF00612_PF00615_PF00619_PF00621_PF00625_PF00627_PF00628_PF00629_PF00650_PF00659_PF00754_PF00757_PF00779_PF00780…
PF00069	PF00018_PF00069_PF00595_PF00625_PF02828_PF07653_PF07714_PF13180_PF14531_PF14604	PF00005_PF00017_PF00018_PF00023_PF00025_PF00027_PF00028_PF00035_PF00036_PF00041_PF00047_PF00051_PF00053_PF00057_PF00063_PF00071_PF00130_PF00168_PF00169_PF00211_PF00226_PF00240_PF00373_PF00412_PF00415_PF00433_PF00435_PF00437_PF00498_PF00503_PF00514_PF00531_PF00536_PF00564_PF00595_PF00611_PF00612_PF00615_PF00619_PF00621_PF00625_PF00627_PF00628_PF00629_PF00650_PF00659_PF00754_PF00757_PF00779_PF00780…
PF00069	PF00041_PF00069_PF00536_PF01108_PF01404_PF07647_PF07699_PF07714_PF09294_PF10080_PF14575_PF16389_PF16656_PF16893	PF00005_PF00017_PF00018_PF00023_PF00025_PF00027_PF00028_PF00035_PF00036_PF00041_PF00047_PF00051_PF00053_PF00057_PF00063_PF00071_PF00130_PF00168_PF00169_PF00211_PF00226_PF00240_PF00373_PF00412_PF00415_PF00433_PF00435_PF00437_PF00498_PF00503_PF00514_PF00531_PF00536_PF00564_PF00595_PF00611_PF00612_PF00615_PF00619_PF00621_PF00625_PF00627_PF00628_PF00629_PF00650_PF00659_PF00754_PF00757_PF00779_PF00780…
PF00069	PF00069_PF01163_PF01633_PF01636_PF06293_PF07714	PF00005_PF00017_PF00018_PF00023_PF00025_PF00027_PF00028_PF00035_PF00036_PF00041_PF00047_PF00051_PF00053_PF00057_PF00063_PF00071_PF00130_PF00168_PF00169_PF00211_PF00226_PF00240_PF00373_PF00412_PF00415_PF00433_PF00435_PF00437_PF00498_PF00503_PF00514_PF00531_PF00536_PF00564_PF00595_PF00611_PF00612_PF00615_PF00619_PF00621_PF00625_PF00627_PF00628_PF00629_PF00650_PF00659_PF00754_PF00757_PF00779_PF00780…
PF00069	PF00069_PF07714_PF12605	PF00005_PF00017_PF00018_PF00023_PF00025_PF00027_PF00028_PF00035_PF00036_PF00041_PF00047_PF00051_PF00053_PF00057_PF00063_PF00071_PF00130_PF00168_PF00169_PF00211_PF00226_PF00240_PF00373_PF00412_PF00415_PF00433_PF00435_PF00437_PF00498_PF00503_PF00514_PF00531_PF00536_PF00564_PF00595_PF00611_PF00612_PF00615_PF00619_PF00621_PF00625_PF00627_PF00628_PF00629_PF00650_PF00659_PF00754_PF00757_PF00779_PF00780…
PF00069	PF00047_PF00069_PF01636_PF07679_PF07714_PF13895_PF13927	PF00005_PF00017_PF00018_PF00023_PF00025_PF00027_PF00028_PF00035_PF00036_PF00041_PF00047_PF00051_PF00053_PF00057_PF00063_PF00071_PF00130_PF00168_PF00169_PF00211_PF00226_PF00240_PF00373_PF00412_PF00415_PF00433_PF00435_PF00437_PF00498_PF00503_PF00514_PF00531_PF00536_PF00564_PF00595_PF00611_PF00612_PF00615_PF00619_PF00621_PF00625_PF00627_PF00628_PF00629_PF00650_PF00659_PF00754_PF00757_PF00779_PF00780…
PF00069	PF00017_PF00018_PF00069_PF00169_PF00779_PF07653_PF07714_PF14531_PF14604	PF00005_PF00017_PF00018_PF00023_PF00025_PF00027_PF00028_PF00035_PF00036_PF00041_PF00047_PF00051_PF00053_PF00057_PF00063_PF00071_PF00130_PF00168_PF00169_PF00211_PF00226_PF00240_PF00373_PF00412_PF00415_PF00433_PF00435_PF00437_PF00498_PF00503_PF00514_PF00531_PF00536_PF00564_PF00595_PF00611_PF00612_PF00615_PF00619_PF00621_PF00625_PF00627_PF00628_PF00629_PF00650_PF00659_PF00754_PF00757_PF00779_PF00780…
PF00069	PF00063_PF00069_PF00612_PF01636_PF07714_PF13401_PF14531	PF00005_PF00017_PF00018_PF00023_PF00025_PF00027_PF00028_PF00035_PF00036_PF00041_PF00047_PF00051_PF00053_PF00057_PF00063_PF00071_PF00130_PF00168_PF00169_PF00211_PF00226_PF00240_PF00373_PF00412_PF00415_PF00433_PF00435_PF00437_PF00498_PF00503_PF00514_PF00531_PF00536_PF00564_PF00595_PF00611_PF00612_PF00615_PF00619_PF00621_PF00625_PF00627_PF00628_PF00629_PF00650_PF00659_PF00754_PF00757_PF00779_PF00780…
PF00069	PF00069_PF01163_PF01636_PF06293_PF07714_PF08311_PF13095_PF14531_PF17014	PF00005_PF00017_PF00018_PF00023_PF00025_PF00027_PF00028_PF00035_PF00036_PF00041_PF00047_PF00051_PF00053_PF00057_PF00063_PF00071_PF00130_PF00168_PF00169_PF00211_PF00226_PF00240_PF00373_PF00412_PF00415_PF00433_PF00435_PF00437_PF00498_PF00503_PF00514_PF00531_PF00536_PF00564_PF00595_PF00611_PF00612_PF00615_PF00619_PF00621_PF00625_PF00627_PF00628_PF00629_PF00650_PF00659_PF00754_PF00757_PF00779_PF00780…
PF00069	PF00069_PF00659_PF07714_PF14531_PF15016	PF00005_PF00017_PF00018_PF00023_PF00025_PF00027_PF00028_PF00035_PF00036_PF00041_PF00047_PF00051_PF00053_PF00057_PF00063_PF00071_PF00130_PF00168_PF00169_PF00211_PF00226_PF00240_PF00373_PF00412_PF00415_PF00433_PF00435_PF00437_PF00498_PF00503_PF00514_PF00531_PF00536_PF00564_PF00595_PF00611_PF00612_PF00615_PF00619_PF00621_PF00625_PF00627_PF00628_PF00629_PF00650_PF00659_PF00754_PF00757_PF00779_PF00780…
PF00069	PF00041_PF00047_PF00069_PF07654_PF07679_PF07686_PF07714_PF13895_PF13927_PF14531	PF00005_PF00017_PF00018_PF00023_PF00025_PF00027_PF00028_PF00035_PF00036_PF00041_PF00047_PF00051_PF00053_PF00057_PF00063_PF00071_PF00130_PF00168_PF00169_PF00211_PF00226_PF00240_PF00373_PF00412_PF00415_PF00433_PF00435_PF00437_PF00498_PF00503_PF00514_PF00531_PF00536_PF00564_PF00595_PF00611_PF00612_PF00615_PF00619_PF00621_PF00625_PF00627_PF00628_PF00629_PF00650_PF00659_PF00754_PF00757_PF00779_PF00780…
PF00069	PF00018_PF00041_PF00047_PF00069_PF00169_PF00435_PF00621_PF00650_PF07653_PF07679_PF07686_PF07714_PF13716_PF13895_PF13927_PF14604_PF15411_PF16609_PF16652	PF00005_PF00017_PF00018_PF00023_PF00025_PF00027_PF00028_PF00035_PF00036_PF00041_PF00047_PF00051_PF00053_PF00057_PF00063_PF00071_PF00130_PF00168_PF00169_PF00211_PF00226_PF00240_PF00373_PF00412_PF00415_PF00433_PF00435_PF00437_PF00498_PF00503_PF00514_PF00531_PF00536_PF00564_PF00595_PF00611_PF00612_PF00615_PF00619_PF00621_PF00625_PF00627_PF00628_PF00629_PF00650_PF00659_PF00754_PF00757_PF00779_PF00780…
PF00069	PF00018_PF00069_PF00627_PF07653_PF07714_PF09027_PF11555_PF14531_PF14555_PF14604	PF00005_PF00017_PF00018_PF00023_PF00025_PF00027_PF00028_PF00035_PF00036_PF00041_PF00047_PF00051_PF00053_PF00057_PF00063_PF00071_PF00130_PF00168_PF00169_PF00211_PF00226_PF00240_PF00373_PF00412_PF00415_PF00433_PF00435_PF00437_PF00498_PF00503_PF00514_PF00531_PF00536_PF00564_PF00595_PF00611_PF00612_PF00615_PF00619_PF00621_PF00625_PF00627_PF00628_PF00629_PF00650_PF00659_PF00754_PF00757_PF00779_PF00780…
PF00069	PF00017_PF00069_PF00169_PF00779_PF07714_PF14531	PF00005_PF00017_PF00018_PF00023_PF00025_PF00027_PF00028_PF00035_PF00036_PF00041_PF00047_PF00051_PF00053_PF00057_PF00063_PF00071_PF00130_PF00168_PF00169_PF00211_PF00226_PF00240_PF00373_PF00412_PF00415_PF00433_PF00435_PF00437_PF00498_PF00503_PF00514_PF00531_PF00536_PF00564_PF00595_PF00611_PF00612_PF00615_PF00619_PF00621_PF00625_PF00627_PF00628_PF00629_PF00650_PF00659_PF00754_PF00757_PF00779_PF00780…
PF00069	PF00069_PF01636_PF07387_PF07714_PF14531	PF00005_PF00017_PF00018_PF00023_PF00025_PF00027_PF00028_PF00035_PF00036_PF00041_PF00047_PF00051_PF00053_PF00057_PF00063_PF00071_PF00130_PF00168_PF00169_PF00211_PF00226_PF00240_PF00373_PF00412_PF00415_PF00433_PF00435_PF00437_PF00498_PF00503_PF00514_PF00531_PF00536_PF00564_PF00595_PF00611_PF00612_PF00615_PF00619_PF00621_PF00625_PF00627_PF00628_PF00629_PF00650_PF00659_PF00754_PF00757_PF00779_PF00780…
PF00069	PF00041_PF00069_PF00536_PF01404_PF03302_PF07647_PF07699_PF07714_PF14575_PF16656	PF00005_PF00017_PF00018_PF00023_PF00025_PF00027_PF00028_PF00035_PF00036_PF00041_PF00047_PF00051_PF00053_PF00057_PF00063_PF00071_PF00130_PF00168_PF00169_PF00211_PF00226_PF00240_PF00373_PF00412_PF00415_PF00433_PF00435_PF00437_PF00498_PF00503_PF00514_PF00531_PF00536_PF00564_PF00595_PF00611_PF00612_PF00615_PF00619_PF00621_PF00625_PF00627_PF00628_PF00629_PF00650_PF00659_PF00754_PF00757_PF00779_PF00780…
PF00069	PF00017_PF00069_PF01163_PF07714_PF14531	PF00005_PF00017_PF00018_PF00023_PF00025_PF00027_PF00028_PF00035_PF00036_PF00041_PF00047_PF00051_PF00053_PF00057_PF00063_PF00071_PF00130_PF00168_PF00169_PF00211_PF00226_PF00240_PF00373_PF00412_PF00415_PF00433_PF00435_PF00437_PF00498_PF00503_PF00514_PF00531_PF00536_PF00564_PF00595_PF00611_PF00612_PF00615_PF00619_PF00621_PF00625_PF00627_PF00628_PF00629_PF00650_PF00659_PF00754_PF00757_PF00779_PF00780…
PF00069	PF00069_PF00412_PF00595_PF01636_PF06293_PF07714_PF13180	PF00005_PF00017_PF00018_PF00023_PF00025_PF00027_PF00028_PF00035_PF00036_PF00041_PF00047_PF00051_PF00053_PF00057_PF00063_PF00071_PF00130_PF00168_PF00169_PF00211_PF00226_PF00240_PF00373_PF00412_PF00415_PF00433_PF00435_PF00437_PF00498_PF00503_PF00514_PF00531_PF00536_PF00564_PF00595_PF00611_PF00612_PF00615_PF00619_PF00621_PF00625_PF00627_PF00628_PF00629_PF00650_PF00659_PF00754_PF00757_PF00779_PF00780…
PF00069	PF00069_PF00659_PF01636_PF07714_PF14531	PF00005_PF00017_PF00018_PF00023_PF00025_PF00027_PF00028_PF00035_PF00036_PF00041_PF00047_PF00051_PF00053_PF00057_PF00063_PF00071_PF00130_PF00168_PF00169_PF00211_PF00226_PF00240_PF00373_PF00412_PF00415_PF00433_PF00435_PF00437_PF00498_PF00503_PF00514_PF00531_PF00536_PF00564_PF00595_PF00611_PF00612_PF00615_PF00619_PF00621_PF00625_PF00627_PF00628_PF00629_PF00650_PF00659_PF00754_PF00757_PF00779_PF00780…
PF00069	PF00041_PF00069_PF00536_PF01404_PF07647_PF07699_PF07714_PF10179_PF14292_PF14575_PF16656_PF16893	PF00005_PF00017_PF00018_PF00023_PF00025_PF00027_PF00028_PF00035_PF00036_PF00041_PF00047_PF00051_PF00053_PF00057_PF00063_PF00071_PF00130_PF00168_PF00169_PF00211_PF00226_PF00240_PF00373_PF00412_PF00415_PF00433_PF00435_PF00437_PF00498_PF00503_PF00514_PF00531_PF00536_PF00564_PF00595_PF00611_PF00612_PF00615_PF00619_PF00621_PF00625_PF00627_PF00628_PF00629_PF00650_PF00659_PF00754_PF00757_PF00779_PF00780…
PF00069	PF00041_PF00047_PF00069_PF07679_PF07686_PF07714_PF13895_PF13927	PF00005_PF00017_PF00018_PF00023_PF00025_PF00027_PF00028_PF00035_PF00036_PF00041_PF00047_PF00051_PF00053_PF00057_PF00063_PF00071_PF00130_PF00168_PF00169_PF00211_PF00226_PF00240_PF00373_PF00412_PF00415_PF00433_PF00435_PF00437_PF00498_PF00503_PF00514_PF00531_PF00536_PF00564_PF00595_PF00611_PF00612_PF00615_PF00619_PF00621_PF00625_PF00627_PF00628_PF00629_PF00650_PF00659_PF00754_PF00757_PF00779_PF00780…
PF00069	PF00069_PF00226_PF07714_PF10409_PF14531	PF00005_PF00017_PF00018_PF00023_PF00025_PF00027_PF00028_PF00035_PF00036_PF00041_PF00047_PF00051_PF00053_PF00057_PF00063_PF00071_PF00130_PF00168_PF00169_PF00211_PF00226_PF00240_PF00373_PF00412_PF00415_PF00433_PF00435_PF00437_PF00498_PF00503_PF00514_PF00531_PF00536_PF00564_PF00595_PF00611_PF00612_PF00615_PF00619_PF00621_PF00625_PF00627_PF00628_PF00629_PF00650_PF00659_PF00754_PF00757_PF00779_PF00780…
PF00069	PF00069_PF01636_PF06293_PF07714_PF13095_PF14531_PF14593	PF00005_PF00017_PF00018_PF00023_PF00025_PF00027_PF00028_PF00035_PF00036_PF00041_PF00047_PF00051_PF00053_PF00057_PF00063_PF00071_PF00130_PF00168_PF00169_PF00211_PF00226_PF00240_PF00373_PF00412_PF00415_PF00433_PF00435_PF00437_PF00498_PF00503_PF00514_PF00531_PF00536_PF00564_PF00595_PF00611_PF00612_PF00615_PF00619_PF00621_PF00625_PF00627_PF00628_PF00629_PF00650_PF00659_PF00754_PF00757_PF00779_PF00780…
PF00069	PF00069_PF00373_PF03623_PF07714_PF14531	PF00005_PF00017_PF00018_PF00023_PF00025_PF00027_PF00028_PF00035_PF00036_PF00041_PF00047_PF00051_PF00053_PF00057_PF00063_PF00071_PF00130_PF00168_PF00169_PF00211_PF00226_PF00240_PF00373_PF00412_PF00415_PF00433_PF00435_PF00437_PF00498_PF00503_PF00514_PF00531_PF00536_PF00564_PF00595_PF00611_PF00612_PF00615_PF00619_PF00621_PF00625_PF00627_PF00628_PF00629_PF00650_PF00659_PF00754_PF00757_PF00779_PF00780…
PF00069	PF00069_PF01011_PF01636_PF06293_PF06479_PF07714_PF13360	PF00005_PF00017_PF00018_PF00023_PF00025_PF00027_PF00028_PF00035_PF00036_PF00041_PF00047_PF00051_PF00053_PF00057_PF00063_PF00071_PF00130_PF00168_PF00169_PF00211_PF00226_PF00240_PF00373_PF00412_PF00415_PF00433_PF00435_PF00437_PF00498_PF00503_PF00514_PF00531_PF00536_PF00564_PF00595_PF00611_PF00612_PF00615_PF00619_PF00621_PF00625_PF00627_PF00628_PF00629_PF00650_PF00659_PF00754_PF00757_PF00779_PF00780…
PF00069	PF00041_PF00069_PF00536_PF01404_PF06293_PF07647_PF07699_PF07714_PF10179_PF14292_PF14575_PF16656_PF16893	PF00005_PF00017_PF00018_PF00023_PF00025_PF00027_PF00028_PF00035_PF00036_PF00041_PF00047_PF00051_PF00053_PF00057_PF00063_PF00071_PF00130_PF00168_PF00169_PF00211_PF00226_PF00240_PF00373_PF00412_PF00415_PF00433_PF00435_PF00437_PF00498_PF00503_PF00514_PF00531_PF00536_PF00564_PF00595_PF00611_PF00612_PF00615_PF00619_PF00621_PF00625_PF00627_PF00628_PF00629_PF00650_PF00659_PF00754_PF00757_PF00779_PF00780…
PF00069	PF00041_PF00069_PF00536_PF01404_PF07647_PF07699_PF07714_PF14575_PF16656	PF00005_PF00017_PF00018_PF00023_PF00025_PF00027_PF00028_PF00035_PF00036_PF00041_PF00047_PF00051_PF00053_PF00057_PF00063_PF00071_PF00130_PF00168_PF00169_PF00211_PF00226_PF00240_PF00373_PF00412_PF00415_PF00433_PF00435_PF00437_PF00498_PF00503_PF00514_PF00531_PF00536_PF00564_PF00595_PF00611_PF00612_PF00615_PF00619_PF00621_PF00625_PF00627_PF00628_PF00629_PF00650_PF00659_PF00754_PF00757_PF00779_PF00780…
PF00069	PF00069_PF00130_PF00168_PF00433_PF03107_PF07714_PF14531_PF15627	PF00005_PF00017_PF00018_PF00023_PF00025_PF00027_PF00028_PF00035_PF00036_PF00041_PF00047_PF00051_PF00053_PF00057_PF00063_PF00071_PF00130_PF00168_PF00169_PF00211_PF00226_PF00240_PF00373_PF00412_PF00415_PF00433_PF00435_PF00437_PF00498_PF00503_PF00514_PF00531_PF00536_PF00564_PF00595_PF00611_PF00612_PF00615_PF00619_PF00621_PF00625_PF00627_PF00628_PF00629_PF00650_PF00659_PF00754_PF00757_PF00779_PF00780…
PF00069	PF00069_PF00130_PF00433_PF01636_PF03107_PF07714_PF08746_PF13901_PF14531_PF16744	PF00005_PF00017_PF00018_PF00023_PF00025_PF00027_PF00028_PF00035_PF00036_PF00041_PF00047_PF00051_PF00053_PF00057_PF00063_PF00071_PF00130_PF00168_PF00169_PF00211_PF00226_PF00240_PF00373_PF00412_PF00415_PF00433_PF00435_PF00437_PF00498_PF00503_PF00514_PF00531_PF00536_PF00564_PF00595_PF00611_PF00612_PF00615_PF00619_PF00621_PF00625_PF00627_PF00628_PF00629_PF00650_PF00659_PF00754_PF00757_PF00779_PF00780…
PF00069	PF00023_PF00069_PF06293_PF06479_PF07714_PF12796_PF13606_PF13637_PF13857	PF00005_PF00017_PF00018_PF00023_PF00025_PF00027_PF00028_PF00035_PF00036_PF00041_PF00047_PF00051_PF00053_PF00057_PF00063_PF00071_PF00130_PF00168_PF00169_PF00211_PF00226_PF00240_PF00373_PF00412_PF00415_PF00433_PF00435_PF00437_PF00498_PF00503_PF00514_PF00531_PF00536_PF00564_PF00595_PF00611_PF00612_PF00615_PF00619_PF00621_PF00625_PF00627_PF00628_PF00629_PF00650_PF00659_PF00754_PF00757_PF00779_PF00780…
PF00069	PF00069_PF01163_PF06293_PF07714_PF14531_PF16579	PF00005_PF00017_PF00018_PF00023_PF00025_PF00027_PF00028_PF00035_PF00036_PF00041_PF00047_PF00051_PF00053_PF00057_PF00063_PF00071_PF00130_PF00168_PF00169_PF00211_PF00226_PF00240_PF00373_PF00412_PF00415_PF00433_PF00435_PF00437_PF00498_PF00503_PF00514_PF00531_PF00536_PF00564_PF00595_PF00611_PF00612_PF00615_PF00619_PF00621_PF00625_PF00627_PF00628_PF00629_PF00650_PF00659_PF00754_PF00757_PF00779_PF00780…
PF00069	PF00069_PF00619_PF07714	PF00005_PF00017_PF00018_PF00023_PF00025_PF00027_PF00028_PF00035_PF00036_PF00041_PF00047_PF00051_PF00053_PF00057_PF00063_PF00071_PF00130_PF00168_PF00169_PF00211_PF00226_PF00240_PF00373_PF00412_PF00415_PF00433_PF00435_PF00437_PF00498_PF00503_PF00514_PF00531_PF00536_PF00564_PF00595_PF00611_PF00612_PF00615_PF00619_PF00621_PF00625_PF00627_PF00628_PF00629_PF00650_PF00659_PF00754_PF00757_PF00779_PF00780…
PF00069	PF00047_PF00069_PF07679_PF07686_PF07714_PF13895_PF13927_PF16706	PF00005_PF00017_PF00018_PF00023_PF00025_PF00027_PF00028_PF00035_PF00036_PF00041_PF00047_PF00051_PF00053_PF00057_PF00063_PF00071_PF00130_PF00168_PF00169_PF00211_PF00226_PF00240_PF00373_PF00412_PF00415_PF00433_PF00435_PF00437_PF00498_PF00503_PF00514_PF00531_PF00536_PF00564_PF00595_PF00611_PF00612_PF00615_PF00619_PF00621_PF00625_PF00627_PF00628_PF00629_PF00650_PF00659_PF00754_PF00757_PF00779_PF00780…
PF00069	PF00069_PF01636_PF07714_PF12721	PF00005_PF00017_PF00018_PF00023_PF00025_PF00027_PF00028_PF00035_PF00036_PF00041_PF00047_PF00051_PF00053_PF00057_PF00063_PF00071_PF00130_PF00168_PF00169_PF00211_PF00226_PF00240_PF00373_PF00412_PF00415_PF00433_PF00435_PF00437_PF00498_PF00503_PF00514_PF00531_PF00536_PF00564_PF00595_PF00611_PF00612_PF00615_PF00619_PF00621_PF00625_PF00627_PF00628_PF00629_PF00650_PF00659_PF00754_PF00757_PF00779_PF00780…
PF00069	PF00047_PF00069_PF07654_PF07679_PF07686_PF07714_PF08205_PF11465_PF13895_PF13927_PF15102_PF16706	PF00005_PF00017_PF00018_PF00023_PF00025_PF00027_PF00028_PF00035_PF00036_PF00041_PF00047_PF00051_PF00053_PF00057_PF00063_PF00071_PF00130_PF00168_PF00169_PF00211_PF00226_PF00240_PF00373_PF00412_PF00415_PF00433_PF00435_PF00437_PF00498_PF00503_PF00514_PF00531_PF00536_PF00564_PF00595_PF00611_PF00612_PF00615_PF00619_PF00621_PF00625_PF00627_PF00628_PF00629_PF00650_PF00659_PF00754_PF00757_PF00779_PF00780…
PF00069	PF00069_PF00433_PF00627_PF01636_PF05445_PF06293_PF07714_PF14531	PF00005_PF00017_PF00018_PF00023_PF00025_PF00027_PF00028_PF00035_PF00036_PF00041_PF00047_PF00051_PF00053_PF00057_PF00063_PF00071_PF00130_PF00168_PF00169_PF00211_PF00226_PF00240_PF00373_PF00412_PF00415_PF00433_PF00435_PF00437_PF00498_PF00503_PF00514_PF00531_PF00536_PF00564_PF00595_PF00611_PF00612_PF00615_PF00619_PF00621_PF00625_PF00627_PF00628_PF00629_PF00650_PF00659_PF00754_PF00757_PF00779_PF00780…
PF00069	PF00069_PF03109_PF05445_PF07714	PF00005_PF00017_PF00018_PF00023_PF00025_PF00027_PF00028_PF00035_PF00036_PF00041_PF00047_PF00051_PF00053_PF00057_PF00063_PF00071_PF00130_PF00168_PF00169_PF00211_PF00226_PF00240_PF00373_PF00412_PF00415_PF00433_PF00435_PF00437_PF00498_PF00503_PF00514_PF00531_PF00536_PF00564_PF00595_PF00611_PF00612_PF00615_PF00619_PF00621_PF00625_PF00627_PF00628_PF00629_PF00650_PF00659_PF00754_PF00757_PF00779_PF00780…
PF00069	PF00069_PF01636_PF05445_PF06293_PF07714	PF00005_PF00017_PF00018_PF00023_PF00025_PF00027_PF00028_PF00035_PF00036_PF00041_PF00047_PF00051_PF00053_PF00057_PF00063_PF00071_PF00130_PF00168_PF00169_PF00211_PF00226_PF00240_PF00373_PF00412_PF00415_PF00433_PF00435_PF00437_PF00498_PF00503_PF00514_PF00531_PF00536_PF00564_PF00595_PF00611_PF00612_PF00615_PF00619_PF00621_PF00625_PF00627_PF00628_PF00629_PF00650_PF00659_PF00754_PF00757_PF00779_PF00780…
PF00069	PF00069_PF00754_PF07714	PF00005_PF00017_PF00018_PF00023_PF00025_PF00027_PF00028_PF00035_PF00036_PF00041_PF00047_PF00051_PF00053_PF00057_PF00063_PF00071_PF00130_PF00168_PF00169_PF00211_PF00226_PF00240_PF00373_PF00412_PF00415_PF00433_PF00435_PF00437_PF00498_PF00503_PF00514_PF00531_PF00536_PF00564_PF00595_PF00611_PF00612_PF00615_PF00619_PF00621_PF00625_PF00627_PF00628_PF00629_PF00650_PF00659_PF00754_PF00757_PF00779_PF00780…
PF00069	PF00017_PF00069_PF07714_PF14531	PF00005_PF00017_PF00018_PF00023_PF00025_PF00027_PF00028_PF00035_PF00036_PF00041_PF00047_PF00051_PF00053_PF00057_PF00063_PF00071_PF00130_PF00168_PF00169_PF00211_PF00226_PF00240_PF00373_PF00412_PF00415_PF00433_PF00435_PF00437_PF00498_PF00503_PF00514_PF00531_PF00536_PF00564_PF00595_PF00611_PF00612_PF00615_PF00619_PF00621_PF00625_PF00627_PF00628_PF00629_PF00650_PF00659_PF00754_PF00757_PF00779_PF00780…
PF00069	PF00069_PF00780_PF07714_PF14531	PF00005_PF00017_PF00018_PF00023_PF00025_PF00027_PF00028_PF00035_PF00036_PF00041_PF00047_PF00051_PF00053_PF00057_PF00063_PF00071_PF00130_PF00168_PF00169_PF00211_PF00226_PF00240_PF00373_PF00412_PF00415_PF00433_PF00435_PF00437_PF00498_PF00503_PF00514_PF00531_PF00536_PF00564_PF00595_PF00611_PF00612_PF00615_PF00619_PF00621_PF00625_PF00627_PF00628_PF00629_PF00650_PF00659_PF00754_PF00757_PF00779_PF00780…
PF00069	PF00069_PF06293_PF07714	PF00005_PF00017_PF00018_PF00023_PF00025_PF00027_PF00028_PF00035_PF00036_PF00041_PF00047_PF00051_PF00053_PF00057_PF00063_PF00071_PF00130_PF00168_PF00169_PF00211_PF00226_PF00240_PF00373_PF00412_PF00415_PF00433_PF00435_PF00437_PF00498_PF00503_PF00514_PF00531_PF00536_PF00564_PF00595_PF00611_PF00612_PF00615_PF00619_PF00621_PF00625_PF00627_PF00628_PF00629_PF00650_PF00659_PF00754_PF00757_PF00779_PF00780…
PF00069	PF00069_PF01064_PF01636_PF07714_PF08515_PF13095	PF00005_PF00017_PF00018_PF00023_PF00025_PF00027_PF00028_PF00035_PF00036_PF00041_PF00047_PF00051_PF00053_PF00057_PF00063_PF00071_PF00130_PF00168_PF00169_PF00211_PF00226_PF00240_PF00373_PF00412_PF00415_PF00433_PF00435_PF00437_PF00498_PF00503_PF00514_PF00531_PF00536_PF00564_PF00595_PF00611_PF00612_PF00615_PF00619_PF00621_PF00625_PF00627_PF00628_PF00629_PF00650_PF00659_PF00754_PF00757_PF00779_PF00780…
PF00069	PF00041_PF00053_PF00069_PF01636_PF07714_PF07974_PF09294_PF10430_PF12661_PF13927_PF16656_PF16893	PF00005_PF00017_PF00018_PF00023_PF00025_PF00027_PF00028_PF00035_PF00036_PF00041_PF00047_PF00051_PF00053_PF00057_PF00063_PF00071_PF00130_PF00168_PF00169_PF00211_PF00226_PF00240_PF00373_PF00412_PF00415_PF00433_PF00435_PF00437_PF00498_PF00503_PF00514_PF00531_PF00536_PF00564_PF00595_PF00611_PF00612_PF00615_PF00619_PF00621_PF00625_PF00627_PF00628_PF00629_PF00650_PF00659_PF00754_PF00757_PF00779_PF00780…
PF00069	PF00069_PF00628_PF01636_PF07714_PF13639_PF14531	PF00005_PF00017_PF00018_PF00023_PF00025_PF00027_PF00028_PF00035_PF00036_PF00041_PF00047_PF00051_PF00053_PF00057_PF00063_PF00071_PF00130_PF00168_PF00169_PF00211_PF00226_PF00240_PF00373_PF00412_PF00415_PF00433_PF00435_PF00437_PF00498_PF00503_PF00514_PF00531_PF00536_PF00564_PF00595_PF00611_PF00612_PF00615_PF00619_PF00621_PF00625_PF00627_PF00628_PF00629_PF00650_PF00659_PF00754_PF00757_PF00779_PF00780…
PF00069	PF00047_PF00069_PF07679_PF07714_PF13895_PF13927	PF00005_PF00017_PF00018_PF00023_PF00025_PF00027_PF00028_PF00035_PF00036_PF00041_PF00047_PF00051_PF00053_PF00057_PF00063_PF00071_PF00130_PF00168_PF00169_PF00211_PF00226_PF00240_PF00373_PF00412_PF00415_PF00433_PF00435_PF00437_PF00498_PF00503_PF00514_PF00531_PF00536_PF00564_PF00595_PF00611_PF00612_PF00615_PF00619_PF00621_PF00625_PF00627_PF00628_PF00629_PF00650_PF00659_PF00754_PF00757_PF00779_PF00780…
PF00069	PF00069_PF00659_PF07714_PF14531	PF00005_PF00017_PF00018_PF00023_PF00025_PF00027_PF00028_PF00035_PF00036_PF00041_PF00047_PF00051_PF00053_PF00057_PF00063_PF00071_PF00130_PF00168_PF00169_PF00211_PF00226_PF00240_PF00373_PF00412_PF00415_PF00433_PF00435_PF00437_PF00498_PF00503_PF00514_PF00531_PF00536_PF00564_PF00595_PF00611_PF00612_PF00615_PF00619_PF00621_PF00625_PF00627_PF00628_PF00629_PF00650_PF00659_PF00754_PF00757_PF00779_PF00780…
PF00069	PF00041_PF00069_PF00536_PF01404_PF07647_PF07699_PF07714_PF09294_PF10179_PF14575_PF16656	PF00005_PF00017_PF00018_PF00023_PF00025_PF00027_PF00028_PF00035_PF00036_PF00041_PF00047_PF00051_PF00053_PF00057_PF00063_PF00071_PF00130_PF00168_PF00169_PF00211_PF00226_PF00240_PF00373_PF00412_PF00415_PF00433_PF00435_PF00437_PF00498_PF00503_PF00514_PF00531_PF00536_PF00564_PF00595_PF00611_PF00612_PF00615_PF00619_PF00621_PF00625_PF00627_PF00628_PF00629_PF00650_PF00659_PF00754_PF00757_PF00779_PF00780…
PF00069	PF00018_PF00069_PF07653_PF07714_PF09027_PF11555_PF14531_PF14555_PF14604	PF00005_PF00017_PF00018_PF00023_PF00025_PF00027_PF00028_PF00035_PF00036_PF00041_PF00047_PF00051_PF00053_PF00057_PF00063_PF00071_PF00130_PF00168_PF00169_PF00211_PF00226_PF00240_PF00373_PF00412_PF00415_PF00433_PF00435_PF00437_PF00498_PF00503_PF00514_PF00531_PF00536_PF00564_PF00595_PF00611_PF00612_PF00615_PF00619_PF00621_PF00625_PF00627_PF00628_PF00629_PF00650_PF00659_PF00754_PF00757_PF00779_PF00780…
PF00069	PF00047_PF00069_PF01636_PF07679_PF07686_PF07714_PF13895_PF13927	PF00005_PF00017_PF00018_PF00023_PF00025_PF00027_PF00028_PF00035_PF00036_PF00041_PF00047_PF00051_PF00053_PF00057_PF00063_PF00071_PF00130_PF00168_PF00169_PF00211_PF00226_PF00240_PF00373_PF00412_PF00415_PF00433_PF00435_PF00437_PF00498_PF00503_PF00514_PF00531_PF00536_PF00564_PF00595_PF00611_PF00612_PF00615_PF00619_PF00621_PF00625_PF00627_PF00628_PF00629_PF00650_PF00659_PF00754_PF00757_PF00779_PF00780…
PF00069	PF00069_PF00130_PF00433_PF00564_PF03107_PF06293_PF07714_PF14531	PF00005_PF00017_PF00018_PF00023_PF00025_PF00027_PF00028_PF00035_PF00036_PF00041_PF00047_PF00051_PF00053_PF00057_PF00063_PF00071_PF00130_PF00168_PF00169_PF00211_PF00226_PF00240_PF00373_PF00412_PF00415_PF00433_PF00435_PF00437_PF00498_PF00503_PF00514_PF00531_PF00536_PF00564_PF00595_PF00611_PF00612_PF00615_PF00619_PF00621_PF00625_PF00627_PF00628_PF00629_PF00650_PF00659_PF00754_PF00757_PF00779_PF00780…
PF00069	PF00041_PF00047_PF00069_PF07654_PF07679_PF07686_PF07714_PF08205_PF13895_PF13927	PF00005_PF00017_PF00018_PF00023_PF00025_PF00027_PF00028_PF00035_PF00036_PF00041_PF00047_PF00051_PF00053_PF00057_PF00063_PF00071_PF00130_PF00168_PF00169_PF00211_PF00226_PF00240_PF00373_PF00412_PF00415_PF00433_PF00435_PF00437_PF00498_PF00503_PF00514_PF00531_PF00536_PF00564_PF00595_PF00611_PF00612_PF00615_PF00619_PF00621_PF00625_PF00627_PF00628_PF00629_PF00650_PF00659_PF00754_PF00757_PF00779_PF00780…
PF00069	PF00047_PF00069_PF01462_PF07679_PF07686_PF07714_PF08205_PF13306_PF13855_PF13895_PF13927_PF14531_PF16920	PF00005_PF00017_PF00018_PF00023_PF00025_PF00027_PF00028_PF00035_PF00036_PF00041_PF00047_PF00051_PF00053_PF00057_PF00063_PF00071_PF00130_PF00168_PF00169_PF00211_PF00226_PF00240_PF00373_PF00412_PF00415_PF00433_PF00435_PF00437_PF00498_PF00503_PF00514_PF00531_PF00536_PF00564_PF00595_PF00611_PF00612_PF00615_PF00619_PF00621_PF00625_PF00627_PF00628_PF00629_PF00650_PF00659_PF00754_PF00757_PF00779_PF00780…
PF00069	PF00047_PF00069_PF01462_PF07679_PF07686_PF07714_PF08205_PF13855_PF13895_PF13927_PF14531_PF16920	PF00005_PF00017_PF00018_PF00023_PF00025_PF00027_PF00028_PF00035_PF00036_PF00041_PF00047_PF00051_PF00053_PF00057_PF00063_PF00071_PF00130_PF00168_PF00169_PF00211_PF00226_PF00240_PF00373_PF00412_PF00415_PF00433_PF00435_PF00437_PF00498_PF00503_PF00514_PF00531_PF00536_PF00564_PF00595_PF00611_PF00612_PF00615_PF00619_PF00621_PF00625_PF00627_PF00628_PF00629_PF00650_PF00659_PF00754_PF00757_PF00779_PF00780…
PF00069	PF00047_PF00069_PF07679_PF07686_PF07714_PF08205_PF13895_PF13927_PF16706	PF00005_PF00017_PF00018_PF00023_PF00025_PF00027_PF00028_PF00035_PF00036_PF00041_PF00047_PF00051_PF00053_PF00057_PF00063_PF00071_PF00130_PF00168_PF00169_PF00211_PF00226_PF00240_PF00373_PF00412_PF00415_PF00433_PF00435_PF00437_PF00498_PF00503_PF00514_PF00531_PF00536_PF00564_PF00595_PF00611_PF00612_PF00615_PF00619_PF00621_PF00625_PF00627_PF00628_PF00629_PF00650_PF00659_PF00754_PF00757_PF00779_PF00780…
PF00069	PF00069_PF06293_PF06513_PF07714_PF13095_PF14531	PF00005_PF00017_PF00018_PF00023_PF00025_PF00027_PF00028_PF00035_PF00036_PF00041_PF00047_PF00051_PF00053_PF00057_PF00063_PF00071_PF00130_PF00168_PF00169_PF00211_PF00226_PF00240_PF00373_PF00412_PF00415_PF00433_PF00435_PF00437_PF00498_PF00503_PF00514_PF00531_PF00536_PF00564_PF00595_PF00611_PF00612_PF00615_PF00619_PF00621_PF00625_PF00627_PF00628_PF00629_PF00650_PF00659_PF00754_PF00757_PF00779_PF00780…
PF00069	PF00069_PF01163_PF01636_PF06293_PF07714_PF13095_PF14531	PF00005_PF00017_PF00018_PF00023_PF00025_PF00027_PF00028_PF00035_PF00036_PF00041_PF00047_PF00051_PF00053_PF00057_PF00063_PF00071_PF00130_PF00168_PF00169_PF00211_PF00226_PF00240_PF00373_PF00412_PF00415_PF00433_PF00435_PF00437_PF00498_PF00503_PF00514_PF00531_PF00536_PF00564_PF00595_PF00611_PF00612_PF00615_PF00619_PF00621_PF00625_PF00627_PF00628_PF00629_PF00650_PF00659_PF00754_PF00757_PF00779_PF00780…
PF00069	PF00035_PF00069_PF01636_PF06293_PF07714_PF14531	PF00005_PF00017_PF00018_PF00023_PF00025_PF00027_PF00028_PF00035_PF00036_PF00041_PF00047_PF00051_PF00053_PF00057_PF00063_PF00071_PF00130_PF00168_PF00169_PF00211_PF00226_PF00240_PF00373_PF00412_PF00415_PF00433_PF00435_PF00437_PF00498_PF00503_PF00514_PF00531_PF00536_PF00564_PF00595_PF00611_PF00612_PF00615_PF00619_PF00621_PF00625_PF00627_PF00628_PF00629_PF00650_PF00659_PF00754_PF00757_PF00779_PF00780…
PF00069	PF00017_PF00018_PF00069_PF00169_PF00779_PF01636_PF06293_PF07653_PF07714_PF08239_PF14531_PF14604	PF00005_PF00017_PF00018_PF00023_PF00025_PF00027_PF00028_PF00035_PF00036_PF00041_PF00047_PF00051_PF00053_PF00057_PF00063_PF00071_PF00130_PF00168_PF00169_PF00211_PF00226_PF00240_PF00373_PF00412_PF00415_PF00433_PF00435_PF00437_PF00498_PF00503_PF00514_PF00531_PF00536_PF00564_PF00595_PF00611_PF00612_PF00615_PF00619_PF00621_PF00625_PF00627_PF00628_PF00629_PF00650_PF00659_PF00754_PF00757_PF00779_PF00780…
PF00069	PF00069_PF00433_PF02185_PF07714_PF14531_PF15456_PF15903	PF00005_PF00017_PF00018_PF00023_PF00025_PF00027_PF00028_PF00035_PF00036_PF00041_PF00047_PF00051_PF00053_PF00057_PF00063_PF00071_PF00130_PF00168_PF00169_PF00211_PF00226_PF00240_PF00373_PF00412_PF00415_PF00433_PF00435_PF00437_PF00498_PF00503_PF00514_PF00531_PF00536_PF00564_PF00595_PF00611_PF00612_PF00615_PF00619_PF00621_PF00625_PF00627_PF00628_PF00629_PF00650_PF00659_PF00754_PF00757_PF00779_PF00780…
PF00069	PF00041_PF00069_PF00536_PF01404_PF07647_PF07699_PF07714_PF14279_PF14292_PF14575_PF16389_PF16656_PF16893	PF00005_PF00017_PF00018_PF00023_PF00025_PF00027_PF00028_PF00035_PF00036_PF00041_PF00047_PF00051_PF00053_PF00057_PF00063_PF00071_PF00130_PF00168_PF00169_PF00211_PF00226_PF00240_PF00373_PF00412_PF00415_PF00433_PF00435_PF00437_PF00498_PF00503_PF00514_PF00531_PF00536_PF00564_PF00595_PF00611_PF00612_PF00615_PF00619_PF00621_PF00625_PF00627_PF00628_PF00629_PF00650_PF00659_PF00754_PF00757_PF00779_PF00780…
PF00069	PF00069_PF07714_PF13281	PF00005_PF00017_PF00018_PF00023_PF00025_PF00027_PF00028_PF00035_PF00036_PF00041_PF00047_PF00051_PF00053_PF00057_PF00063_PF00071_PF00130_PF00168_PF00169_PF00211_PF00226_PF00240_PF00373_PF00412_PF00415_PF00433_PF00435_PF00437_PF00498_PF00503_PF00514_PF00531_PF00536_PF00564_PF00595_PF00611_PF00612_PF00615_PF00619_PF00621_PF00625_PF00627_PF00628_PF00629_PF00650_PF00659_PF00754_PF00757_PF00779_PF00780…
PF00069	PF00069_PF00130_PF00169_PF01636_PF07714_PF08912	PF00005_PF00017_PF00018_PF00023_PF00025_PF00027_PF00028_PF00035_PF00036_PF00041_PF00047_PF00051_PF00053_PF00057_PF00063_PF00071_PF00130_PF00168_PF00169_PF00211_PF00226_PF00240_PF00373_PF00412_PF00415_PF00433_PF00435_PF00437_PF00498_PF00503_PF00514_PF00531_PF00536_PF00564_PF00595_PF00611_PF00612_PF00615_PF00619_PF00621_PF00625_PF00627_PF00628_PF00629_PF00650_PF00659_PF00754_PF00757_PF00779_PF00780…
PF00069	PF00017_PF00018_PF00069_PF01636_PF07653_PF07714_PF14604	PF00005_PF00017_PF00018_PF00023_PF00025_PF00027_PF00028_PF00035_PF00036_PF00041_PF00047_PF00051_PF00053_PF00057_PF00063_PF00071_PF00130_PF00168_PF00169_PF00211_PF00226_PF00240_PF00373_PF00412_PF00415_PF00433_PF00435_PF00437_PF00498_PF00503_PF00514_PF00531_PF00536_PF00564_PF00595_PF00611_PF00612_PF00615_PF00619_PF00621_PF00625_PF00627_PF00628_PF00629_PF00650_PF00659_PF00754_PF00757_PF00779_PF00780…
PF00069	PF00069_PF06293_PF07714_PF13095_PF14531	PF00005_PF00017_PF00018_PF00023_PF00025_PF00027_PF00028_PF00035_PF00036_PF00041_PF00047_PF00051_PF00053_PF00057_PF00063_PF00071_PF00130_PF00168_PF00169_PF00211_PF00226_PF00240_PF00373_PF00412_PF00415_PF00433_PF00435_PF00437_PF00498_PF00503_PF00514_PF00531_PF00536_PF00564_PF00595_PF00611_PF00612_PF00615_PF00619_PF00621_PF00625_PF00627_PF00628_PF00629_PF00650_PF00659_PF00754_PF00757_PF00779_PF00780…
PF00069	PF00069_PF07714_PF13095_PF14531	PF00005_PF00017_PF00018_PF00023_PF00025_PF00027_PF00028_PF00035_PF00036_PF00041_PF00047_PF00051_PF00053_PF00057_PF00063_PF00071_PF00130_PF00168_PF00169_PF00211_PF00226_PF00240_PF00373_PF00412_PF00415_PF00433_PF00435_PF00437_PF00498_PF00503_PF00514_PF00531_PF00536_PF00564_PF00595_PF00611_PF00612_PF00615_PF00619_PF00621_PF00625_PF00627_PF00628_PF00629_PF00650_PF00659_PF00754_PF00757_PF00779_PF00780…
PF00069	PF00069_PF00130_PF00168_PF00433_PF03107_PF07714_PF13095_PF14531	PF00005_PF00017_PF00018_PF00023_PF00025_PF00027_PF00028_PF00035_PF00036_PF00041_PF00047_PF00051_PF00053_PF00057_PF00063_PF00071_PF00130_PF00168_PF00169_PF00211_PF00226_PF00240_PF00373_PF00412_PF00415_PF00433_PF00435_PF00437_PF00498_PF00503_PF00514_PF00531_PF00536_PF00564_PF00595_PF00611_PF00612_PF00615_PF00619_PF00621_PF00625_PF00627_PF00628_PF00629_PF00650_PF00659_PF00754_PF00757_PF00779_PF00780…
PF00069	PF00041_PF00047_PF00069_PF02480_PF06832_PF07679_PF07686_PF07714_PF08205_PF11465_PF13895_PF13927_PF16620_PF16706	PF00005_PF00017_PF00018_PF00023_PF00025_PF00027_PF00028_PF00035_PF00036_PF00041_PF00047_PF00051_PF00053_PF00057_PF00063_PF00071_PF00130_PF00168_PF00169_PF00211_PF00226_PF00240_PF00373_PF00412_PF00415_PF00433_PF00435_PF00437_PF00498_PF00503_PF00514_PF00531_PF00536_PF00564_PF00595_PF00611_PF00612_PF00615_PF00619_PF00621_PF00625_PF00627_PF00628_PF00629_PF00650_PF00659_PF00754_PF00757_PF00779_PF00780…
PF00069	PF00069_PF00433_PF00787_PF06293_PF07714_PF13095_PF14531	PF00005_PF00017_PF00018_PF00023_PF00025_PF00027_PF00028_PF00035_PF00036_PF00041_PF00047_PF00051_PF00053_PF00057_PF00063_PF00071_PF00130_PF00168_PF00169_PF00211_PF00226_PF00240_PF00373_PF00412_PF00415_PF00433_PF00435_PF00437_PF00498_PF00503_PF00514_PF00531_PF00536_PF00564_PF00595_PF00611_PF00612_PF00615_PF00619_PF00621_PF00625_PF00627_PF00628_PF00629_PF00650_PF00659_PF00754_PF00757_PF00779_PF00780…
PF00069	PF00069_PF00130_PF00169_PF00433_PF00780_PF00786_PF04156_PF07714_PF08826_PF13095_PF14531	PF00005_PF00017_PF00018_PF00023_PF00025_PF00027_PF00028_PF00035_PF00036_PF00041_PF00047_PF00051_PF00053_PF00057_PF00063_PF00071_PF00130_PF00168_PF00169_PF00211_PF00226_PF00240_PF00373_PF00412_PF00415_PF00433_PF00435_PF00437_PF00498_PF00503_PF00514_PF00531_PF00536_PF00564_PF00595_PF00611_PF00612_PF00615_PF00619_PF00621_PF00625_PF00627_PF00628_PF00629_PF00650_PF00659_PF00754_PF00757_PF00779_PF00780…
PF00069	PF00069_PF00780_PF07714	PF00005_PF00017_PF00018_PF00023_PF00025_PF00027_PF00028_PF00035_PF00036_PF00041_PF00047_PF00051_PF00053_PF00057_PF00063_PF00071_PF00130_PF00168_PF00169_PF00211_PF00226_PF00240_PF00373_PF00412_PF00415_PF00433_PF00435_PF00437_PF00498_PF00503_PF00514_PF00531_PF00536_PF00564_PF00595_PF00611_PF00612_PF00615_PF00619_PF00621_PF00625_PF00627_PF00628_PF00629_PF00650_PF00659_PF00754_PF00757_PF00779_PF00780…
PF00069	PF00005_PF00025_PF00069_PF00071_PF00437_PF00931_PF01926_PF04670_PF05729_PF06293_PF07714_PF08477_PF10662_PF12796_PF12799_PF13401_PF13516_PF13855_PF14580_PF16095	PF00005_PF00017_PF00018_PF00023_PF00025_PF00027_PF00028_PF00035_PF00036_PF00041_PF00047_PF00051_PF00053_PF00057_PF00063_PF00071_PF00130_PF00168_PF00169_PF00211_PF00226_PF00240_PF00373_PF00412_PF00415_PF00433_PF00435_PF00437_PF00498_PF00503_PF00514_PF00531_PF00536_PF00564_PF00595_PF00611_PF00612_PF00615_PF00619_PF00621_PF00625_PF00627_PF00628_PF00629_PF00650_PF00659_PF00754_PF00757_PF00779_PF00780…
PF00069	PF00069_PF01636_PF06293_PF07714_PF08332_PF13474_PF14534	PF00005_PF00017_PF00018_PF00023_PF00025_PF00027_PF00028_PF00035_PF00036_PF00041_PF00047_PF00051_PF00053_PF00057_PF00063_PF00071_PF00130_PF00168_PF00169_PF00211_PF00226_PF00240_PF00373_PF00412_PF00415_PF00433_PF00435_PF00437_PF00498_PF00503_PF00514_PF00531_PF00536_PF00564_PF00595_PF00611_PF00612_PF00615_PF00619_PF00621_PF00625_PF00627_PF00628_PF00629_PF00650_PF00659_PF00754_PF00757_PF00779_PF00780…
PF00069	PF00069_PF00130_PF03107_PF06293_PF07649_PF07714_PF13901_PF14531	PF00005_PF00017_PF00018_PF00023_PF00025_PF00027_PF00028_PF00035_PF00036_PF00041_PF00047_PF00051_PF00053_PF00057_PF00063_PF00071_PF00130_PF00168_PF00169_PF00211_PF00226_PF00240_PF00373_PF00412_PF00415_PF00433_PF00435_PF00437_PF00498_PF00503_PF00514_PF00531_PF00536_PF00564_PF00595_PF00611_PF00612_PF00615_PF00619_PF00621_PF00625_PF00627_PF00628_PF00629_PF00650_PF00659_PF00754_PF00757_PF00779_PF00780…
PF00069	PF00069_PF01163_PF07714_PF14531	PF00005_PF00017_PF00018_PF00023_PF00025_PF00027_PF00028_PF00035_PF00036_PF00041_PF00047_PF00051_PF00053_PF00057_PF00063_PF00071_PF00130_PF00168_PF00169_PF00211_PF00226_PF00240_PF00373_PF00412_PF00415_PF00433_PF00435_PF00437_PF00498_PF00503_PF00514_PF00531_PF00536_PF00564_PF00595_PF00611_PF00612_PF00615_PF00619_PF00621_PF00625_PF00627_PF00628_PF00629_PF00650_PF00659_PF00754_PF00757_PF00779_PF00780…
PF00069	PF00069_PF07714_PF12330	PF00005_PF00017_PF00018_PF00023_PF00025_PF00027_PF00028_PF00035_PF00036_PF00041_PF00047_PF00051_PF00053_PF00057_PF00063_PF00071_PF00130_PF00168_PF00169_PF00211_PF00226_PF00240_PF00373_PF00412_PF00415_PF00433_PF00435_PF00437_PF00498_PF00503_PF00514_PF00531_PF00536_PF00564_PF00595_PF00611_PF00612_PF00615_PF00619_PF00621_PF00625_PF00627_PF00628_PF00629_PF00650_PF00659_PF00754_PF00757_PF00779_PF00780…
PF00069	PF00069_PF05773_PF06293_PF07714_PF12745_PF13393_PF14531	PF00005_PF00017_PF00018_PF00023_PF00025_PF00027_PF00028_PF00035_PF00036_PF00041_PF00047_PF00051_PF00053_PF00057_PF00063_PF00071_PF00130_PF00168_PF00169_PF00211_PF00226_PF00240_PF00373_PF00412_PF00415_PF00433_PF00435_PF00437_PF00498_PF00503_PF00514_PF00531_PF00536_PF00564_PF00595_PF00611_PF00612_PF00615_PF00619_PF00621_PF00625_PF00627_PF00628_PF00629_PF00650_PF00659_PF00754_PF00757_PF00779_PF00780…
PF00069	PF00057_PF00069_PF00629_PF07714_PF12810	PF00005_PF00017_PF00018_PF00023_PF00025_PF00027_PF00028_PF00035_PF00036_PF00041_PF00047_PF00051_PF00053_PF00057_PF00063_PF00071_PF00130_PF00168_PF00169_PF00211_PF00226_PF00240_PF00373_PF00412_PF00415_PF00433_PF00435_PF00437_PF00498_PF00503_PF00514_PF00531_PF00536_PF00564_PF00595_PF00611_PF00612_PF00615_PF00619_PF00621_PF00625_PF00627_PF00628_PF00629_PF00650_PF00659_PF00754_PF00757_PF00779_PF00780…
PF00069	PF00069_PF03607_PF06293_PF07714_PF14531	PF00005_PF00017_PF00018_PF00023_PF00025_PF00027_PF00028_PF00035_PF00036_PF00041_PF00047_PF00051_PF00053_PF00057_PF00063_PF00071_PF00130_PF00168_PF00169_PF00211_PF00226_PF00240_PF00373_PF00412_PF00415_PF00433_PF00435_PF00437_PF00498_PF00503_PF00514_PF00531_PF00536_PF00564_PF00595_PF00611_PF00612_PF00615_PF00619_PF00621_PF00625_PF00627_PF00628_PF00629_PF00650_PF00659_PF00754_PF00757_PF00779_PF00780…
PF00069	PF00069_PF01163_PF01636_PF06293_PF07714_PF12063_PF14531	PF00005_PF00017_PF00018_PF00023_PF00025_PF00027_PF00028_PF00035_PF00036_PF00041_PF00047_PF00051_PF00053_PF00057_PF00063_PF00071_PF00130_PF00168_PF00169_PF00211_PF00226_PF00240_PF00373_PF00412_PF00415_PF00433_PF00435_PF00437_PF00498_PF00503_PF00514_PF00531_PF00536_PF00564_PF00595_PF00611_PF00612_PF00615_PF00619_PF00621_PF00625_PF00627_PF00628_PF00629_PF00650_PF00659_PF00754_PF00757_PF00779_PF00780…
PF00069	PF00041_PF00047_PF00069_PF02480_PF06293_PF06832_PF07679_PF07686_PF07714_PF08204_PF08205_PF11465_PF13895_PF13927_PF14531_PF16620_PF16706_PF16820	PF00005_PF00017_PF00018_PF00023_PF00025_PF00027_PF00028_PF00035_PF00036_PF00041_PF00047_PF00051_PF00053_PF00057_PF00063_PF00071_PF00130_PF00168_PF00169_PF00211_PF00226_PF00240_PF00373_PF00412_PF00415_PF00433_PF00435_PF00437_PF00498_PF00503_PF00514_PF00531_PF00536_PF00564_PF00595_PF00611_PF00612_PF00615_PF00619_PF00621_PF00625_PF00627_PF00628_PF00629_PF00650_PF00659_PF00754_PF00757_PF00779_PF00780…
PF00069	PF00069_PF01636_PF07714_PF11781	PF00005_PF00017_PF00018_PF00023_PF00025_PF00027_PF00028_PF00035_PF00036_PF00041_PF00047_PF00051_PF00053_PF00057_PF00063_PF00071_PF00130_PF00168_PF00169_PF00211_PF00226_PF00240_PF00373_PF00412_PF00415_PF00433_PF00435_PF00437_PF00498_PF00503_PF00514_PF00531_PF00536_PF00564_PF00595_PF00611_PF00612_PF00615_PF00619_PF00621_PF00625_PF00627_PF00628_PF00629_PF00650_PF00659_PF00754_PF00757_PF00779_PF00780…
PF00069	PF00069_PF06293_PF07714_PF10707_PF14531	PF00005_PF00017_PF00018_PF00023_PF00025_PF00027_PF00028_PF00035_PF00036_PF00041_PF00047_PF00051_PF00053_PF00057_PF00063_PF00071_PF00130_PF00168_PF00169_PF00211_PF00226_PF00240_PF00373_PF00412_PF00415_PF00433_PF00435_PF00437_PF00498_PF00503_PF00514_PF00531_PF00536_PF00564_PF00595_PF00611_PF00612_PF00615_PF00619_PF00621_PF00625_PF00627_PF00628_PF00629_PF00650_PF00659_PF00754_PF00757_PF00779_PF00780…
PF00069	PF00069_PF05445_PF07714	PF00005_PF00017_PF00018_PF00023_PF00025_PF00027_PF00028_PF00035_PF00036_PF00041_PF00047_PF00051_PF00053_PF00057_PF00063_PF00071_PF00130_PF00168_PF00169_PF00211_PF00226_PF00240_PF00373_PF00412_PF00415_PF00433_PF00435_PF00437_PF00498_PF00503_PF00514_PF00531_PF00536_PF00564_PF00595_PF00611_PF00612_PF00615_PF00619_PF00621_PF00625_PF00627_PF00628_PF00629_PF00650_PF00659_PF00754_PF00757_PF00779_PF00780…
PF00069	PF00069_PF00211_PF01094_PF07714	PF00005_PF00017_PF00018_PF00023_PF00025_PF00027_PF00028_PF00035_PF00036_PF00041_PF00047_PF00051_PF00053_PF00057_PF00063_PF00071_PF00130_PF00168_PF00169_PF00211_PF00226_PF00240_PF00373_PF00412_PF00415_PF00433_PF00435_PF00437_PF00498_PF00503_PF00514_PF00531_PF00536_PF00564_PF00595_PF00611_PF00612_PF00615_PF00619_PF00621_PF00625_PF00627_PF00628_PF00629_PF00650_PF00659_PF00754_PF00757_PF00779_PF00780…
PF00069	PF00069_PF07714_PF12202	PF00005_PF00017_PF00018_PF00023_PF00025_PF00027_PF00028_PF00035_PF00036_PF00041_PF00047_PF00051_PF00053_PF00057_PF00063_PF00071_PF00130_PF00168_PF00169_PF00211_PF00226_PF00240_PF00373_PF00412_PF00415_PF00433_PF00435_PF00437_PF00498_PF00503_PF00514_PF00531_PF00536_PF00564_PF00595_PF00611_PF00612_PF00615_PF00619_PF00621_PF00625_PF00627_PF00628_PF00629_PF00650_PF00659_PF00754_PF00757_PF00779_PF00780…
PF00069	PF00069_PF00536_PF02198_PF07647_PF07714_PF09235	PF00005_PF00017_PF00018_PF00023_PF00025_PF00027_PF00028_PF00035_PF00036_PF00041_PF00047_PF00051_PF00053_PF00057_PF00063_PF00071_PF00130_PF00168_PF00169_PF00211_PF00226_PF00240_PF00373_PF00412_PF00415_PF00433_PF00435_PF00437_PF00498_PF00503_PF00514_PF00531_PF00536_PF00564_PF00595_PF00611_PF00612_PF00615_PF00619_PF00621_PF00625_PF00627_PF00628_PF00629_PF00650_PF00659_PF00754_PF00757_PF00779_PF00780…
PF00069	PF00069_PF01636_PF07714_PF12202_PF14531	PF00005_PF00017_PF00018_PF00023_PF00025_PF00027_PF00028_PF00035_PF00036_PF00041_PF00047_PF00051_PF00053_PF00057_PF00063_PF00071_PF00130_PF00168_PF00169_PF00211_PF00226_PF00240_PF00373_PF00412_PF00415_PF00433_PF00435_PF00437_PF00498_PF00503_PF00514_PF00531_PF00536_PF00564_PF00595_PF00611_PF00612_PF00615_PF00619_PF00621_PF00625_PF00627_PF00628_PF00629_PF00650_PF00659_PF00754_PF00757_PF00779_PF00780…
PF00069	PF00023_PF00069_PF00531_PF01163_PF06293_PF07714_PF12796_PF13476_PF13606_PF13637_PF13857_PF16095	PF00005_PF00017_PF00018_PF00023_PF00025_PF00027_PF00028_PF00035_PF00036_PF00041_PF00047_PF00051_PF00053_PF00057_PF00063_PF00071_PF00130_PF00168_PF00169_PF00211_PF00226_PF00240_PF00373_PF00412_PF00415_PF00433_PF00435_PF00437_PF00498_PF00503_PF00514_PF00531_PF00536_PF00564_PF00595_PF00611_PF00612_PF00615_PF00619_PF00621_PF00625_PF00627_PF00628_PF00629_PF00650_PF00659_PF00754_PF00757_PF00779_PF00780…
PF00069	PF00069_PF00373_PF03623_PF07714	PF00005_PF00017_PF00018_PF00023_PF00025_PF00027_PF00028_PF00035_PF00036_PF00041_PF00047_PF00051_PF00053_PF00057_PF00063_PF00071_PF00130_PF00168_PF00169_PF00211_PF00226_PF00240_PF00373_PF00412_PF00415_PF00433_PF00435_PF00437_PF00498_PF00503_PF00514_PF00531_PF00536_PF00564_PF00595_PF00611_PF00612_PF00615_PF00619_PF00621_PF00625_PF00627_PF00628_PF00629_PF00650_PF00659_PF00754_PF00757_PF00779_PF00780…
PF00069	PF00069_PF00531_PF07714_PF13095	PF00005_PF00017_PF00018_PF00023_PF00025_PF00027_PF00028_PF00035_PF00036_PF00041_PF00047_PF00051_PF00053_PF00057_PF00063_PF00071_PF00130_PF00168_PF00169_PF00211_PF00226_PF00240_PF00373_PF00412_PF00415_PF00433_PF00435_PF00437_PF00498_PF00503_PF00514_PF00531_PF00536_PF00564_PF00595_PF00611_PF00612_PF00615_PF00619_PF00621_PF00625_PF00627_PF00628_PF00629_PF00650_PF00659_PF00754_PF00757_PF00779_PF00780…
PF00069	PF00069_PF01636_PF06293_PF07714_PF13095	PF00005_PF00017_PF00018_PF00023_PF00025_PF00027_PF00028_PF00035_PF00036_PF00041_PF00047_PF00051_PF00053_PF00057_PF00063_PF00071_PF00130_PF00168_PF00169_PF00211_PF00226_PF00240_PF00373_PF00412_PF00415_PF00433_PF00435_PF00437_PF00498_PF00503_PF00514_PF00531_PF00536_PF00564_PF00595_PF00611_PF00612_PF00615_PF00619_PF00621_PF00625_PF00627_PF00628_PF00629_PF00650_PF00659_PF00754_PF00757_PF00779_PF00780…
PF00069	PF00069_PF01636_PF06293_PF07714_PF08332_PF12680_PF13474_PF14534	PF00005_PF00017_PF00018_PF00023_PF00025_PF00027_PF00028_PF00035_PF00036_PF00041_PF00047_PF00051_PF00053_PF00057_PF00063_PF00071_PF00130_PF00168_PF00169_PF00211_PF00226_PF00240_PF00373_PF00412_PF00415_PF00433_PF00435_PF00437_PF00498_PF00503_PF00514_PF00531_PF00536_PF00564_PF00595_PF00611_PF00612_PF00615_PF00619_PF00621_PF00625_PF00627_PF00628_PF00629_PF00650_PF00659_PF00754_PF00757_PF00779_PF00780…
PF00069	PF00069_PF00130_PF02196_PF03107_PF07714_PF08746_PF14531	PF00005_PF00017_PF00018_PF00023_PF00025_PF00027_PF00028_PF00035_PF00036_PF00041_PF00047_PF00051_PF00053_PF00057_PF00063_PF00071_PF00130_PF00168_PF00169_PF00211_PF00226_PF00240_PF00373_PF00412_PF00415_PF00433_PF00435_PF00437_PF00498_PF00503_PF00514_PF00531_PF00536_PF00564_PF00595_PF00611_PF00612_PF00615_PF00619_PF00621_PF00625_PF00627_PF00628_PF00629_PF00650_PF00659_PF00754_PF00757_PF00779_PF00780…
PF00069	PF00069_PF00433_PF07714_PF14531	PF00005_PF00017_PF00018_PF00023_PF00025_PF00027_PF00028_PF00035_PF00036_PF00041_PF00047_PF00051_PF00053_PF00057_PF00063_PF00071_PF00130_PF00168_PF00169_PF00211_PF00226_PF00240_PF00373_PF00412_PF00415_PF00433_PF00435_PF00437_PF00498_PF00503_PF00514_PF00531_PF00536_PF00564_PF00595_PF00611_PF00612_PF00615_PF00619_PF00621_PF00625_PF00627_PF00628_PF00629_PF00650_PF00659_PF00754_PF00757_PF00779_PF00780…
PF00069	PF00005_PF00025_PF00069_PF00071_PF00437_PF00503_PF00514_PF00931_PF01926_PF04670_PF05729_PF06293_PF07714_PF08477_PF10662_PF12796_PF12799_PF13191_PF13401_PF13606_PF13855_PF14580_PF16095	PF00005_PF00017_PF00018_PF00023_PF00025_PF00027_PF00028_PF00035_PF00036_PF00041_PF00047_PF00051_PF00053_PF00057_PF00063_PF00071_PF00130_PF00168_PF00169_PF00211_PF00226_PF00240_PF00373_PF00412_PF00415_PF00433_PF00435_PF00437_PF00498_PF00503_PF00514_PF00531_PF00536_PF00564_PF00595_PF00611_PF00612_PF00615_PF00619_PF00621_PF00625_PF00627_PF00628_PF00629_PF00650_PF00659_PF00754_PF00757_PF00779_PF00780…
PF00069	PF00069_PF07714_PF16178	PF00005_PF00017_PF00018_PF00023_PF00025_PF00027_PF00028_PF00035_PF00036_PF00041_PF00047_PF00051_PF00053_PF00057_PF00063_PF00071_PF00130_PF00168_PF00169_PF00211_PF00226_PF00240_PF00373_PF00412_PF00415_PF00433_PF00435_PF00437_PF00498_PF00503_PF00514_PF00531_PF00536_PF00564_PF00595_PF00611_PF00612_PF00615_PF00619_PF00621_PF00625_PF00627_PF00628_PF00629_PF00650_PF00659_PF00754_PF00757_PF00779_PF00780…
PF00069	PF00047_PF00051_PF00069_PF01392_PF07679_PF07686_PF07714_PF13895_PF13927	PF00005_PF00017_PF00018_PF00023_PF00025_PF00027_PF00028_PF00035_PF00036_PF00041_PF00047_PF00051_PF00053_PF00057_PF00063_PF00071_PF00130_PF00168_PF00169_PF00211_PF00226_PF00240_PF00373_PF00412_PF00415_PF00433_PF00435_PF00437_PF00498_PF00503_PF00514_PF00531_PF00536_PF00564_PF00595_PF00611_PF00612_PF00615_PF00619_PF00621_PF00625_PF00627_PF00628_PF00629_PF00650_PF00659_PF00754_PF00757_PF00779_PF00780…
PF00069	PF00041_PF00047_PF00069_PF07679_PF07686_PF07714_PF07974_PF12661_PF13895_PF13927_PF16656	PF00005_PF00017_PF00018_PF00023_PF00025_PF00027_PF00028_PF00035_PF00036_PF00041_PF00047_PF00051_PF00053_PF00057_PF00063_PF00071_PF00130_PF00168_PF00169_PF00211_PF00226_PF00240_PF00373_PF00412_PF00415_PF00433_PF00435_PF00437_PF00498_PF00503_PF00514_PF00531_PF00536_PF00564_PF00595_PF00611_PF00612_PF00615_PF00619_PF00621_PF00625_PF00627_PF00628_PF00629_PF00650_PF00659_PF00754_PF00757_PF00779_PF00780…
PF00069	PF00069_PF07714_PF15282	PF00005_PF00017_PF00018_PF00023_PF00025_PF00027_PF00028_PF00035_PF00036_PF00041_PF00047_PF00051_PF00053_PF00057_PF00063_PF00071_PF00130_PF00168_PF00169_PF00211_PF00226_PF00240_PF00373_PF00412_PF00415_PF00433_PF00435_PF00437_PF00498_PF00503_PF00514_PF00531_PF00536_PF00564_PF00595_PF00611_PF00612_PF00615_PF00619_PF00621_PF00625_PF00627_PF00628_PF00629_PF00650_PF00659_PF00754_PF00757_PF00779_PF00780…
PF00069	PF00047_PF00069_PF07654_PF07679_PF07686_PF07714_PF08205_PF13895_PF13927_PF16706	PF00005_PF00017_PF00018_PF00023_PF00025_PF00027_PF00028_PF00035_PF00036_PF00041_PF00047_PF00051_PF00053_PF00057_PF00063_PF00071_PF00130_PF00168_PF00169_PF00211_PF00226_PF00240_PF00373_PF00412_PF00415_PF00433_PF00435_PF00437_PF00498_PF00503_PF00514_PF00531_PF00536_PF00564_PF00595_PF00611_PF00612_PF00615_PF00619_PF00621_PF00625_PF00627_PF00628_PF00629_PF00650_PF00659_PF00754_PF00757_PF00779_PF00780…
PF00069	PF00069_PF01261_PF04156_PF06293_PF07714_PF08826_PF13095_PF14531	PF00005_PF00017_PF00018_PF00023_PF00025_PF00027_PF00028_PF00035_PF00036_PF00041_PF00047_PF00051_PF00053_PF00057_PF00063_PF00071_PF00130_PF00168_PF00169_PF00211_PF00226_PF00240_PF00373_PF00412_PF00415_PF00433_PF00435_PF00437_PF00498_PF00503_PF00514_PF00531_PF00536_PF00564_PF00595_PF00611_PF00612_PF00615_PF00619_PF00621_PF00625_PF00627_PF00628_PF00629_PF00650_PF00659_PF00754_PF00757_PF00779_PF00780…
PF00069	PF00069_PF06293_PF07714_PF12260_PF14531	PF00005_PF00017_PF00018_PF00023_PF00025_PF00027_PF00028_PF00035_PF00036_PF00041_PF00047_PF00051_PF00053_PF00057_PF00063_PF00071_PF00130_PF00168_PF00169_PF00211_PF00226_PF00240_PF00373_PF00412_PF00415_PF00433_PF00435_PF00437_PF00498_PF00503_PF00514_PF00531_PF00536_PF00564_PF00595_PF00611_PF00612_PF00615_PF00619_PF00621_PF00625_PF00627_PF00628_PF00629_PF00650_PF00659_PF00754_PF00757_PF00779_PF00780…
PF00069	PF00069_PF00433_PF01163_PF01633_PF01636_PF06293_PF07714_PF13095_PF14531	PF00005_PF00017_PF00018_PF00023_PF00025_PF00027_PF00028_PF00035_PF00036_PF00041_PF00047_PF00051_PF00053_PF00057_PF00063_PF00071_PF00130_PF00168_PF00169_PF00211_PF00226_PF00240_PF00373_PF00412_PF00415_PF00433_PF00435_PF00437_PF00498_PF00503_PF00514_PF00531_PF00536_PF00564_PF00595_PF00611_PF00612_PF00615_PF00619_PF00621_PF00625_PF00627_PF00628_PF00629_PF00650_PF00659_PF00754_PF00757_PF00779_PF00780…
PF00069	PF00069_PF01163_PF01633_PF06293_PF07714_PF13095	PF00005_PF00017_PF00018_PF00023_PF00025_PF00027_PF00028_PF00035_PF00036_PF00041_PF00047_PF00051_PF00053_PF00057_PF00063_PF00071_PF00130_PF00168_PF00169_PF00211_PF00226_PF00240_PF00373_PF00412_PF00415_PF00433_PF00435_PF00437_PF00498_PF00503_PF00514_PF00531_PF00536_PF00564_PF00595_PF00611_PF00612_PF00615_PF00619_PF00621_PF00625_PF00627_PF00628_PF00629_PF00650_PF00659_PF00754_PF00757_PF00779_PF00780…
PF00069	PF00069_PF01163_PF06293_PF07714_PF13095	PF00005_PF00017_PF00018_PF00023_PF00025_PF00027_PF00028_PF00035_PF00036_PF00041_PF00047_PF00051_PF00053_PF00057_PF00063_PF00071_PF00130_PF00168_PF00169_PF00211_PF00226_PF00240_PF00373_PF00412_PF00415_PF00433_PF00435_PF00437_PF00498_PF00503_PF00514_PF00531_PF00536_PF00564_PF00595_PF00611_PF00612_PF00615_PF00619_PF00621_PF00625_PF00627_PF00628_PF00629_PF00650_PF00659_PF00754_PF00757_PF00779_PF00780…
PF00069	PF00041_PF00069_PF00536_PF01404_PF07647_PF07699_PF07714_PF14292_PF14575_PF16656	PF00005_PF00017_PF00018_PF00023_PF00025_PF00027_PF00028_PF00035_PF00036_PF00041_PF00047_PF00051_PF00053_PF00057_PF00063_PF00071_PF00130_PF00168_PF00169_PF00211_PF00226_PF00240_PF00373_PF00412_PF00415_PF00433_PF00435_PF00437_PF00498_PF00503_PF00514_PF00531_PF00536_PF00564_PF00595_PF00611_PF00612_PF00615_PF00619_PF00621_PF00625_PF00627_PF00628_PF00629_PF00650_PF00659_PF00754_PF00757_PF00779_PF00780…
PF00069	PF00069_PF00757_PF01030_PF01636_PF07714_PF14531_PF14843	PF00005_PF00017_PF00018_PF00023_PF00025_PF00027_PF00028_PF00035_PF00036_PF00041_PF00047_PF00051_PF00053_PF00057_PF00063_PF00071_PF00130_PF00168_PF00169_PF00211_PF00226_PF00240_PF00373_PF00412_PF00415_PF00433_PF00435_PF00437_PF00498_PF00503_PF00514_PF00531_PF00536_PF00564_PF00595_PF00611_PF00612_PF00615_PF00619_PF00621_PF00625_PF00627_PF00628_PF00629_PF00650_PF00659_PF00754_PF00757_PF00779_PF00780…
PF00069	PF00069_PF01636_PF07714_PF08515	PF00005_PF00017_PF00018_PF00023_PF00025_PF00027_PF00028_PF00035_PF00036_PF00041_PF00047_PF00051_PF00053_PF00057_PF00063_PF00071_PF00130_PF00168_PF00169_PF00211_PF00226_PF00240_PF00373_PF00412_PF00415_PF00433_PF00435_PF00437_PF00498_PF00503_PF00514_PF00531_PF00536_PF00564_PF00595_PF00611_PF00612_PF00615_PF00619_PF00621_PF00625_PF00627_PF00628_PF00629_PF00650_PF00659_PF00754_PF00757_PF00779_PF00780…
PF00069	PF00069_PF00130_PF00433_PF01636_PF03107_PF07714_PF13901_PF14531_PF16744	PF00005_PF00017_PF00018_PF00023_PF00025_PF00027_PF00028_PF00035_PF00036_PF00041_PF00047_PF00051_PF00053_PF00057_PF00063_PF00071_PF00130_PF00168_PF00169_PF00211_PF00226_PF00240_PF00373_PF00412_PF00415_PF00433_PF00435_PF00437_PF00498_PF00503_PF00514_PF00531_PF00536_PF00564_PF00595_PF00611_PF00612_PF00615_PF00619_PF00621_PF00625_PF00627_PF00628_PF00629_PF00650_PF00659_PF00754_PF00757_PF00779_PF00780…
PF00069	PF00069_PF00615_PF07714	PF00005_PF00017_PF00018_PF00023_PF00025_PF00027_PF00028_PF00035_PF00036_PF00041_PF00047_PF00051_PF00053_PF00057_PF00063_PF00071_PF00130_PF00168_PF00169_PF00211_PF00226_PF00240_PF00373_PF00412_PF00415_PF00433_PF00435_PF00437_PF00498_PF00503_PF00514_PF00531_PF00536_PF00564_PF00595_PF00611_PF00612_PF00615_PF00619_PF00621_PF00625_PF00627_PF00628_PF00629_PF00650_PF00659_PF00754_PF00757_PF00779_PF00780…
PF00069	PF00069_PF00130_PF00168_PF00433_PF07714_PF14531	PF00005_PF00017_PF00018_PF00023_PF00025_PF00027_PF00028_PF00035_PF00036_PF00041_PF00047_PF00051_PF00053_PF00057_PF00063_PF00071_PF00130_PF00168_PF00169_PF00211_PF00226_PF00240_PF00373_PF00412_PF00415_PF00433_PF00435_PF00437_PF00498_PF00503_PF00514_PF00531_PF00536_PF00564_PF00595_PF00611_PF00612_PF00615_PF00619_PF00621_PF00625_PF00627_PF00628_PF00629_PF00650_PF00659_PF00754_PF00757_PF00779_PF00780…
PF00069	PF00069_PF07714_PF07751_PF11629	PF00005_PF00017_PF00018_PF00023_PF00025_PF00027_PF00028_PF00035_PF00036_PF00041_PF00047_PF00051_PF00053_PF00057_PF00063_PF00071_PF00130_PF00168_PF00169_PF00211_PF00226_PF00240_PF00373_PF00412_PF00415_PF00433_PF00435_PF00437_PF00498_PF00503_PF00514_PF00531_PF00536_PF00564_PF00595_PF00611_PF00612_PF00615_PF00619_PF00621_PF00625_PF00627_PF00628_PF00629_PF00650_PF00659_PF00754_PF00757_PF00779_PF00780…
PF00069	PF00069_PF00786_PF01636_PF07714_PF08148_PF11942_PF14531	PF00005_PF00017_PF00018_PF00023_PF00025_PF00027_PF00028_PF00035_PF00036_PF00041_PF00047_PF00051_PF00053_PF00057_PF00063_PF00071_PF00130_PF00168_PF00169_PF00211_PF00226_PF00240_PF00373_PF00412_PF00415_PF00433_PF00435_PF00437_PF00498_PF00503_PF00514_PF00531_PF00536_PF00564_PF00595_PF00611_PF00612_PF00615_PF00619_PF00621_PF00625_PF00627_PF00628_PF00629_PF00650_PF00659_PF00754_PF00757_PF00779_PF00780…
PF00069	PF00069_PF00130_PF00169_PF01636_PF07714_PF08912_PF09304	PF00005_PF00017_PF00018_PF00023_PF00025_PF00027_PF00028_PF00035_PF00036_PF00041_PF00047_PF00051_PF00053_PF00057_PF00063_PF00071_PF00130_PF00168_PF00169_PF00211_PF00226_PF00240_PF00373_PF00412_PF00415_PF00433_PF00435_PF00437_PF00498_PF00503_PF00514_PF00531_PF00536_PF00564_PF00595_PF00611_PF00612_PF00615_PF00619_PF00621_PF00625_PF00627_PF00628_PF00629_PF00650_PF00659_PF00754_PF00757_PF00779_PF00780…
PF00069	PF00069_PF00130_PF00169_PF01636_PF02185_PF07714_PF08912	PF00005_PF00017_PF00018_PF00023_PF00025_PF00027_PF00028_PF00035_PF00036_PF00041_PF00047_PF00051_PF00053_PF00057_PF00063_PF00071_PF00130_PF00168_PF00169_PF00211_PF00226_PF00240_PF00373_PF00412_PF00415_PF00433_PF00435_PF00437_PF00498_PF00503_PF00514_PF00531_PF00536_PF00564_PF00595_PF00611_PF00612_PF00615_PF00619_PF00621_PF00625_PF00627_PF00628_PF00629_PF00650_PF00659_PF00754_PF00757_PF00779_PF00780…
PF00069	PF00047_PF00069_PF01392_PF06365_PF07654_PF07679_PF07686_PF07714_PF08205_PF13895_PF13927_PF14531_PF16706	PF00005_PF00017_PF00018_PF00023_PF00025_PF00027_PF00028_PF00035_PF00036_PF00041_PF00047_PF00051_PF00053_PF00057_PF00063_PF00071_PF00130_PF00168_PF00169_PF00211_PF00226_PF00240_PF00373_PF00412_PF00415_PF00433_PF00435_PF00437_PF00498_PF00503_PF00514_PF00531_PF00536_PF00564_PF00595_PF00611_PF00612_PF00615_PF00619_PF00621_PF00625_PF00627_PF00628_PF00629_PF00650_PF00659_PF00754_PF00757_PF00779_PF00780…
PF00069	PF00069_PF01636_PF02149_PF06293_PF07714_PF14531	PF00005_PF00017_PF00018_PF00023_PF00025_PF00027_PF00028_PF00035_PF00036_PF00041_PF00047_PF00051_PF00053_PF00057_PF00063_PF00071_PF00130_PF00168_PF00169_PF00211_PF00226_PF00240_PF00373_PF00412_PF00415_PF00433_PF00435_PF00437_PF00498_PF00503_PF00514_PF00531_PF00536_PF00564_PF00595_PF00611_PF00612_PF00615_PF00619_PF00621_PF00625_PF00627_PF00628_PF00629_PF00650_PF00659_PF00754_PF00757_PF00779_PF00780…
PF00069	PF00017_PF00069_PF01636_PF06293_PF07714_PF14531	PF00005_PF00017_PF00018_PF00023_PF00025_PF00027_PF00028_PF00035_PF00036_PF00041_PF00047_PF00051_PF00053_PF00057_PF00063_PF00071_PF00130_PF00168_PF00169_PF00211_PF00226_PF00240_PF00373_PF00412_PF00415_PF00433_PF00435_PF00437_PF00498_PF00503_PF00514_PF00531_PF00536_PF00564_PF00595_PF00611_PF00612_PF00615_PF00619_PF00621_PF00625_PF00627_PF00628_PF00629_PF00650_PF00659_PF00754_PF00757_PF00779_PF00780…
PF00069	PF00028_PF00069_PF07714	PF00005_PF00017_PF00018_PF00023_PF00025_PF00027_PF00028_PF00035_PF00036_PF00041_PF00047_PF00051_PF00053_PF00057_PF00063_PF00071_PF00130_PF00168_PF00169_PF00211_PF00226_PF00240_PF00373_PF00412_PF00415_PF00433_PF00435_PF00437_PF00498_PF00503_PF00514_PF00531_PF00536_PF00564_PF00595_PF00611_PF00612_PF00615_PF00619_PF00621_PF00625_PF00627_PF00628_PF00629_PF00650_PF00659_PF00754_PF00757_PF00779_PF00780…
PF00069	PF00069_PF07714_PF13281_PF14531	PF00005_PF00017_PF00018_PF00023_PF00025_PF00027_PF00028_PF00035_PF00036_PF00041_PF00047_PF00051_PF00053_PF00057_PF00063_PF00071_PF00130_PF00168_PF00169_PF00211_PF00226_PF00240_PF00373_PF00412_PF00415_PF00433_PF00435_PF00437_PF00498_PF00503_PF00514_PF00531_PF00536_PF00564_PF00595_PF00611_PF00612_PF00615_PF00619_PF00621_PF00625_PF00627_PF00628_PF00629_PF00650_PF00659_PF00754_PF00757_PF00779_PF00780…
PF00069	PF00069_PF00627_PF01636_PF01881_PF07714_PF14531	PF00005_PF00017_PF00018_PF00023_PF00025_PF00027_PF00028_PF00035_PF00036_PF00041_PF00047_PF00051_PF00053_PF00057_PF00063_PF00071_PF00130_PF00168_PF00169_PF00211_PF00226_PF00240_PF00373_PF00412_PF00415_PF00433_PF00435_PF00437_PF00498_PF00503_PF00514_PF00531_PF00536_PF00564_PF00595_PF00611_PF00612_PF00615_PF00619_PF00621_PF00625_PF00627_PF00628_PF00629_PF00650_PF00659_PF00754_PF00757_PF00779_PF00780…
PF00069	PF00069_PF01064_PF01636_PF07714_PF08515	PF00005_PF00017_PF00018_PF00023_PF00025_PF00027_PF00028_PF00035_PF00036_PF00041_PF00047_PF00051_PF00053_PF00057_PF00063_PF00071_PF00130_PF00168_PF00169_PF00211_PF00226_PF00240_PF00373_PF00412_PF00415_PF00433_PF00435_PF00437_PF00498_PF00503_PF00514_PF00531_PF00536_PF00564_PF00595_PF00611_PF00612_PF00615_PF00619_PF00621_PF00625_PF00627_PF00628_PF00629_PF00650_PF00659_PF00754_PF00757_PF00779_PF00780…
PF00069	PF00028_PF00069_PF01163_PF07714	PF00005_PF00017_PF00018_PF00023_PF00025_PF00027_PF00028_PF00035_PF00036_PF00041_PF00047_PF00051_PF00053_PF00057_PF00063_PF00071_PF00130_PF00168_PF00169_PF00211_PF00226_PF00240_PF00373_PF00412_PF00415_PF00433_PF00435_PF00437_PF00498_PF00503_PF00514_PF00531_PF00536_PF00564_PF00595_PF00611_PF00612_PF00615_PF00619_PF00621_PF00625_PF00627_PF00628_PF00629_PF00650_PF00659_PF00754_PF00757_PF00779_PF00780…
PF00069	PF00041_PF00047_PF00069_PF07679_PF07714_PF07974_PF12661_PF13895_PF13927_PF16656	PF00005_PF00017_PF00018_PF00023_PF00025_PF00027_PF00028_PF00035_PF00036_PF00041_PF00047_PF00051_PF00053_PF00057_PF00063_PF00071_PF00130_PF00168_PF00169_PF00211_PF00226_PF00240_PF00373_PF00412_PF00415_PF00433_PF00435_PF00437_PF00498_PF00503_PF00514_PF00531_PF00536_PF00564_PF00595_PF00611_PF00612_PF00615_PF00619_PF00621_PF00625_PF00627_PF00628_PF00629_PF00650_PF00659_PF00754_PF00757_PF00779_PF00780…
PF00069	PF00047_PF00069_PF07679_PF07714_PF12799_PF13855_PF13895_PF13927_PF16920	PF00005_PF00017_PF00018_PF00023_PF00025_PF00027_PF00028_PF00035_PF00036_PF00041_PF00047_PF00051_PF00053_PF00057_PF00063_PF00071_PF00130_PF00168_PF00169_PF00211_PF00226_PF00240_PF00373_PF00412_PF00415_PF00433_PF00435_PF00437_PF00498_PF00503_PF00514_PF00531_PF00536_PF00564_PF00595_PF00611_PF00612_PF00615_PF00619_PF00621_PF00625_PF00627_PF00628_PF00629_PF00650_PF00659_PF00754_PF00757_PF00779_PF00780…
PF00069	PF00047_PF00069_PF07679_PF07686_PF07714_PF08205_PF13895_PF13927_PF16680_PF16681_PF16706	PF00005_PF00017_PF00018_PF00023_PF00025_PF00027_PF00028_PF00035_PF00036_PF00041_PF00047_PF00051_PF00053_PF00057_PF00063_PF00071_PF00130_PF00168_PF00169_PF00211_PF00226_PF00240_PF00373_PF00412_PF00415_PF00433_PF00435_PF00437_PF00498_PF00503_PF00514_PF00531_PF00536_PF00564_PF00595_PF00611_PF00612_PF00615_PF00619_PF00621_PF00625_PF00627_PF00628_PF00629_PF00650_PF00659_PF00754_PF00757_PF00779_PF00780…
PF00069	PF00069_PF01163_PF01636_PF05761_PF06293_PF07714_PF14531	PF00005_PF00017_PF00018_PF00023_PF00025_PF00027_PF00028_PF00035_PF00036_PF00041_PF00047_PF00051_PF00053_PF00057_PF00063_PF00071_PF00130_PF00168_PF00169_PF00211_PF00226_PF00240_PF00373_PF00412_PF00415_PF00433_PF00435_PF00437_PF00498_PF00503_PF00514_PF00531_PF00536_PF00564_PF00595_PF00611_PF00612_PF00615_PF00619_PF00621_PF00625_PF00627_PF00628_PF00629_PF00650_PF00659_PF00754_PF00757_PF00779_PF00780…
PF00069	PF00069_PF00433_PF01636_PF06293_PF07714_PF14531	PF00005_PF00017_PF00018_PF00023_PF00025_PF00027_PF00028_PF00035_PF00036_PF00041_PF00047_PF00051_PF00053_PF00057_PF00063_PF00071_PF00130_PF00168_PF00169_PF00211_PF00226_PF00240_PF00373_PF00412_PF00415_PF00433_PF00435_PF00437_PF00498_PF00503_PF00514_PF00531_PF00536_PF00564_PF00595_PF00611_PF00612_PF00615_PF00619_PF00621_PF00625_PF00627_PF00628_PF00629_PF00650_PF00659_PF00754_PF00757_PF00779_PF00780…
PF00069	PF00017_PF00069_PF00169_PF00779_PF07714_PF14531_PF15409	PF00005_PF00017_PF00018_PF00023_PF00025_PF00027_PF00028_PF00035_PF00036_PF00041_PF00047_PF00051_PF00053_PF00057_PF00063_PF00071_PF00130_PF00168_PF00169_PF00211_PF00226_PF00240_PF00373_PF00412_PF00415_PF00433_PF00435_PF00437_PF00498_PF00503_PF00514_PF00531_PF00536_PF00564_PF00595_PF00611_PF00612_PF00615_PF00619_PF00621_PF00625_PF00627_PF00628_PF00629_PF00650_PF00659_PF00754_PF00757_PF00779_PF00780…
PF00069	PF00069_PF00130_PF00169_PF00433_PF00780_PF07387_PF07714	PF00005_PF00017_PF00018_PF00023_PF00025_PF00027_PF00028_PF00035_PF00036_PF00041_PF00047_PF00051_PF00053_PF00057_PF00063_PF00071_PF00130_PF00168_PF00169_PF00211_PF00226_PF00240_PF00373_PF00412_PF00415_PF00433_PF00435_PF00437_PF00498_PF00503_PF00514_PF00531_PF00536_PF00564_PF00595_PF00611_PF00612_PF00615_PF00619_PF00621_PF00625_PF00627_PF00628_PF00629_PF00650_PF00659_PF00754_PF00757_PF00779_PF00780…
PF00069	PF00017_PF00018_PF00069_PF00169_PF00779_PF06347_PF07653_PF07714_PF08239_PF14604_PF15409	PF00005_PF00017_PF00018_PF00023_PF00025_PF00027_PF00028_PF00035_PF00036_PF00041_PF00047_PF00051_PF00053_PF00057_PF00063_PF00071_PF00130_PF00168_PF00169_PF00211_PF00226_PF00240_PF00373_PF00412_PF00415_PF00433_PF00435_PF00437_PF00498_PF00503_PF00514_PF00531_PF00536_PF00564_PF00595_PF00611_PF00612_PF00615_PF00619_PF00621_PF00625_PF00627_PF00628_PF00629_PF00650_PF00659_PF00754_PF00757_PF00779_PF00780…
PF00069	PF00017_PF00018_PF00069_PF07653_PF07714_PF08239_PF08919_PF14531_PF14604	PF00005_PF00017_PF00018_PF00023_PF00025_PF00027_PF00028_PF00035_PF00036_PF00041_PF00047_PF00051_PF00053_PF00057_PF00063_PF00071_PF00130_PF00168_PF00169_PF00211_PF00226_PF00240_PF00373_PF00412_PF00415_PF00433_PF00435_PF00437_PF00498_PF00503_PF00514_PF00531_PF00536_PF00564_PF00595_PF00611_PF00612_PF00615_PF00619_PF00621_PF00625_PF00627_PF00628_PF00629_PF00650_PF00659_PF00754_PF00757_PF00779_PF00780…
PF00069	PF00069_PF00595_PF01163_PF01636_PF07714_PF08926_PF13180_PF14531_PF14685	PF00005_PF00017_PF00018_PF00023_PF00025_PF00027_PF00028_PF00035_PF00036_PF00041_PF00047_PF00051_PF00053_PF00057_PF00063_PF00071_PF00130_PF00168_PF00169_PF00211_PF00226_PF00240_PF00373_PF00412_PF00415_PF00433_PF00435_PF00437_PF00498_PF00503_PF00514_PF00531_PF00536_PF00564_PF00595_PF00611_PF00612_PF00615_PF00619_PF00621_PF00625_PF00627_PF00628_PF00629_PF00650_PF00659_PF00754_PF00757_PF00779_PF00780…
PF00069	PF00069_PF00531_PF01163_PF06293_PF07714_PF12721_PF14531	PF00005_PF00017_PF00018_PF00023_PF00025_PF00027_PF00028_PF00035_PF00036_PF00041_PF00047_PF00051_PF00053_PF00057_PF00063_PF00071_PF00130_PF00168_PF00169_PF00211_PF00226_PF00240_PF00373_PF00412_PF00415_PF00433_PF00435_PF00437_PF00498_PF00503_PF00514_PF00531_PF00536_PF00564_PF00595_PF00611_PF00612_PF00615_PF00619_PF00621_PF00625_PF00627_PF00628_PF00629_PF00650_PF00659_PF00754_PF00757_PF00779_PF00780…
PF00069	PF00069_PF01064_PF07714_PF08515	PF00005_PF00017_PF00018_PF00023_PF00025_PF00027_PF00028_PF00035_PF00036_PF00041_PF00047_PF00051_PF00053_PF00057_PF00063_PF00071_PF00130_PF00168_PF00169_PF00211_PF00226_PF00240_PF00373_PF00412_PF00415_PF00433_PF00435_PF00437_PF00498_PF00503_PF00514_PF00531_PF00536_PF00564_PF00595_PF00611_PF00612_PF00615_PF00619_PF00621_PF00625_PF00627_PF00628_PF00629_PF00650_PF00659_PF00754_PF00757_PF00779_PF00780…
PF00069	PF00069_PF01636_PF03793_PF07714_PF14531	PF00005_PF00017_PF00018_PF00023_PF00025_PF00027_PF00028_PF00035_PF00036_PF00041_PF00047_PF00051_PF00053_PF00057_PF00063_PF00071_PF00130_PF00168_PF00169_PF00211_PF00226_PF00240_PF00373_PF00412_PF00415_PF00433_PF00435_PF00437_PF00498_PF00503_PF00514_PF00531_PF00536_PF00564_PF00595_PF00611_PF00612_PF00615_PF00619_PF00621_PF00625_PF00627_PF00628_PF00629_PF00650_PF00659_PF00754_PF00757_PF00779_PF00780…
PF00069	PF00069_PF04655_PF06293_PF07714	PF00005_PF00017_PF00018_PF00023_PF00025_PF00027_PF00028_PF00035_PF00036_PF00041_PF00047_PF00051_PF00053_PF00057_PF00063_PF00071_PF00130_PF00168_PF00169_PF00211_PF00226_PF00240_PF00373_PF00412_PF00415_PF00433_PF00435_PF00437_PF00498_PF00503_PF00514_PF00531_PF00536_PF00564_PF00595_PF00611_PF00612_PF00615_PF00619_PF00621_PF00625_PF00627_PF00628_PF00629_PF00650_PF00659_PF00754_PF00757_PF00779_PF00780…
PF00069	PF00069_PF01163_PF01636_PF07714_PF07719_PF10602_PF12773_PF13240_PF14559_PF16918_PF16919	PF00005_PF00017_PF00018_PF00023_PF00025_PF00027_PF00028_PF00035_PF00036_PF00041_PF00047_PF00051_PF00053_PF00057_PF00063_PF00071_PF00130_PF00168_PF00169_PF00211_PF00226_PF00240_PF00373_PF00412_PF00415_PF00433_PF00435_PF00437_PF00498_PF00503_PF00514_PF00531_PF00536_PF00564_PF00595_PF00611_PF00612_PF00615_PF00619_PF00621_PF00625_PF00627_PF00628_PF00629_PF00650_PF00659_PF00754_PF00757_PF00779_PF00780…
PF00069	PF00069_PF01163_PF07714_PF13095	PF00005_PF00017_PF00018_PF00023_PF00025_PF00027_PF00028_PF00035_PF00036_PF00041_PF00047_PF00051_PF00053_PF00057_PF00063_PF00071_PF00130_PF00168_PF00169_PF00211_PF00226_PF00240_PF00373_PF00412_PF00415_PF00433_PF00435_PF00437_PF00498_PF00503_PF00514_PF00531_PF00536_PF00564_PF00595_PF00611_PF00612_PF00615_PF00619_PF00621_PF00625_PF00627_PF00628_PF00629_PF00650_PF00659_PF00754_PF00757_PF00779_PF00780…
PF00069	PF00027_PF00069_PF07714_PF14531_PF16808	PF00005_PF00017_PF00018_PF00023_PF00025_PF00027_PF00028_PF00035_PF00036_PF00041_PF00047_PF00051_PF00053_PF00057_PF00063_PF00071_PF00130_PF00168_PF00169_PF00211_PF00226_PF00240_PF00373_PF00412_PF00415_PF00433_PF00435_PF00437_PF00498_PF00503_PF00514_PF00531_PF00536_PF00564_PF00595_PF00611_PF00612_PF00615_PF00619_PF00621_PF00625_PF00627_PF00628_PF00629_PF00650_PF00659_PF00754_PF00757_PF00779_PF00780…
PF00069	PF00069_PF00168_PF00433_PF02185_PF07714_PF14531_PF15456	PF00005_PF00017_PF00018_PF00023_PF00025_PF00027_PF00028_PF00035_PF00036_PF00041_PF00047_PF00051_PF00053_PF00057_PF00063_PF00071_PF00130_PF00168_PF00169_PF00211_PF00226_PF00240_PF00373_PF00412_PF00415_PF00433_PF00435_PF00437_PF00498_PF00503_PF00514_PF00531_PF00536_PF00564_PF00595_PF00611_PF00612_PF00615_PF00619_PF00621_PF00625_PF00627_PF00628_PF00629_PF00650_PF00659_PF00754_PF00757_PF00779_PF00780…
PF00069	PF00069_PF01064_PF07714_PF08515_PF13095	PF00005_PF00017_PF00018_PF00023_PF00025_PF00027_PF00028_PF00035_PF00036_PF00041_PF00047_PF00051_PF00053_PF00057_PF00063_PF00071_PF00130_PF00168_PF00169_PF00211_PF00226_PF00240_PF00373_PF00412_PF00415_PF00433_PF00435_PF00437_PF00498_PF00503_PF00514_PF00531_PF00536_PF00564_PF00595_PF00611_PF00612_PF00615_PF00619_PF00621_PF00625_PF00627_PF00628_PF00629_PF00650_PF00659_PF00754_PF00757_PF00779_PF00780…
PF00069	PF00027_PF00069_PF07714_PF12072_PF13095_PF14531_PF17060	PF00005_PF00017_PF00018_PF00023_PF00025_PF00027_PF00028_PF00035_PF00036_PF00041_PF00047_PF00051_PF00053_PF00057_PF00063_PF00071_PF00130_PF00168_PF00169_PF00211_PF00226_PF00240_PF00373_PF00412_PF00415_PF00433_PF00435_PF00437_PF00498_PF00503_PF00514_PF00531_PF00536_PF00564_PF00595_PF00611_PF00612_PF00615_PF00619_PF00621_PF00625_PF00627_PF00628_PF00629_PF00650_PF00659_PF00754_PF00757_PF00779_PF00780…
PF00069	PF00041_PF00069_PF00536_PF01108_PF01404_PF07647_PF07699_PF07714_PF14292_PF14575_PF16656_PF16893	PF00005_PF00017_PF00018_PF00023_PF00025_PF00027_PF00028_PF00035_PF00036_PF00041_PF00047_PF00051_PF00053_PF00057_PF00063_PF00071_PF00130_PF00168_PF00169_PF00211_PF00226_PF00240_PF00373_PF00412_PF00415_PF00433_PF00435_PF00437_PF00498_PF00503_PF00514_PF00531_PF00536_PF00564_PF00595_PF00611_PF00612_PF00615_PF00619_PF00621_PF00625_PF00627_PF00628_PF00629_PF00650_PF00659_PF00754_PF00757_PF00779_PF00780…
PF00069	PF00069_PF07714_PF14531_PF15440	PF00005_PF00017_PF00018_PF00023_PF00025_PF00027_PF00028_PF00035_PF00036_PF00041_PF00047_PF00051_PF00053_PF00057_PF00063_PF00071_PF00130_PF00168_PF00169_PF00211_PF00226_PF00240_PF00373_PF00412_PF00415_PF00433_PF00435_PF00437_PF00498_PF00503_PF00514_PF00531_PF00536_PF00564_PF00595_PF00611_PF00612_PF00615_PF00619_PF00621_PF00625_PF00627_PF00628_PF00629_PF00650_PF00659_PF00754_PF00757_PF00779_PF00780…
PF00069	PF00069_PF00498_PF06293_PF07714_PF14531	PF00005_PF00017_PF00018_PF00023_PF00025_PF00027_PF00028_PF00035_PF00036_PF00041_PF00047_PF00051_PF00053_PF00057_PF00063_PF00071_PF00130_PF00168_PF00169_PF00211_PF00226_PF00240_PF00373_PF00412_PF00415_PF00433_PF00435_PF00437_PF00498_PF00503_PF00514_PF00531_PF00536_PF00564_PF00595_PF00611_PF00612_PF00615_PF00619_PF00621_PF00625_PF00627_PF00628_PF00629_PF00650_PF00659_PF00754_PF00757_PF00779_PF00780…
PF00069	PF00069_PF01636_PF05300_PF07714_PF14531	PF00005_PF00017_PF00018_PF00023_PF00025_PF00027_PF00028_PF00035_PF00036_PF00041_PF00047_PF00051_PF00053_PF00057_PF00063_PF00071_PF00130_PF00168_PF00169_PF00211_PF00226_PF00240_PF00373_PF00412_PF00415_PF00433_PF00435_PF00437_PF00498_PF00503_PF00514_PF00531_PF00536_PF00564_PF00595_PF00611_PF00612_PF00615_PF00619_PF00621_PF00625_PF00627_PF00628_PF00629_PF00650_PF00659_PF00754_PF00757_PF00779_PF00780…
PF00069	PF00069_PF00130_PF00433_PF00564_PF01636_PF03107_PF07714_PF14531	PF00005_PF00017_PF00018_PF00023_PF00025_PF00027_PF00028_PF00035_PF00036_PF00041_PF00047_PF00051_PF00053_PF00057_PF00063_PF00071_PF00130_PF00168_PF00169_PF00211_PF00226_PF00240_PF00373_PF00412_PF00415_PF00433_PF00435_PF00437_PF00498_PF00503_PF00514_PF00531_PF00536_PF00564_PF00595_PF00611_PF00612_PF00615_PF00619_PF00621_PF00625_PF00627_PF00628_PF00629_PF00650_PF00659_PF00754_PF00757_PF00779_PF00780…
PF00069	PF00069_PF00754_PF06403_PF07714_PF14531	PF00005_PF00017_PF00018_PF00023_PF00025_PF00027_PF00028_PF00035_PF00036_PF00041_PF00047_PF00051_PF00053_PF00057_PF00063_PF00071_PF00130_PF00168_PF00169_PF00211_PF00226_PF00240_PF00373_PF00412_PF00415_PF00433_PF00435_PF00437_PF00498_PF00503_PF00514_PF00531_PF00536_PF00564_PF00595_PF00611_PF00612_PF00615_PF00619_PF00621_PF00625_PF00627_PF00628_PF00629_PF00650_PF00659_PF00754_PF00757_PF00779_PF00780…
PF00069	PF00017_PF00018_PF00069_PF01636_PF07653_PF07714_PF14531_PF14604	PF00005_PF00017_PF00018_PF00023_PF00025_PF00027_PF00028_PF00035_PF00036_PF00041_PF00047_PF00051_PF00053_PF00057_PF00063_PF00071_PF00130_PF00168_PF00169_PF00211_PF00226_PF00240_PF00373_PF00412_PF00415_PF00433_PF00435_PF00437_PF00498_PF00503_PF00514_PF00531_PF00536_PF00564_PF00595_PF00611_PF00612_PF00615_PF00619_PF00621_PF00625_PF00627_PF00628_PF00629_PF00650_PF00659_PF00754_PF00757_PF00779_PF00780…
PF00069	PF00041_PF00069_PF01636_PF07714_PF07974_PF10430_PF12661_PF16656_PF16893	PF00005_PF00017_PF00018_PF00023_PF00025_PF00027_PF00028_PF00035_PF00036_PF00041_PF00047_PF00051_PF00053_PF00057_PF00063_PF00071_PF00130_PF00168_PF00169_PF00211_PF00226_PF00240_PF00373_PF00412_PF00415_PF00433_PF00435_PF00437_PF00498_PF00503_PF00514_PF00531_PF00536_PF00564_PF00595_PF00611_PF00612_PF00615_PF00619_PF00621_PF00625_PF00627_PF00628_PF00629_PF00650_PF00659_PF00754_PF00757_PF00779_PF00780…
PF00069	PF00069_PF07714_PF12202_PF14531	PF00005_PF00017_PF00018_PF00023_PF00025_PF00027_PF00028_PF00035_PF00036_PF00041_PF00047_PF00051_PF00053_PF00057_PF00063_PF00071_PF00130_PF00168_PF00169_PF00211_PF00226_PF00240_PF00373_PF00412_PF00415_PF00433_PF00435_PF00437_PF00498_PF00503_PF00514_PF00531_PF00536_PF00564_PF00595_PF00611_PF00612_PF00615_PF00619_PF00621_PF00625_PF00627_PF00628_PF00629_PF00650_PF00659_PF00754_PF00757_PF00779_PF00780…
PF00069	PF00069_PF00130_PF00169_PF00433_PF00780_PF00786_PF07714_PF08826_PF15796	PF00005_PF00017_PF00018_PF00023_PF00025_PF00027_PF00028_PF00035_PF00036_PF00041_PF00047_PF00051_PF00053_PF00057_PF00063_PF00071_PF00130_PF00168_PF00169_PF00211_PF00226_PF00240_PF00373_PF00412_PF00415_PF00433_PF00435_PF00437_PF00498_PF00503_PF00514_PF00531_PF00536_PF00564_PF00595_PF00611_PF00612_PF00615_PF00619_PF00621_PF00625_PF00627_PF00628_PF00629_PF00650_PF00659_PF00754_PF00757_PF00779_PF00780…
PF00069	PF00069_PF03792_PF07714_PF14531	PF00005_PF00017_PF00018_PF00023_PF00025_PF00027_PF00028_PF00035_PF00036_PF00041_PF00047_PF00051_PF00053_PF00057_PF00063_PF00071_PF00130_PF00168_PF00169_PF00211_PF00226_PF00240_PF00373_PF00412_PF00415_PF00433_PF00435_PF00437_PF00498_PF00503_PF00514_PF00531_PF00536_PF00564_PF00595_PF00611_PF00612_PF00615_PF00619_PF00621_PF00625_PF00627_PF00628_PF00629_PF00650_PF00659_PF00754_PF00757_PF00779_PF00780…
PF00069	PF00069_PF01163_PF04316_PF06293_PF07714_PF14531	PF00005_PF00017_PF00018_PF00023_PF00025_PF00027_PF00028_PF00035_PF00036_PF00041_PF00047_PF00051_PF00053_PF00057_PF00063_PF00071_PF00130_PF00168_PF00169_PF00211_PF00226_PF00240_PF00373_PF00412_PF00415_PF00433_PF00435_PF00437_PF00498_PF00503_PF00514_PF00531_PF00536_PF00564_PF00595_PF00611_PF00612_PF00615_PF00619_PF00621_PF00625_PF00627_PF00628_PF00629_PF00650_PF00659_PF00754_PF00757_PF00779_PF00780…
PF00069	PF00069_PF05218_PF07714_PF14531_PF17045	PF00005_PF00017_PF00018_PF00023_PF00025_PF00027_PF00028_PF00035_PF00036_PF00041_PF00047_PF00051_PF00053_PF00057_PF00063_PF00071_PF00130_PF00168_PF00169_PF00211_PF00226_PF00240_PF00373_PF00412_PF00415_PF00433_PF00435_PF00437_PF00498_PF00503_PF00514_PF00531_PF00536_PF00564_PF00595_PF00611_PF00612_PF00615_PF00619_PF00621_PF00625_PF00627_PF00628_PF00629_PF00650_PF00659_PF00754_PF00757_PF00779_PF00780…
PF00069	PF00069_PF01636_PF06293_PF07714_PF14531_PF15279	PF00005_PF00017_PF00018_PF00023_PF00025_PF00027_PF00028_PF00035_PF00036_PF00041_PF00047_PF00051_PF00053_PF00057_PF00063_PF00071_PF00130_PF00168_PF00169_PF00211_PF00226_PF00240_PF00373_PF00412_PF00415_PF00433_PF00435_PF00437_PF00498_PF00503_PF00514_PF00531_PF00536_PF00564_PF00595_PF00611_PF00612_PF00615_PF00619_PF00621_PF00625_PF00627_PF00628_PF00629_PF00650_PF00659_PF00754_PF00757_PF00779_PF00780…
PF00069	PF00069_PF01163_PF06293_PF07714_PF10620_PF13095_PF14531	PF00005_PF00017_PF00018_PF00023_PF00025_PF00027_PF00028_PF00035_PF00036_PF00041_PF00047_PF00051_PF00053_PF00057_PF00063_PF00071_PF00130_PF00168_PF00169_PF00211_PF00226_PF00240_PF00373_PF00412_PF00415_PF00433_PF00435_PF00437_PF00498_PF00503_PF00514_PF00531_PF00536_PF00564_PF00595_PF00611_PF00612_PF00615_PF00619_PF00621_PF00625_PF00627_PF00628_PF00629_PF00650_PF00659_PF00754_PF00757_PF00779_PF00780…
PF00069	PF00027_PF00069_PF01636_PF06293_PF07714_PF07883_PF14531	PF00005_PF00017_PF00018_PF00023_PF00025_PF00027_PF00028_PF00035_PF00036_PF00041_PF00047_PF00051_PF00053_PF00057_PF00063_PF00071_PF00130_PF00168_PF00169_PF00211_PF00226_PF00240_PF00373_PF00412_PF00415_PF00433_PF00435_PF00437_PF00498_PF00503_PF00514_PF00531_PF00536_PF00564_PF00595_PF00611_PF00612_PF00615_PF00619_PF00621_PF00625_PF00627_PF00628_PF00629_PF00650_PF00659_PF00754_PF00757_PF00779_PF00780…
PF00069	PF00027_PF00069_PF07714_PF07883_PF14531	PF00005_PF00017_PF00018_PF00023_PF00025_PF00027_PF00028_PF00035_PF00036_PF00041_PF00047_PF00051_PF00053_PF00057_PF00063_PF00071_PF00130_PF00168_PF00169_PF00211_PF00226_PF00240_PF00373_PF00412_PF00415_PF00433_PF00435_PF00437_PF00498_PF00503_PF00514_PF00531_PF00536_PF00564_PF00595_PF00611_PF00612_PF00615_PF00619_PF00621_PF00625_PF00627_PF00628_PF00629_PF00650_PF00659_PF00754_PF00757_PF00779_PF00780…
PF00069	PF00036_PF00069_PF01636_PF06293_PF07714_PF10591_PF12763_PF13202_PF13405_PF13499_PF13833_PF14531	PF00005_PF00017_PF00018_PF00023_PF00025_PF00027_PF00028_PF00035_PF00036_PF00041_PF00047_PF00051_PF00053_PF00057_PF00063_PF00071_PF00130_PF00168_PF00169_PF00211_PF00226_PF00240_PF00373_PF00412_PF00415_PF00433_PF00435_PF00437_PF00498_PF00503_PF00514_PF00531_PF00536_PF00564_PF00595_PF00611_PF00612_PF00615_PF00619_PF00621_PF00625_PF00627_PF00628_PF00629_PF00650_PF00659_PF00754_PF00757_PF00779_PF00780…
PF00069	PF00036_PF00069_PF01636_PF06293_PF07714_PF10591_PF12763_PF13202_PF13405_PF13499_PF13833_PF14658	PF00005_PF00017_PF00018_PF00023_PF00025_PF00027_PF00028_PF00035_PF00036_PF00041_PF00047_PF00051_PF00053_PF00057_PF00063_PF00071_PF00130_PF00168_PF00169_PF00211_PF00226_PF00240_PF00373_PF00412_PF00415_PF00433_PF00435_PF00437_PF00498_PF00503_PF00514_PF00531_PF00536_PF00564_PF00595_PF00611_PF00612_PF00615_PF00619_PF00621_PF00625_PF00627_PF00628_PF00629_PF00650_PF00659_PF00754_PF00757_PF00779_PF00780…
PF00069	PF00041_PF00069_PF00536_PF01404_PF07647_PF07699_PF07714_PF12662_PF14292_PF14575_PF16656	PF00005_PF00017_PF00018_PF00023_PF00025_PF00027_PF00028_PF00035_PF00036_PF00041_PF00047_PF00051_PF00053_PF00057_PF00063_PF00071_PF00130_PF00168_PF00169_PF00211_PF00226_PF00240_PF00373_PF00412_PF00415_PF00433_PF00435_PF00437_PF00498_PF00503_PF00514_PF00531_PF00536_PF00564_PF00595_PF00611_PF00612_PF00615_PF00619_PF00621_PF00625_PF00627_PF00628_PF00629_PF00650_PF00659_PF00754_PF00757_PF00779_PF00780…
PF00069	PF00041_PF00069_PF00536_PF01404_PF07647_PF07699_PF07714_PF09294_PF14575_PF16492_PF16656_PF16893	PF00005_PF00017_PF00018_PF00023_PF00025_PF00027_PF00028_PF00035_PF00036_PF00041_PF00047_PF00051_PF00053_PF00057_PF00063_PF00071_PF00130_PF00168_PF00169_PF00211_PF00226_PF00240_PF00373_PF00412_PF00415_PF00433_PF00435_PF00437_PF00498_PF00503_PF00514_PF00531_PF00536_PF00564_PF00595_PF00611_PF00612_PF00615_PF00619_PF00621_PF00625_PF00627_PF00628_PF00629_PF00650_PF00659_PF00754_PF00757_PF00779_PF00780…
PF00069	PF00069_PF07714_PF08311_PF17014	PF00005_PF00017_PF00018_PF00023_PF00025_PF00027_PF00028_PF00035_PF00036_PF00041_PF00047_PF00051_PF00053_PF00057_PF00063_PF00071_PF00130_PF00168_PF00169_PF00211_PF00226_PF00240_PF00373_PF00412_PF00415_PF00433_PF00435_PF00437_PF00498_PF00503_PF00514_PF00531_PF00536_PF00564_PF00595_PF00611_PF00612_PF00615_PF00619_PF00621_PF00625_PF00627_PF00628_PF00629_PF00650_PF00659_PF00754_PF00757_PF00779_PF00780…
PF00069	PF00069_PF00240_PF05218_PF07714_PF14531_PF17045	PF00005_PF00017_PF00018_PF00023_PF00025_PF00027_PF00028_PF00035_PF00036_PF00041_PF00047_PF00051_PF00053_PF00057_PF00063_PF00071_PF00130_PF00168_PF00169_PF00211_PF00226_PF00240_PF00373_PF00412_PF00415_PF00433_PF00435_PF00437_PF00498_PF00503_PF00514_PF00531_PF00536_PF00564_PF00595_PF00611_PF00612_PF00615_PF00619_PF00621_PF00625_PF00627_PF00628_PF00629_PF00650_PF00659_PF00754_PF00757_PF00779_PF00780…
PF00069	PF00069_PF00595_PF01636_PF07714_PF08926_PF13180_PF14531_PF14685	PF00005_PF00017_PF00018_PF00023_PF00025_PF00027_PF00028_PF00035_PF00036_PF00041_PF00047_PF00051_PF00053_PF00057_PF00063_PF00071_PF00130_PF00168_PF00169_PF00211_PF00226_PF00240_PF00373_PF00412_PF00415_PF00433_PF00435_PF00437_PF00498_PF00503_PF00514_PF00531_PF00536_PF00564_PF00595_PF00611_PF00612_PF00615_PF00619_PF00621_PF00625_PF00627_PF00628_PF00629_PF00650_PF00659_PF00754_PF00757_PF00779_PF00780…
PF00069	PF00069_PF00787_PF02205_PF07714_PF10214	PF00005_PF00017_PF00018_PF00023_PF00025_PF00027_PF00028_PF00035_PF00036_PF00041_PF00047_PF00051_PF00053_PF00057_PF00063_PF00071_PF00130_PF00168_PF00169_PF00211_PF00226_PF00240_PF00373_PF00412_PF00415_PF00433_PF00435_PF00437_PF00498_PF00503_PF00514_PF00531_PF00536_PF00564_PF00595_PF00611_PF00612_PF00615_PF00619_PF00621_PF00625_PF00627_PF00628_PF00629_PF00650_PF00659_PF00754_PF00757_PF00779_PF00780…
PF00069	PF00069_PF00531_PF01636_PF04901_PF07714	PF00005_PF00017_PF00018_PF00023_PF00025_PF00027_PF00028_PF00035_PF00036_PF00041_PF00047_PF00051_PF00053_PF00057_PF00063_PF00071_PF00130_PF00168_PF00169_PF00211_PF00226_PF00240_PF00373_PF00412_PF00415_PF00433_PF00435_PF00437_PF00498_PF00503_PF00514_PF00531_PF00536_PF00564_PF00595_PF00611_PF00612_PF00615_PF00619_PF00621_PF00625_PF00627_PF00628_PF00629_PF00650_PF00659_PF00754_PF00757_PF00779_PF00780…
PF00069	PF00069_PF01636_PF02985_PF07714_PF12717_PF13513_PF13646_PF14531	PF00005_PF00017_PF00018_PF00023_PF00025_PF00027_PF00028_PF00035_PF00036_PF00041_PF00047_PF00051_PF00053_PF00057_PF00063_PF00071_PF00130_PF00168_PF00169_PF00211_PF00226_PF00240_PF00373_PF00412_PF00415_PF00433_PF00435_PF00437_PF00498_PF00503_PF00514_PF00531_PF00536_PF00564_PF00595_PF00611_PF00612_PF00615_PF00619_PF00621_PF00625_PF00627_PF00628_PF00629_PF00650_PF00659_PF00754_PF00757_PF00779_PF00780…
PF00069	PF00069_PF06293_PF07714_PF11781	PF00005_PF00017_PF00018_PF00023_PF00025_PF00027_PF00028_PF00035_PF00036_PF00041_PF00047_PF00051_PF00053_PF00057_PF00063_PF00071_PF00130_PF00168_PF00169_PF00211_PF00226_PF00240_PF00373_PF00412_PF00415_PF00433_PF00435_PF00437_PF00498_PF00503_PF00514_PF00531_PF00536_PF00564_PF00595_PF00611_PF00612_PF00615_PF00619_PF00621_PF00625_PF00627_PF00628_PF00629_PF00650_PF00659_PF00754_PF00757_PF00779_PF00780…
PF00069	PF00069_PF00433_PF01163_PF01636_PF06293_PF07714_PF10707_PF13095_PF14531	PF00005_PF00017_PF00018_PF00023_PF00025_PF00027_PF00028_PF00035_PF00036_PF00041_PF00047_PF00051_PF00053_PF00057_PF00063_PF00071_PF00130_PF00168_PF00169_PF00211_PF00226_PF00240_PF00373_PF00412_PF00415_PF00433_PF00435_PF00437_PF00498_PF00503_PF00514_PF00531_PF00536_PF00564_PF00595_PF00611_PF00612_PF00615_PF00619_PF00621_PF00625_PF00627_PF00628_PF00629_PF00650_PF00659_PF00754_PF00757_PF00779_PF00780…
PF00069	PF00047_PF00051_PF00069_PF01392_PF07679_PF07686_PF07714_PF08205_PF13895_PF13927	PF00005_PF00017_PF00018_PF00023_PF00025_PF00027_PF00028_PF00035_PF00036_PF00041_PF00047_PF00051_PF00053_PF00057_PF00063_PF00071_PF00130_PF00168_PF00169_PF00211_PF00226_PF00240_PF00373_PF00412_PF00415_PF00433_PF00435_PF00437_PF00498_PF00503_PF00514_PF00531_PF00536_PF00564_PF00595_PF00611_PF00612_PF00615_PF00619_PF00621_PF00625_PF00627_PF00628_PF00629_PF00650_PF00659_PF00754_PF00757_PF00779_PF00780…
PF00069	PF00069_PF00786_PF01636_PF07714_PF08148_PF14531	PF00005_PF00017_PF00018_PF00023_PF00025_PF00027_PF00028_PF00035_PF00036_PF00041_PF00047_PF00051_PF00053_PF00057_PF00063_PF00071_PF00130_PF00168_PF00169_PF00211_PF00226_PF00240_PF00373_PF00412_PF00415_PF00433_PF00435_PF00437_PF00498_PF00503_PF00514_PF00531_PF00536_PF00564_PF00595_PF00611_PF00612_PF00615_PF00619_PF00621_PF00625_PF00627_PF00628_PF00629_PF00650_PF00659_PF00754_PF00757_PF00779_PF00780…
PF00069	PF00069_PF00433_PF06293_PF07714_PF13095_PF14531	PF00005_PF00017_PF00018_PF00023_PF00025_PF00027_PF00028_PF00035_PF00036_PF00041_PF00047_PF00051_PF00053_PF00057_PF00063_PF00071_PF00130_PF00168_PF00169_PF00211_PF00226_PF00240_PF00373_PF00412_PF00415_PF00433_PF00435_PF00437_PF00498_PF00503_PF00514_PF00531_PF00536_PF00564_PF00595_PF00611_PF00612_PF00615_PF00619_PF00621_PF00625_PF00627_PF00628_PF00629_PF00650_PF00659_PF00754_PF00757_PF00779_PF00780…
PF00069	PF00069_PF00412_PF00595_PF01163_PF01636_PF06293_PF07714	PF00005_PF00017_PF00018_PF00023_PF00025_PF00027_PF00028_PF00035_PF00036_PF00041_PF00047_PF00051_PF00053_PF00057_PF00063_PF00071_PF00130_PF00168_PF00169_PF00211_PF00226_PF00240_PF00373_PF00412_PF00415_PF00433_PF00435_PF00437_PF00498_PF00503_PF00514_PF00531_PF00536_PF00564_PF00595_PF00611_PF00612_PF00615_PF00619_PF00621_PF00625_PF00627_PF00628_PF00629_PF00650_PF00659_PF00754_PF00757_PF00779_PF00780…
PF00069	PF00069_PF00130_PF00169_PF00780_PF00786_PF07714_PF08826_PF15796	PF00005_PF00017_PF00018_PF00023_PF00025_PF00027_PF00028_PF00035_PF00036_PF00041_PF00047_PF00051_PF00053_PF00057_PF00063_PF00071_PF00130_PF00168_PF00169_PF00211_PF00226_PF00240_PF00373_PF00412_PF00415_PF00433_PF00435_PF00437_PF00498_PF00503_PF00514_PF00531_PF00536_PF00564_PF00595_PF00611_PF00612_PF00615_PF00619_PF00621_PF00625_PF00627_PF00628_PF00629_PF00650_PF00659_PF00754_PF00757_PF00779_PF00780…
PF00069	PF00069_PF07679_PF07714_PF13855_PF13895_PF13927_PF16920	PF00005_PF00017_PF00018_PF00023_PF00025_PF00027_PF00028_PF00035_PF00036_PF00041_PF00047_PF00051_PF00053_PF00057_PF00063_PF00071_PF00130_PF00168_PF00169_PF00211_PF00226_PF00240_PF00373_PF00412_PF00415_PF00433_PF00435_PF00437_PF00498_PF00503_PF00514_PF00531_PF00536_PF00564_PF00595_PF00611_PF00612_PF00615_PF00619_PF00621_PF00625_PF00627_PF00628_PF00629_PF00650_PF00659_PF00754_PF00757_PF00779_PF00780…
PF00069	PF00069_PF01064_PF07714	PF00005_PF00017_PF00018_PF00023_PF00025_PF00027_PF00028_PF00035_PF00036_PF00041_PF00047_PF00051_PF00053_PF00057_PF00063_PF00071_PF00130_PF00168_PF00169_PF00211_PF00226_PF00240_PF00373_PF00412_PF00415_PF00433_PF00435_PF00437_PF00498_PF00503_PF00514_PF00531_PF00536_PF00564_PF00595_PF00611_PF00612_PF00615_PF00619_PF00621_PF00625_PF00627_PF00628_PF00629_PF00650_PF00659_PF00754_PF00757_PF00779_PF00780…
PF07714	PF00069_PF07714	PF00005_PF00017_PF00018_PF00023_PF00025_PF00027_PF00028_PF00035_PF00036_PF00041_PF00047_PF00051_PF00053_PF00057_PF00063_PF00069_PF00071_PF00130_PF00168_PF00169_PF00211_PF00226_PF00240_PF00373_PF00412_PF00415_PF00433_PF00435_PF00437_PF00498_PF00503_PF00514_PF00531_PF00536_PF00564_PF00595_PF00611_PF00612_PF00615_PF00619_PF00621_PF00625_PF00627_PF00628_PF00629_PF00650_PF00659_PF00754_PF00757_PF00779…
PF07714	PF00023_PF00069_PF07714_PF12796_PF13606_PF13637_PF13857	PF00005_PF00017_PF00018_PF00023_PF00025_PF00027_PF00028_PF00035_PF00036_PF00041_PF00047_PF00051_PF00053_PF00057_PF00063_PF00069_PF00071_PF00130_PF00168_PF00169_PF00211_PF00226_PF00240_PF00373_PF00412_PF00415_PF00433_PF00435_PF00437_PF00498_PF00503_PF00514_PF00531_PF00536_PF00564_PF00595_PF00611_PF00612_PF00615_PF00619_PF00621_PF00625_PF00627_PF00628_PF00629_PF00650_PF00659_PF00754_PF00757_PF00779…
PF07714	PF00069_PF01633_PF01636_PF06293_PF07714	PF00005_PF00017_PF00018_PF00023_PF00025_PF00027_PF00028_PF00035_PF00036_PF00041_PF00047_PF00051_PF00053_PF00057_PF00063_PF00069_PF00071_PF00130_PF00168_PF00169_PF00211_PF00226_PF00240_PF00373_PF00412_PF00415_PF00433_PF00435_PF00437_PF00498_PF00503_PF00514_PF00531_PF00536_PF00564_PF00595_PF00611_PF00612_PF00615_PF00619_PF00621_PF00625_PF00627_PF00628_PF00629_PF00650_PF00659_PF00754_PF00757_PF00779…
PF07714	PF00069_PF00169_PF00433_PF07714_PF14531	PF00005_PF00017_PF00018_PF00023_PF00025_PF00027_PF00028_PF00035_PF00036_PF00041_PF00047_PF00051_PF00053_PF00057_PF00063_PF00069_PF00071_PF00130_PF00168_PF00169_PF00211_PF00226_PF00240_PF00373_PF00412_PF00415_PF00433_PF00435_PF00437_PF00498_PF00503_PF00514_PF00531_PF00536_PF00564_PF00595_PF00611_PF00612_PF00615_PF00619_PF00621_PF00625_PF00627_PF00628_PF00629_PF00650_PF00659_PF00754_PF00757_PF00779…
PF07714	PF00069_PF00433_PF01636_PF06293_PF07714_PF10707_PF13095_PF14531	PF00005_PF00017_PF00018_PF00023_PF00025_PF00027_PF00028_PF00035_PF00036_PF00041_PF00047_PF00051_PF00053_PF00057_PF00063_PF00069_PF00071_PF00130_PF00168_PF00169_PF00211_PF00226_PF00240_PF00373_PF00412_PF00415_PF00433_PF00435_PF00437_PF00498_PF00503_PF00514_PF00531_PF00536_PF00564_PF00595_PF00611_PF00612_PF00615_PF00619_PF00621_PF00625_PF00627_PF00628_PF00629_PF00650_PF00659_PF00754_PF00757_PF00779…
PF07714	PF00069_PF01636_PF06293_PF07714_PF14531	PF00005_PF00017_PF00018_PF00023_PF00025_PF00027_PF00028_PF00035_PF00036_PF00041_PF00047_PF00051_PF00053_PF00057_PF00063_PF00069_PF00071_PF00130_PF00168_PF00169_PF00211_PF00226_PF00240_PF00373_PF00412_PF00415_PF00433_PF00435_PF00437_PF00498_PF00503_PF00514_PF00531_PF00536_PF00564_PF00595_PF00611_PF00612_PF00615_PF00619_PF00621_PF00625_PF00627_PF00628_PF00629_PF00650_PF00659_PF00754_PF00757_PF00779…
PF07714	PF00069_PF00211_PF01094_PF07701_PF07714	PF00005_PF00017_PF00018_PF00023_PF00025_PF00027_PF00028_PF00035_PF00036_PF00041_PF00047_PF00051_PF00053_PF00057_PF00063_PF00069_PF00071_PF00130_PF00168_PF00169_PF00211_PF00226_PF00240_PF00373_PF00412_PF00415_PF00433_PF00435_PF00437_PF00498_PF00503_PF00514_PF00531_PF00536_PF00564_PF00595_PF00611_PF00612_PF00615_PF00619_PF00621_PF00625_PF00627_PF00628_PF00629_PF00650_PF00659_PF00754_PF00757_PF00779…
PF07714	PF00069_PF01064_PF07714_PF13095	PF00005_PF00017_PF00018_PF00023_PF00025_PF00027_PF00028_PF00035_PF00036_PF00041_PF00047_PF00051_PF00053_PF00057_PF00063_PF00069_PF00071_PF00130_PF00168_PF00169_PF00211_PF00226_PF00240_PF00373_PF00412_PF00415_PF00433_PF00435_PF00437_PF00498_PF00503_PF00514_PF00531_PF00536_PF00564_PF00595_PF00611_PF00612_PF00615_PF00619_PF00621_PF00625_PF00627_PF00628_PF00629_PF00650_PF00659_PF00754_PF00757_PF00779…
PF07714	PF00069_PF01636_PF07714	PF00005_PF00017_PF00018_PF00023_PF00025_PF00027_PF00028_PF00035_PF00036_PF00041_PF00047_PF00051_PF00053_PF00057_PF00063_PF00069_PF00071_PF00130_PF00168_PF00169_PF00211_PF00226_PF00240_PF00373_PF00412_PF00415_PF00433_PF00435_PF00437_PF00498_PF00503_PF00514_PF00531_PF00536_PF00564_PF00595_PF00611_PF00612_PF00615_PF00619_PF00621_PF00625_PF00627_PF00628_PF00629_PF00650_PF00659_PF00754_PF00757_PF00779…
PF07714	PF00069_PF04212_PF06293_PF07714	PF00005_PF00017_PF00018_PF00023_PF00025_PF00027_PF00028_PF00035_PF00036_PF00041_PF00047_PF00051_PF00053_PF00057_PF00063_PF00069_PF00071_PF00130_PF00168_PF00169_PF00211_PF00226_PF00240_PF00373_PF00412_PF00415_PF00433_PF00435_PF00437_PF00498_PF00503_PF00514_PF00531_PF00536_PF00564_PF00595_PF00611_PF00612_PF00615_PF00619_PF00621_PF00625_PF00627_PF00628_PF00629_PF00650_PF00659_PF00754_PF00757_PF00779…
PF07714	PF00069_PF01636_PF06293_PF07714_PF10707_PF14531	PF00005_PF00017_PF00018_PF00023_PF00025_PF00027_PF00028_PF00035_PF00036_PF00041_PF00047_PF00051_PF00053_PF00057_PF00063_PF00069_PF00071_PF00130_PF00168_PF00169_PF00211_PF00226_PF00240_PF00373_PF00412_PF00415_PF00433_PF00435_PF00437_PF00498_PF00503_PF00514_PF00531_PF00536_PF00564_PF00595_PF00611_PF00612_PF00615_PF00619_PF00621_PF00625_PF00627_PF00628_PF00629_PF00650_PF00659_PF00754_PF00757_PF00779…
PF07714	PF00069_PF06293_PF07714_PF14531	PF00005_PF00017_PF00018_PF00023_PF00025_PF00027_PF00028_PF00035_PF00036_PF00041_PF00047_PF00051_PF00053_PF00057_PF00063_PF00069_PF00071_PF00130_PF00168_PF00169_PF00211_PF00226_PF00240_PF00373_PF00412_PF00415_PF00433_PF00435_PF00437_PF00498_PF00503_PF00514_PF00531_PF00536_PF00564_PF00595_PF00611_PF00612_PF00615_PF00619_PF00621_PF00625_PF00627_PF00628_PF00629_PF00650_PF00659_PF00754_PF00757_PF00779…
PF07714	PF00017_PF00069_PF00611_PF07714	PF00005_PF00017_PF00018_PF00023_PF00025_PF00027_PF00028_PF00035_PF00036_PF00041_PF00047_PF00051_PF00053_PF00057_PF00063_PF00069_PF00071_PF00130_PF00168_PF00169_PF00211_PF00226_PF00240_PF00373_PF00412_PF00415_PF00433_PF00435_PF00437_PF00498_PF00503_PF00514_PF00531_PF00536_PF00564_PF00595_PF00611_PF00612_PF00615_PF00619_PF00621_PF00625_PF00627_PF00628_PF00629_PF00650_PF00659_PF00754_PF00757_PF00779…
PF07714	PF00069_PF00130_PF00169_PF03107_PF06293_PF07714_PF14531	PF00005_PF00017_PF00018_PF00023_PF00025_PF00027_PF00028_PF00035_PF00036_PF00041_PF00047_PF00051_PF00053_PF00057_PF00063_PF00069_PF00071_PF00130_PF00168_PF00169_PF00211_PF00226_PF00240_PF00373_PF00412_PF00415_PF00433_PF00435_PF00437_PF00498_PF00503_PF00514_PF00531_PF00536_PF00564_PF00595_PF00611_PF00612_PF00615_PF00619_PF00621_PF00625_PF00627_PF00628_PF00629_PF00650_PF00659_PF00754_PF00757_PF00779…
PF07714	PF00069_PF01636_PF07714_PF14531	PF00005_PF00017_PF00018_PF00023_PF00025_PF00027_PF00028_PF00035_PF00036_PF00041_PF00047_PF00051_PF00053_PF00057_PF00063_PF00069_PF00071_PF00130_PF00168_PF00169_PF00211_PF00226_PF00240_PF00373_PF00412_PF00415_PF00433_PF00435_PF00437_PF00498_PF00503_PF00514_PF00531_PF00536_PF00564_PF00595_PF00611_PF00612_PF00615_PF00619_PF00621_PF00625_PF00627_PF00628_PF00629_PF00650_PF00659_PF00754_PF00757_PF00779…
PF07714	PF00069_PF01633_PF01636_PF07714_PF14531	PF00005_PF00017_PF00018_PF00023_PF00025_PF00027_PF00028_PF00035_PF00036_PF00041_PF00047_PF00051_PF00053_PF00057_PF00063_PF00069_PF00071_PF00130_PF00168_PF00169_PF00211_PF00226_PF00240_PF00373_PF00412_PF00415_PF00433_PF00435_PF00437_PF00498_PF00503_PF00514_PF00531_PF00536_PF00564_PF00595_PF00611_PF00612_PF00615_PF00619_PF00621_PF00625_PF00627_PF00628_PF00629_PF00650_PF00659_PF00754_PF00757_PF00779…
PF07714	PF00041_PF00069_PF00536_PF01404_PF06293_PF07647_PF07699_PF07714_PF09294_PF10179_PF14575_PF15102_PF16656_PF16893	PF00005_PF00017_PF00018_PF00023_PF00025_PF00027_PF00028_PF00035_PF00036_PF00041_PF00047_PF00051_PF00053_PF00057_PF00063_PF00069_PF00071_PF00130_PF00168_PF00169_PF00211_PF00226_PF00240_PF00373_PF00412_PF00415_PF00433_PF00435_PF00437_PF00498_PF00503_PF00514_PF00531_PF00536_PF00564_PF00595_PF00611_PF00612_PF00615_PF00619_PF00621_PF00625_PF00627_PF00628_PF00629_PF00650_PF00659_PF00754_PF00757_PF00779…
PF07714	PF00069_PF01636_PF06293_PF07714_PF08332_PF12680_PF13474_PF13577_PF14534	PF00005_PF00017_PF00018_PF00023_PF00025_PF00027_PF00028_PF00035_PF00036_PF00041_PF00047_PF00051_PF00053_PF00057_PF00063_PF00069_PF00071_PF00130_PF00168_PF00169_PF00211_PF00226_PF00240_PF00373_PF00412_PF00415_PF00433_PF00435_PF00437_PF00498_PF00503_PF00514_PF00531_PF00536_PF00564_PF00595_PF00611_PF00612_PF00615_PF00619_PF00621_PF00625_PF00627_PF00628_PF00629_PF00650_PF00659_PF00754_PF00757_PF00779…
PF07714	PF00069_PF07714_PF14531	PF00005_PF00017_PF00018_PF00023_PF00025_PF00027_PF00028_PF00035_PF00036_PF00041_PF00047_PF00051_PF00053_PF00057_PF00063_PF00069_PF00071_PF00130_PF00168_PF00169_PF00211_PF00226_PF00240_PF00373_PF00412_PF00415_PF00433_PF00435_PF00437_PF00498_PF00503_PF00514_PF00531_PF00536_PF00564_PF00595_PF00611_PF00612_PF00615_PF00619_PF00621_PF00625_PF00627_PF00628_PF00629_PF00650_PF00659_PF00754_PF00757_PF00779…
PF07714	PF00018_PF00069_PF07653_PF07714_PF14604	PF00005_PF00017_PF00018_PF00023_PF00025_PF00027_PF00028_PF00035_PF00036_PF00041_PF00047_PF00051_PF00053_PF00057_PF00063_PF00069_PF00071_PF00130_PF00168_PF00169_PF00211_PF00226_PF00240_PF00373_PF00412_PF00415_PF00433_PF00435_PF00437_PF00498_PF00503_PF00514_PF00531_PF00536_PF00564_PF00595_PF00611_PF00612_PF00615_PF00619_PF00621_PF00625_PF00627_PF00628_PF00629_PF00650_PF00659_PF00754_PF00757_PF00779…
PF07714	PF00069_PF00415_PF07714_PF13540_PF14531	PF00005_PF00017_PF00018_PF00023_PF00025_PF00027_PF00028_PF00035_PF00036_PF00041_PF00047_PF00051_PF00053_PF00057_PF00063_PF00069_PF00071_PF00130_PF00168_PF00169_PF00211_PF00226_PF00240_PF00373_PF00412_PF00415_PF00433_PF00435_PF00437_PF00498_PF00503_PF00514_PF00531_PF00536_PF00564_PF00595_PF00611_PF00612_PF00615_PF00619_PF00621_PF00625_PF00627_PF00628_PF00629_PF00650_PF00659_PF00754_PF00757_PF00779…
PF07714	PF00069_PF06293_PF07387_PF07714_PF14531	PF00005_PF00017_PF00018_PF00023_PF00025_PF00027_PF00028_PF00035_PF00036_PF00041_PF00047_PF00051_PF00053_PF00057_PF00063_PF00069_PF00071_PF00130_PF00168_PF00169_PF00211_PF00226_PF00240_PF00373_PF00412_PF00415_PF00433_PF00435_PF00437_PF00498_PF00503_PF00514_PF00531_PF00536_PF00564_PF00595_PF00611_PF00612_PF00615_PF00619_PF00621_PF00625_PF00627_PF00628_PF00629_PF00650_PF00659_PF00754_PF00757_PF00779…
PF07714	PF00069_PF07714_PF08917	PF00005_PF00017_PF00018_PF00023_PF00025_PF00027_PF00028_PF00035_PF00036_PF00041_PF00047_PF00051_PF00053_PF00057_PF00063_PF00069_PF00071_PF00130_PF00168_PF00169_PF00211_PF00226_PF00240_PF00373_PF00412_PF00415_PF00433_PF00435_PF00437_PF00498_PF00503_PF00514_PF00531_PF00536_PF00564_PF00595_PF00611_PF00612_PF00615_PF00619_PF00621_PF00625_PF00627_PF00628_PF00629_PF00650_PF00659_PF00754_PF00757_PF00779…
PF07714	PF00069_PF01636_PF07714_PF14604	PF00005_PF00017_PF00018_PF00023_PF00025_PF00027_PF00028_PF00035_PF00036_PF00041_PF00047_PF00051_PF00053_PF00057_PF00063_PF00069_PF00071_PF00130_PF00168_PF00169_PF00211_PF00226_PF00240_PF00373_PF00412_PF00415_PF00433_PF00435_PF00437_PF00498_PF00503_PF00514_PF00531_PF00536_PF00564_PF00595_PF00611_PF00612_PF00615_PF00619_PF00621_PF00625_PF00627_PF00628_PF00629_PF00650_PF00659_PF00754_PF00757_PF00779…
PF07714	PF00017_PF00018_PF00069_PF07714_PF14604	PF00005_PF00017_PF00018_PF00023_PF00025_PF00027_PF00028_PF00035_PF00036_PF00041_PF00047_PF00051_PF00053_PF00057_PF00063_PF00069_PF00071_PF00130_PF00168_PF00169_PF00211_PF00226_PF00240_PF00373_PF00412_PF00415_PF00433_PF00435_PF00437_PF00498_PF00503_PF00514_PF00531_PF00536_PF00564_PF00595_PF00611_PF00612_PF00615_PF00619_PF00621_PF00625_PF00627_PF00628_PF00629_PF00650_PF00659_PF00754_PF00757_PF00779…
PF07714	PF00069_PF07714_PF13281_PF13543_PF14531	PF00005_PF00017_PF00018_PF00023_PF00025_PF00027_PF00028_PF00035_PF00036_PF00041_PF00047_PF00051_PF00053_PF00057_PF00063_PF00069_PF00071_PF00130_PF00168_PF00169_PF00211_PF00226_PF00240_PF00373_PF00412_PF00415_PF00433_PF00435_PF00437_PF00498_PF00503_PF00514_PF00531_PF00536_PF00564_PF00595_PF00611_PF00612_PF00615_PF00619_PF00621_PF00625_PF00627_PF00628_PF00629_PF00650_PF00659_PF00754_PF00757_PF00779…
PF07714	PF00017_PF00018_PF00069_PF07653_PF07714_PF08239_PF08919_PF14531_PF14604_PF15273	PF00005_PF00017_PF00018_PF00023_PF00025_PF00027_PF00028_PF00035_PF00036_PF00041_PF00047_PF00051_PF00053_PF00057_PF00063_PF00069_PF00071_PF00130_PF00168_PF00169_PF00211_PF00226_PF00240_PF00373_PF00412_PF00415_PF00433_PF00435_PF00437_PF00498_PF00503_PF00514_PF00531_PF00536_PF00564_PF00595_PF00611_PF00612_PF00615_PF00619_PF00621_PF00625_PF00627_PF00628_PF00629_PF00650_PF00659_PF00754_PF00757_PF00779…
PF07714	PF00069_PF01636_PF06293_PF07714	PF00005_PF00017_PF00018_PF00023_PF00025_PF00027_PF00028_PF00035_PF00036_PF00041_PF00047_PF00051_PF00053_PF00057_PF00063_PF00069_PF00071_PF00130_PF00168_PF00169_PF00211_PF00226_PF00240_PF00373_PF00412_PF00415_PF00433_PF00435_PF00437_PF00498_PF00503_PF00514_PF00531_PF00536_PF00564_PF00595_PF00611_PF00612_PF00615_PF00619_PF00621_PF00625_PF00627_PF00628_PF00629_PF00650_PF00659_PF00754_PF00757_PF00779…
PF07714	PF00017_PF00018_PF00069_PF01163_PF07653_PF07714_PF08239_PF14531_PF14604	PF00005_PF00017_PF00018_PF00023_PF00025_PF00027_PF00028_PF00035_PF00036_PF00041_PF00047_PF00051_PF00053_PF00057_PF00063_PF00069_PF00071_PF00130_PF00168_PF00169_PF00211_PF00226_PF00240_PF00373_PF00412_PF00415_PF00433_PF00435_PF00437_PF00498_PF00503_PF00514_PF00531_PF00536_PF00564_PF00595_PF00611_PF00612_PF00615_PF00619_PF00621_PF00625_PF00627_PF00628_PF00629_PF00650_PF00659_PF00754_PF00757_PF00779…
PF07714	PF00017_PF00018_PF00069_PF01636_PF06293_PF07653_PF07714_PF14531_PF14604	PF00005_PF00017_PF00018_PF00023_PF00025_PF00027_PF00028_PF00035_PF00036_PF00041_PF00047_PF00051_PF00053_PF00057_PF00063_PF00069_PF00071_PF00130_PF00168_PF00169_PF00211_PF00226_PF00240_PF00373_PF00412_PF00415_PF00433_PF00435_PF00437_PF00498_PF00503_PF00514_PF00531_PF00536_PF00564_PF00595_PF00611_PF00612_PF00615_PF00619_PF00621_PF00625_PF00627_PF00628_PF00629_PF00650_PF00659_PF00754_PF00757_PF00779…
PF07714	PF00069_PF07387_PF07714_PF14531	PF00005_PF00017_PF00018_PF00023_PF00025_PF00027_PF00028_PF00035_PF00036_PF00041_PF00047_PF00051_PF00053_PF00057_PF00063_PF00069_PF00071_PF00130_PF00168_PF00169_PF00211_PF00226_PF00240_PF00373_PF00412_PF00415_PF00433_PF00435_PF00437_PF00498_PF00503_PF00514_PF00531_PF00536_PF00564_PF00595_PF00611_PF00612_PF00615_PF00619_PF00621_PF00625_PF00627_PF00628_PF00629_PF00650_PF00659_PF00754_PF00757_PF00779…
PF07714	PF00069_PF00130_PF00168_PF00433_PF02185_PF03107_PF07714_PF14531_PF15456	PF00005_PF00017_PF00018_PF00023_PF00025_PF00027_PF00028_PF00035_PF00036_PF00041_PF00047_PF00051_PF00053_PF00057_PF00063_PF00069_PF00071_PF00130_PF00168_PF00169_PF00211_PF00226_PF00240_PF00373_PF00412_PF00415_PF00433_PF00435_PF00437_PF00498_PF00503_PF00514_PF00531_PF00536_PF00564_PF00595_PF00611_PF00612_PF00615_PF00619_PF00621_PF00625_PF00627_PF00628_PF00629_PF00650_PF00659_PF00754_PF00757_PF00779…
PF07714	PF00017_PF00069_PF06293_PF07714	PF00005_PF00017_PF00018_PF00023_PF00025_PF00027_PF00028_PF00035_PF00036_PF00041_PF00047_PF00051_PF00053_PF00057_PF00063_PF00069_PF00071_PF00130_PF00168_PF00169_PF00211_PF00226_PF00240_PF00373_PF00412_PF00415_PF00433_PF00435_PF00437_PF00498_PF00503_PF00514_PF00531_PF00536_PF00564_PF00595_PF00611_PF00612_PF00615_PF00619_PF00621_PF00625_PF00627_PF00628_PF00629_PF00650_PF00659_PF00754_PF00757_PF00779…
PF07714	PF00069_PF00564_PF07714_PF14531	PF00005_PF00017_PF00018_PF00023_PF00025_PF00027_PF00028_PF00035_PF00036_PF00041_PF00047_PF00051_PF00053_PF00057_PF00063_PF00069_PF00071_PF00130_PF00168_PF00169_PF00211_PF00226_PF00240_PF00373_PF00412_PF00415_PF00433_PF00435_PF00437_PF00498_PF00503_PF00514_PF00531_PF00536_PF00564_PF00595_PF00611_PF00612_PF00615_PF00619_PF00621_PF00625_PF00627_PF00628_PF00629_PF00650_PF00659_PF00754_PF00757_PF00779…
PF07714	PF00069_PF00757_PF01030_PF01636_PF07714_PF14843	PF00005_PF00017_PF00018_PF00023_PF00025_PF00027_PF00028_PF00035_PF00036_PF00041_PF00047_PF00051_PF00053_PF00057_PF00063_PF00069_PF00071_PF00130_PF00168_PF00169_PF00211_PF00226_PF00240_PF00373_PF00412_PF00415_PF00433_PF00435_PF00437_PF00498_PF00503_PF00514_PF00531_PF00536_PF00564_PF00595_PF00611_PF00612_PF00615_PF00619_PF00621_PF00625_PF00627_PF00628_PF00629_PF00650_PF00659_PF00754_PF00757_PF00779…
PF07714	PF00069_PF00757_PF01030_PF07714_PF14531_PF14843	PF00005_PF00017_PF00018_PF00023_PF00025_PF00027_PF00028_PF00035_PF00036_PF00041_PF00047_PF00051_PF00053_PF00057_PF00063_PF00069_PF00071_PF00130_PF00168_PF00169_PF00211_PF00226_PF00240_PF00373_PF00412_PF00415_PF00433_PF00435_PF00437_PF00498_PF00503_PF00514_PF00531_PF00536_PF00564_PF00595_PF00611_PF00612_PF00615_PF00619_PF00621_PF00625_PF00627_PF00628_PF00629_PF00650_PF00659_PF00754_PF00757_PF00779…
PF07714	PF00017_PF00069_PF00373_PF01163_PF07714_PF14531	PF00005_PF00017_PF00018_PF00023_PF00025_PF00027_PF00028_PF00035_PF00036_PF00041_PF00047_PF00051_PF00053_PF00057_PF00063_PF00069_PF00071_PF00130_PF00168_PF00169_PF00211_PF00226_PF00240_PF00373_PF00412_PF00415_PF00433_PF00435_PF00437_PF00498_PF00503_PF00514_PF00531_PF00536_PF00564_PF00595_PF00611_PF00612_PF00615_PF00619_PF00621_PF00625_PF00627_PF00628_PF00629_PF00650_PF00659_PF00754_PF00757_PF00779…
PF07714	PF00047_PF00069_PF07679_PF07686_PF07714_PF08205_PF13895_PF13927	PF00005_PF00017_PF00018_PF00023_PF00025_PF00027_PF00028_PF00035_PF00036_PF00041_PF00047_PF00051_PF00053_PF00057_PF00063_PF00069_PF00071_PF00130_PF00168_PF00169_PF00211_PF00226_PF00240_PF00373_PF00412_PF00415_PF00433_PF00435_PF00437_PF00498_PF00503_PF00514_PF00531_PF00536_PF00564_PF00595_PF00611_PF00612_PF00615_PF00619_PF00621_PF00625_PF00627_PF00628_PF00629_PF00650_PF00659_PF00754_PF00757_PF00779…
PF07714	PF00047_PF00069_PF07679_PF07686_PF07714_PF08205_PF13895_PF13927_PF16681	PF00005_PF00017_PF00018_PF00023_PF00025_PF00027_PF00028_PF00035_PF00036_PF00041_PF00047_PF00051_PF00053_PF00057_PF00063_PF00069_PF00071_PF00130_PF00168_PF00169_PF00211_PF00226_PF00240_PF00373_PF00412_PF00415_PF00433_PF00435_PF00437_PF00498_PF00503_PF00514_PF00531_PF00536_PF00564_PF00595_PF00611_PF00612_PF00615_PF00619_PF00621_PF00625_PF00627_PF00628_PF00629_PF00650_PF00659_PF00754_PF00757_PF00779…
PF07714	PF00047_PF00069_PF07679_PF07686_PF07714_PF08205_PF13895_PF13927_PF16681_PF16706	PF00005_PF00017_PF00018_PF00023_PF00025_PF00027_PF00028_PF00035_PF00036_PF00041_PF00047_PF00051_PF00053_PF00057_PF00063_PF00069_PF00071_PF00130_PF00168_PF00169_PF00211_PF00226_PF00240_PF00373_PF00412_PF00415_PF00433_PF00435_PF00437_PF00498_PF00503_PF00514_PF00531_PF00536_PF00564_PF00595_PF00611_PF00612_PF00615_PF00619_PF00621_PF00625_PF00627_PF00628_PF00629_PF00650_PF00659_PF00754_PF00757_PF00779…
PF07714	PF00069_PF00130_PF00169_PF03107_PF06293_PF07714_PF13901_PF14531	PF00005_PF00017_PF00018_PF00023_PF00025_PF00027_PF00028_PF00035_PF00036_PF00041_PF00047_PF00051_PF00053_PF00057_PF00063_PF00069_PF00071_PF00130_PF00168_PF00169_PF00211_PF00226_PF00240_PF00373_PF00412_PF00415_PF00433_PF00435_PF00437_PF00498_PF00503_PF00514_PF00531_PF00536_PF00564_PF00595_PF00611_PF00612_PF00615_PF00619_PF00621_PF00625_PF00627_PF00628_PF00629_PF00650_PF00659_PF00754_PF00757_PF00779…
PF07714	PF00069_PF00627_PF01163_PF02149_PF06293_PF07714_PF08587_PF14531	PF00005_PF00017_PF00018_PF00023_PF00025_PF00027_PF00028_PF00035_PF00036_PF00041_PF00047_PF00051_PF00053_PF00057_PF00063_PF00069_PF00071_PF00130_PF00168_PF00169_PF00211_PF00226_PF00240_PF00373_PF00412_PF00415_PF00433_PF00435_PF00437_PF00498_PF00503_PF00514_PF00531_PF00536_PF00564_PF00595_PF00611_PF00612_PF00615_PF00619_PF00621_PF00625_PF00627_PF00628_PF00629_PF00650_PF00659_PF00754_PF00757_PF00779…
PF07714	PF00041_PF00069_PF00757_PF01030_PF07714_PF14531	PF00005_PF00017_PF00018_PF00023_PF00025_PF00027_PF00028_PF00035_PF00036_PF00041_PF00047_PF00051_PF00053_PF00057_PF00063_PF00069_PF00071_PF00130_PF00168_PF00169_PF00211_PF00226_PF00240_PF00373_PF00412_PF00415_PF00433_PF00435_PF00437_PF00498_PF00503_PF00514_PF00531_PF00536_PF00564_PF00595_PF00611_PF00612_PF00615_PF00619_PF00621_PF00625_PF00627_PF00628_PF00629_PF00650_PF00659_PF00754_PF00757_PF00779…
PF07714	PF00036_PF00069_PF01636_PF06293_PF07714_PF10591_PF10707_PF12763_PF13095_PF13202_PF13405_PF13499_PF13833_PF14531	PF00005_PF00017_PF00018_PF00023_PF00025_PF00027_PF00028_PF00035_PF00036_PF00041_PF00047_PF00051_PF00053_PF00057_PF00063_PF00069_PF00071_PF00130_PF00168_PF00169_PF00211_PF00226_PF00240_PF00373_PF00412_PF00415_PF00433_PF00435_PF00437_PF00498_PF00503_PF00514_PF00531_PF00536_PF00564_PF00595_PF00611_PF00612_PF00615_PF00619_PF00621_PF00625_PF00627_PF00628_PF00629_PF00650_PF00659_PF00754_PF00757_PF00779…
PF07714	PF00069_PF01633_PF01636_PF07387_PF07714_PF14531	PF00005_PF00017_PF00018_PF00023_PF00025_PF00027_PF00028_PF00035_PF00036_PF00041_PF00047_PF00051_PF00053_PF00057_PF00063_PF00069_PF00071_PF00130_PF00168_PF00169_PF00211_PF00226_PF00240_PF00373_PF00412_PF00415_PF00433_PF00435_PF00437_PF00498_PF00503_PF00514_PF00531_PF00536_PF00564_PF00595_PF00611_PF00612_PF00615_PF00619_PF00621_PF00625_PF00627_PF00628_PF00629_PF00650_PF00659_PF00754_PF00757_PF00779…
PF07714	PF00036_PF00069_PF06293_PF07714_PF10591_PF12763_PF13202_PF13405_PF13499_PF13833_PF14531_PF14658	PF00005_PF00017_PF00018_PF00023_PF00025_PF00027_PF00028_PF00035_PF00036_PF00041_PF00047_PF00051_PF00053_PF00057_PF00063_PF00069_PF00071_PF00130_PF00168_PF00169_PF00211_PF00226_PF00240_PF00373_PF00412_PF00415_PF00433_PF00435_PF00437_PF00498_PF00503_PF00514_PF00531_PF00536_PF00564_PF00595_PF00611_PF00612_PF00615_PF00619_PF00621_PF00625_PF00627_PF00628_PF00629_PF00650_PF00659_PF00754_PF00757_PF00779…
PF07714	PF00017_PF00069_PF07714_PF08919_PF14531	PF00005_PF00017_PF00018_PF00023_PF00025_PF00027_PF00028_PF00035_PF00036_PF00041_PF00047_PF00051_PF00053_PF00057_PF00063_PF00069_PF00071_PF00130_PF00168_PF00169_PF00211_PF00226_PF00240_PF00373_PF00412_PF00415_PF00433_PF00435_PF00437_PF00498_PF00503_PF00514_PF00531_PF00536_PF00564_PF00595_PF00611_PF00612_PF00615_PF00619_PF00621_PF00625_PF00627_PF00628_PF00629_PF00650_PF00659_PF00754_PF00757_PF00779…
PF07714	PF00041_PF00069_PF00536_PF01404_PF06293_PF07647_PF07699_PF07714_PF09294_PF10179_PF14575_PF16656_PF16893	PF00005_PF00017_PF00018_PF00023_PF00025_PF00027_PF00028_PF00035_PF00036_PF00041_PF00047_PF00051_PF00053_PF00057_PF00063_PF00069_PF00071_PF00130_PF00168_PF00169_PF00211_PF00226_PF00240_PF00373_PF00412_PF00415_PF00433_PF00435_PF00437_PF00498_PF00503_PF00514_PF00531_PF00536_PF00564_PF00595_PF00611_PF00612_PF00615_PF00619_PF00621_PF00625_PF00627_PF00628_PF00629_PF00650_PF00659_PF00754_PF00757_PF00779…
PF07714	PF00017_PF00018_PF00069_PF07653_PF07714_PF14604	PF00005_PF00017_PF00018_PF00023_PF00025_PF00027_PF00028_PF00035_PF00036_PF00041_PF00047_PF00051_PF00053_PF00057_PF00063_PF00069_PF00071_PF00130_PF00168_PF00169_PF00211_PF00226_PF00240_PF00373_PF00412_PF00415_PF00433_PF00435_PF00437_PF00498_PF00503_PF00514_PF00531_PF00536_PF00564_PF00595_PF00611_PF00612_PF00615_PF00619_PF00621_PF00625_PF00627_PF00628_PF00629_PF00650_PF00659_PF00754_PF00757_PF00779…
PF07714	PF00027_PF00069_PF07714_PF10186_PF14531_PF16808	PF00005_PF00017_PF00018_PF00023_PF00025_PF00027_PF00028_PF00035_PF00036_PF00041_PF00047_PF00051_PF00053_PF00057_PF00063_PF00069_PF00071_PF00130_PF00168_PF00169_PF00211_PF00226_PF00240_PF00373_PF00412_PF00415_PF00433_PF00435_PF00437_PF00498_PF00503_PF00514_PF00531_PF00536_PF00564_PF00595_PF00611_PF00612_PF00615_PF00619_PF00621_PF00625_PF00627_PF00628_PF00629_PF00650_PF00659_PF00754_PF00757_PF00779…
PF07714	PF00047_PF00069_PF07679_PF07686_PF07714_PF13895_PF13927_PF16680_PF16681	PF00005_PF00017_PF00018_PF00023_PF00025_PF00027_PF00028_PF00035_PF00036_PF00041_PF00047_PF00051_PF00053_PF00057_PF00063_PF00069_PF00071_PF00130_PF00168_PF00169_PF00211_PF00226_PF00240_PF00373_PF00412_PF00415_PF00433_PF00435_PF00437_PF00498_PF00503_PF00514_PF00531_PF00536_PF00564_PF00595_PF00611_PF00612_PF00615_PF00619_PF00621_PF00625_PF00627_PF00628_PF00629_PF00650_PF00659_PF00754_PF00757_PF00779…
PF07714	PF00017_PF00018_PF00069_PF06293_PF07653_PF07714_PF14604	PF00005_PF00017_PF00018_PF00023_PF00025_PF00027_PF00028_PF00035_PF00036_PF00041_PF00047_PF00051_PF00053_PF00057_PF00063_PF00069_PF00071_PF00130_PF00168_PF00169_PF00211_PF00226_PF00240_PF00373_PF00412_PF00415_PF00433_PF00435_PF00437_PF00498_PF00503_PF00514_PF00531_PF00536_PF00564_PF00595_PF00611_PF00612_PF00615_PF00619_PF00621_PF00625_PF00627_PF00628_PF00629_PF00650_PF00659_PF00754_PF00757_PF00779…
PF07714	PF00017_PF00018_PF00069_PF07653_PF07714_PF08239_PF14604	PF00005_PF00017_PF00018_PF00023_PF00025_PF00027_PF00028_PF00035_PF00036_PF00041_PF00047_PF00051_PF00053_PF00057_PF00063_PF00069_PF00071_PF00130_PF00168_PF00169_PF00211_PF00226_PF00240_PF00373_PF00412_PF00415_PF00433_PF00435_PF00437_PF00498_PF00503_PF00514_PF00531_PF00536_PF00564_PF00595_PF00611_PF00612_PF00615_PF00619_PF00621_PF00625_PF00627_PF00628_PF00629_PF00650_PF00659_PF00754_PF00757_PF00779…
PF07714	PF00069_PF01403_PF01437_PF01833_PF07714_PF14531	PF00005_PF00017_PF00018_PF00023_PF00025_PF00027_PF00028_PF00035_PF00036_PF00041_PF00047_PF00051_PF00053_PF00057_PF00063_PF00069_PF00071_PF00130_PF00168_PF00169_PF00211_PF00226_PF00240_PF00373_PF00412_PF00415_PF00433_PF00435_PF00437_PF00498_PF00503_PF00514_PF00531_PF00536_PF00564_PF00595_PF00611_PF00612_PF00615_PF00619_PF00621_PF00625_PF00627_PF00628_PF00629_PF00650_PF00659_PF00754_PF00757_PF00779…
PF07714	PF00035_PF00069_PF06293_PF07714_PF14531	PF00005_PF00017_PF00018_PF00023_PF00025_PF00027_PF00028_PF00035_PF00036_PF00041_PF00047_PF00051_PF00053_PF00057_PF00063_PF00069_PF00071_PF00130_PF00168_PF00169_PF00211_PF00226_PF00240_PF00373_PF00412_PF00415_PF00433_PF00435_PF00437_PF00498_PF00503_PF00514_PF00531_PF00536_PF00564_PF00595_PF00611_PF00612_PF00615_PF00619_PF00621_PF00625_PF00627_PF00628_PF00629_PF00650_PF00659_PF00754_PF00757_PF00779…
PF07714	PF00069_PF01163_PF01636_PF06293_PF07714_PF14531	PF00005_PF00017_PF00018_PF00023_PF00025_PF00027_PF00028_PF00035_PF00036_PF00041_PF00047_PF00051_PF00053_PF00057_PF00063_PF00069_PF00071_PF00130_PF00168_PF00169_PF00211_PF00226_PF00240_PF00373_PF00412_PF00415_PF00433_PF00435_PF00437_PF00498_PF00503_PF00514_PF00531_PF00536_PF00564_PF00595_PF00611_PF00612_PF00615_PF00619_PF00621_PF00625_PF00627_PF00628_PF00629_PF00650_PF00659_PF00754_PF00757_PF00779…
PF07714	PF00069_PF00130_PF00168_PF00433_PF03107_PF07714	PF00005_PF00017_PF00018_PF00023_PF00025_PF00027_PF00028_PF00035_PF00036_PF00041_PF00047_PF00051_PF00053_PF00057_PF00063_PF00069_PF00071_PF00130_PF00168_PF00169_PF00211_PF00226_PF00240_PF00373_PF00412_PF00415_PF00433_PF00435_PF00437_PF00498_PF00503_PF00514_PF00531_PF00536_PF00564_PF00595_PF00611_PF00612_PF00615_PF00619_PF00621_PF00625_PF00627_PF00628_PF00629_PF00650_PF00659_PF00754_PF00757_PF00779…
PF07714	PF00069_PF00130_PF00433_PF00628_PF03107_PF07649_PF07714_PF08746_PF13901_PF14531_PF16744	PF00005_PF00017_PF00018_PF00023_PF00025_PF00027_PF00028_PF00035_PF00036_PF00041_PF00047_PF00051_PF00053_PF00057_PF00063_PF00069_PF00071_PF00130_PF00168_PF00169_PF00211_PF00226_PF00240_PF00373_PF00412_PF00415_PF00433_PF00435_PF00437_PF00498_PF00503_PF00514_PF00531_PF00536_PF00564_PF00595_PF00611_PF00612_PF00615_PF00619_PF00621_PF00625_PF00627_PF00628_PF00629_PF00650_PF00659_PF00754_PF00757_PF00779…
PF07714	PF00069_PF00130_PF00168_PF00433_PF06293_PF07714_PF13095_PF14531	PF00005_PF00017_PF00018_PF00023_PF00025_PF00027_PF00028_PF00035_PF00036_PF00041_PF00047_PF00051_PF00053_PF00057_PF00063_PF00069_PF00071_PF00130_PF00168_PF00169_PF00211_PF00226_PF00240_PF00373_PF00412_PF00415_PF00433_PF00435_PF00437_PF00498_PF00503_PF00514_PF00531_PF00536_PF00564_PF00595_PF00611_PF00612_PF00615_PF00619_PF00621_PF00625_PF00627_PF00628_PF00629_PF00650_PF00659_PF00754_PF00757_PF00779…
PF07714	PF00069_PF00130_PF00168_PF00433_PF07714_PF13095_PF14531	PF00005_PF00017_PF00018_PF00023_PF00025_PF00027_PF00028_PF00035_PF00036_PF00041_PF00047_PF00051_PF00053_PF00057_PF00063_PF00069_PF00071_PF00130_PF00168_PF00169_PF00211_PF00226_PF00240_PF00373_PF00412_PF00415_PF00433_PF00435_PF00437_PF00498_PF00503_PF00514_PF00531_PF00536_PF00564_PF00595_PF00611_PF00612_PF00615_PF00619_PF00621_PF00625_PF00627_PF00628_PF00629_PF00650_PF00659_PF00754_PF00757_PF00779…
PF07714	PF00069_PF00130_PF02196_PF07714_PF08746_PF14531	PF00005_PF00017_PF00018_PF00023_PF00025_PF00027_PF00028_PF00035_PF00036_PF00041_PF00047_PF00051_PF00053_PF00057_PF00063_PF00069_PF00071_PF00130_PF00168_PF00169_PF00211_PF00226_PF00240_PF00373_PF00412_PF00415_PF00433_PF00435_PF00437_PF00498_PF00503_PF00514_PF00531_PF00536_PF00564_PF00595_PF00611_PF00612_PF00615_PF00619_PF00621_PF00625_PF00627_PF00628_PF00629_PF00650_PF00659_PF00754_PF00757_PF00779…
PF07714	PF00069_PF00786_PF01636_PF07714_PF14531	PF00005_PF00017_PF00018_PF00023_PF00025_PF00027_PF00028_PF00035_PF00036_PF00041_PF00047_PF00051_PF00053_PF00057_PF00063_PF00069_PF00071_PF00130_PF00168_PF00169_PF00211_PF00226_PF00240_PF00373_PF00412_PF00415_PF00433_PF00435_PF00437_PF00498_PF00503_PF00514_PF00531_PF00536_PF00564_PF00595_PF00611_PF00612_PF00615_PF00619_PF00621_PF00625_PF00627_PF00628_PF00629_PF00650_PF00659_PF00754_PF00757_PF00779…
PF07714	PF00069_PF00786_PF07714_PF14531	PF00005_PF00017_PF00018_PF00023_PF00025_PF00027_PF00028_PF00035_PF00036_PF00041_PF00047_PF00051_PF00053_PF00057_PF00063_PF00069_PF00071_PF00130_PF00168_PF00169_PF00211_PF00226_PF00240_PF00373_PF00412_PF00415_PF00433_PF00435_PF00437_PF00498_PF00503_PF00514_PF00531_PF00536_PF00564_PF00595_PF00611_PF00612_PF00615_PF00619_PF00621_PF00625_PF00627_PF00628_PF00629_PF00650_PF00659_PF00754_PF00757_PF00779…
PF07714	PF00069_PF00169_PF00615_PF07714_PF14531	PF00005_PF00017_PF00018_PF00023_PF00025_PF00027_PF00028_PF00035_PF00036_PF00041_PF00047_PF00051_PF00053_PF00057_PF00063_PF00069_PF00071_PF00130_PF00168_PF00169_PF00211_PF00226_PF00240_PF00373_PF00412_PF00415_PF00433_PF00435_PF00437_PF00498_PF00503_PF00514_PF00531_PF00536_PF00564_PF00595_PF00611_PF00612_PF00615_PF00619_PF00621_PF00625_PF00627_PF00628_PF00629_PF00650_PF00659_PF00754_PF00757_PF00779…
PF07714	PF00041_PF00069_PF07714_PF16656	PF00005_PF00017_PF00018_PF00023_PF00025_PF00027_PF00028_PF00035_PF00036_PF00041_PF00047_PF00051_PF00053_PF00057_PF00063_PF00069_PF00071_PF00130_PF00168_PF00169_PF00211_PF00226_PF00240_PF00373_PF00412_PF00415_PF00433_PF00435_PF00437_PF00498_PF00503_PF00514_PF00531_PF00536_PF00564_PF00595_PF00611_PF00612_PF00615_PF00619_PF00621_PF00625_PF00627_PF00628_PF00629_PF00650_PF00659_PF00754_PF00757_PF00779…
PF07714	PF00069_PF07714_PF12474	PF00005_PF00017_PF00018_PF00023_PF00025_PF00027_PF00028_PF00035_PF00036_PF00041_PF00047_PF00051_PF00053_PF00057_PF00063_PF00069_PF00071_PF00130_PF00168_PF00169_PF00211_PF00226_PF00240_PF00373_PF00412_PF00415_PF00433_PF00435_PF00437_PF00498_PF00503_PF00514_PF00531_PF00536_PF00564_PF00595_PF00611_PF00612_PF00615_PF00619_PF00621_PF00625_PF00627_PF00628_PF00629_PF00650_PF00659_PF00754_PF00757_PF00779…
PF07714	PF00069_PF06840_PF07714_PF14531	PF00005_PF00017_PF00018_PF00023_PF00025_PF00027_PF00028_PF00035_PF00036_PF00041_PF00047_PF00051_PF00053_PF00057_PF00063_PF00069_PF00071_PF00130_PF00168_PF00169_PF00211_PF00226_PF00240_PF00373_PF00412_PF00415_PF00433_PF00435_PF00437_PF00498_PF00503_PF00514_PF00531_PF00536_PF00564_PF00595_PF00611_PF00612_PF00615_PF00619_PF00621_PF00625_PF00627_PF00628_PF00629_PF00650_PF00659_PF00754_PF00757_PF00779…
PF07714	PF00069_PF01064_PF01636_PF07714	PF00005_PF00017_PF00018_PF00023_PF00025_PF00027_PF00028_PF00035_PF00036_PF00041_PF00047_PF00051_PF00053_PF00057_PF00063_PF00069_PF00071_PF00130_PF00168_PF00169_PF00211_PF00226_PF00240_PF00373_PF00412_PF00415_PF00433_PF00435_PF00437_PF00498_PF00503_PF00514_PF00531_PF00536_PF00564_PF00595_PF00611_PF00612_PF00615_PF00619_PF00621_PF00625_PF00627_PF00628_PF00629_PF00650_PF00659_PF00754_PF00757_PF00779…
PF07714	PF00069_PF00169_PF00433_PF07714_PF13095_PF14531	PF00005_PF00017_PF00018_PF00023_PF00025_PF00027_PF00028_PF00035_PF00036_PF00041_PF00047_PF00051_PF00053_PF00057_PF00063_PF00069_PF00071_PF00130_PF00168_PF00169_PF00211_PF00226_PF00240_PF00373_PF00412_PF00415_PF00433_PF00435_PF00437_PF00498_PF00503_PF00514_PF00531_PF00536_PF00564_PF00595_PF00611_PF00612_PF00615_PF00619_PF00621_PF00625_PF00627_PF00628_PF00629_PF00650_PF00659_PF00754_PF00757_PF00779…
PF07714	PF00069_PF01163_PF06293_PF07714_PF14531	PF00005_PF00017_PF00018_PF00023_PF00025_PF00027_PF00028_PF00035_PF00036_PF00041_PF00047_PF00051_PF00053_PF00057_PF00063_PF00069_PF00071_PF00130_PF00168_PF00169_PF00211_PF00226_PF00240_PF00373_PF00412_PF00415_PF00433_PF00435_PF00437_PF00498_PF00503_PF00514_PF00531_PF00536_PF00564_PF00595_PF00611_PF00612_PF00615_PF00619_PF00621_PF00625_PF00627_PF00628_PF00629_PF00650_PF00659_PF00754_PF00757_PF00779…
PF07714	PF00047_PF00069_PF07654_PF07679_PF07686_PF07714_PF08205_PF13895_PF13927_PF16681	PF00005_PF00017_PF00018_PF00023_PF00025_PF00027_PF00028_PF00035_PF00036_PF00041_PF00047_PF00051_PF00053_PF00057_PF00063_PF00069_PF00071_PF00130_PF00168_PF00169_PF00211_PF00226_PF00240_PF00373_PF00412_PF00415_PF00433_PF00435_PF00437_PF00498_PF00503_PF00514_PF00531_PF00536_PF00564_PF00595_PF00611_PF00612_PF00615_PF00619_PF00621_PF00625_PF00627_PF00628_PF00629_PF00650_PF00659_PF00754_PF00757_PF00779…
PF07714	PF00047_PF00069_PF07679_PF07686_PF07714_PF13895_PF13927	PF00005_PF00017_PF00018_PF00023_PF00025_PF00027_PF00028_PF00035_PF00036_PF00041_PF00047_PF00051_PF00053_PF00057_PF00063_PF00069_PF00071_PF00130_PF00168_PF00169_PF00211_PF00226_PF00240_PF00373_PF00412_PF00415_PF00433_PF00435_PF00437_PF00498_PF00503_PF00514_PF00531_PF00536_PF00564_PF00595_PF00611_PF00612_PF00615_PF00619_PF00621_PF00625_PF00627_PF00628_PF00629_PF00650_PF00659_PF00754_PF00757_PF00779…
PF07714	PF00047_PF00069_PF02480_PF07679_PF07686_PF07714_PF08205_PF13895_PF13927	PF00005_PF00017_PF00018_PF00023_PF00025_PF00027_PF00028_PF00035_PF00036_PF00041_PF00047_PF00051_PF00053_PF00057_PF00063_PF00069_PF00071_PF00130_PF00168_PF00169_PF00211_PF00226_PF00240_PF00373_PF00412_PF00415_PF00433_PF00435_PF00437_PF00498_PF00503_PF00514_PF00531_PF00536_PF00564_PF00595_PF00611_PF00612_PF00615_PF00619_PF00621_PF00625_PF00627_PF00628_PF00629_PF00650_PF00659_PF00754_PF00757_PF00779…
PF07714	PF00069_PF07714_PF07751_PF11629_PF14531	PF00005_PF00017_PF00018_PF00023_PF00025_PF00027_PF00028_PF00035_PF00036_PF00041_PF00047_PF00051_PF00053_PF00057_PF00063_PF00069_PF00071_PF00130_PF00168_PF00169_PF00211_PF00226_PF00240_PF00373_PF00412_PF00415_PF00433_PF00435_PF00437_PF00498_PF00503_PF00514_PF00531_PF00536_PF00564_PF00595_PF00611_PF00612_PF00615_PF00619_PF00621_PF00625_PF00627_PF00628_PF00629_PF00650_PF00659_PF00754_PF00757_PF00779…
PF07714	PF00047_PF00069_PF01462_PF07679_PF07714_PF08205_PF12799_PF13306_PF13855_PF13895_PF13927_PF16920	PF00005_PF00017_PF00018_PF00023_PF00025_PF00027_PF00028_PF00035_PF00036_PF00041_PF00047_PF00051_PF00053_PF00057_PF00063_PF00069_PF00071_PF00130_PF00168_PF00169_PF00211_PF00226_PF00240_PF00373_PF00412_PF00415_PF00433_PF00435_PF00437_PF00498_PF00503_PF00514_PF00531_PF00536_PF00564_PF00595_PF00611_PF00612_PF00615_PF00619_PF00621_PF00625_PF00627_PF00628_PF00629_PF00650_PF00659_PF00754_PF00757_PF00779…
PF07714	PF00069_PF01163_PF01636_PF06293_PF07714_PF09344	PF00005_PF00017_PF00018_PF00023_PF00025_PF00027_PF00028_PF00035_PF00036_PF00041_PF00047_PF00051_PF00053_PF00057_PF00063_PF00069_PF00071_PF00130_PF00168_PF00169_PF00211_PF00226_PF00240_PF00373_PF00412_PF00415_PF00433_PF00435_PF00437_PF00498_PF00503_PF00514_PF00531_PF00536_PF00564_PF00595_PF00611_PF00612_PF00615_PF00619_PF00621_PF00625_PF00627_PF00628_PF00629_PF00650_PF00659_PF00754_PF00757_PF00779…
PF07714	PF00069_PF01011_PF01636_PF06293_PF07714_PF13360_PF14531	PF00005_PF00017_PF00018_PF00023_PF00025_PF00027_PF00028_PF00035_PF00036_PF00041_PF00047_PF00051_PF00053_PF00057_PF00063_PF00069_PF00071_PF00130_PF00168_PF00169_PF00211_PF00226_PF00240_PF00373_PF00412_PF00415_PF00433_PF00435_PF00437_PF00498_PF00503_PF00514_PF00531_PF00536_PF00564_PF00595_PF00611_PF00612_PF00615_PF00619_PF00621_PF00625_PF00627_PF00628_PF00629_PF00650_PF00659_PF00754_PF00757_PF00779…
PF07714	PF00047_PF00069_PF01636_PF07679_PF07686_PF07714_PF08205_PF13895_PF13927_PF14531_PF16706	PF00005_PF00017_PF00018_PF00023_PF00025_PF00027_PF00028_PF00035_PF00036_PF00041_PF00047_PF00051_PF00053_PF00057_PF00063_PF00069_PF00071_PF00130_PF00168_PF00169_PF00211_PF00226_PF00240_PF00373_PF00412_PF00415_PF00433_PF00435_PF00437_PF00498_PF00503_PF00514_PF00531_PF00536_PF00564_PF00595_PF00611_PF00612_PF00615_PF00619_PF00621_PF00625_PF00627_PF00628_PF00629_PF00650_PF00659_PF00754_PF00757_PF00779…
PF07714	PF00069_PF00169_PF00433_PF07714_PF14531_PF15413	PF00005_PF00017_PF00018_PF00023_PF00025_PF00027_PF00028_PF00035_PF00036_PF00041_PF00047_PF00051_PF00053_PF00057_PF00063_PF00069_PF00071_PF00130_PF00168_PF00169_PF00211_PF00226_PF00240_PF00373_PF00412_PF00415_PF00433_PF00435_PF00437_PF00498_PF00503_PF00514_PF00531_PF00536_PF00564_PF00595_PF00611_PF00612_PF00615_PF00619_PF00621_PF00625_PF00627_PF00628_PF00629_PF00650_PF00659_PF00754_PF00757_PF00779…
PF07714	PF00023_PF00069_PF01163_PF06293_PF06479_PF07714_PF12796_PF13606_PF13637_PF13857	PF00005_PF00017_PF00018_PF00023_PF00025_PF00027_PF00028_PF00035_PF00036_PF00041_PF00047_PF00051_PF00053_PF00057_PF00063_PF00069_PF00071_PF00130_PF00168_PF00169_PF00211_PF00226_PF00240_PF00373_PF00412_PF00415_PF00433_PF00435_PF00437_PF00498_PF00503_PF00514_PF00531_PF00536_PF00564_PF00595_PF00611_PF00612_PF00615_PF00619_PF00621_PF00625_PF00627_PF00628_PF00629_PF00650_PF00659_PF00754_PF00757_PF00779…
PF07714	PF00069_PF00757_PF01030_PF07714_PF14843	PF00005_PF00017_PF00018_PF00023_PF00025_PF00027_PF00028_PF00035_PF00036_PF00041_PF00047_PF00051_PF00053_PF00057_PF00063_PF00069_PF00071_PF00130_PF00168_PF00169_PF00211_PF00226_PF00240_PF00373_PF00412_PF00415_PF00433_PF00435_PF00437_PF00498_PF00503_PF00514_PF00531_PF00536_PF00564_PF00595_PF00611_PF00612_PF00615_PF00619_PF00621_PF00625_PF00627_PF00628_PF00629_PF00650_PF00659_PF00754_PF00757_PF00779…
PF07714	PF00069_PF00240_PF01636_PF06293_PF07714_PF10707_PF11315_PF12179	PF00005_PF00017_PF00018_PF00023_PF00025_PF00027_PF00028_PF00035_PF00036_PF00041_PF00047_PF00051_PF00053_PF00057_PF00063_PF00069_PF00071_PF00130_PF00168_PF00169_PF00211_PF00226_PF00240_PF00373_PF00412_PF00415_PF00433_PF00435_PF00437_PF00498_PF00503_PF00514_PF00531_PF00536_PF00564_PF00595_PF00611_PF00612_PF00615_PF00619_PF00621_PF00625_PF00627_PF00628_PF00629_PF00650_PF00659_PF00754_PF00757_PF00779…
PF07714	PF00069_PF00240_PF01636_PF03632_PF06293_PF07714_PF10707_PF12179	PF00005_PF00017_PF00018_PF00023_PF00025_PF00027_PF00028_PF00035_PF00036_PF00041_PF00047_PF00051_PF00053_PF00057_PF00063_PF00069_PF00071_PF00130_PF00168_PF00169_PF00211_PF00226_PF00240_PF00373_PF00412_PF00415_PF00433_PF00435_PF00437_PF00498_PF00503_PF00514_PF00531_PF00536_PF00564_PF00595_PF00611_PF00612_PF00615_PF00619_PF00621_PF00625_PF00627_PF00628_PF00629_PF00650_PF00659_PF00754_PF00757_PF00779…
PF07714	PF00069_PF06293_PF07714_PF12179	PF00005_PF00017_PF00018_PF00023_PF00025_PF00027_PF00028_PF00035_PF00036_PF00041_PF00047_PF00051_PF00053_PF00057_PF00063_PF00069_PF00071_PF00130_PF00168_PF00169_PF00211_PF00226_PF00240_PF00373_PF00412_PF00415_PF00433_PF00435_PF00437_PF00498_PF00503_PF00514_PF00531_PF00536_PF00564_PF00595_PF00611_PF00612_PF00615_PF00619_PF00621_PF00625_PF00627_PF00628_PF00629_PF00650_PF00659_PF00754_PF00757_PF00779…
PF07714	PF00069_PF00615_PF07714_PF14531	PF00005_PF00017_PF00018_PF00023_PF00025_PF00027_PF00028_PF00035_PF00036_PF00041_PF00047_PF00051_PF00053_PF00057_PF00063_PF00069_PF00071_PF00130_PF00168_PF00169_PF00211_PF00226_PF00240_PF00373_PF00412_PF00415_PF00433_PF00435_PF00437_PF00498_PF00503_PF00514_PF00531_PF00536_PF00564_PF00595_PF00611_PF00612_PF00615_PF00619_PF00621_PF00625_PF00627_PF00628_PF00629_PF00650_PF00659_PF00754_PF00757_PF00779…
PF07714	PF00069_PF07714_PF12810_PF14670	PF00005_PF00017_PF00018_PF00023_PF00025_PF00027_PF00028_PF00035_PF00036_PF00041_PF00047_PF00051_PF00053_PF00057_PF00063_PF00069_PF00071_PF00130_PF00168_PF00169_PF00211_PF00226_PF00240_PF00373_PF00412_PF00415_PF00433_PF00435_PF00437_PF00498_PF00503_PF00514_PF00531_PF00536_PF00564_PF00595_PF00611_PF00612_PF00615_PF00619_PF00621_PF00625_PF00627_PF00628_PF00629_PF00650_PF00659_PF00754_PF00757_PF00779…
PF07714	PF00069_PF00786_PF01636_PF06293_PF07714_PF14531	PF00005_PF00017_PF00018_PF00023_PF00025_PF00027_PF00028_PF00035_PF00036_PF00041_PF00047_PF00051_PF00053_PF00057_PF00063_PF00069_PF00071_PF00130_PF00168_PF00169_PF00211_PF00226_PF00240_PF00373_PF00412_PF00415_PF00433_PF00435_PF00437_PF00498_PF00503_PF00514_PF00531_PF00536_PF00564_PF00595_PF00611_PF00612_PF00615_PF00619_PF00621_PF00625_PF00627_PF00628_PF00629_PF00650_PF00659_PF00754_PF00757_PF00779…
PF07714	PF00047_PF00069_PF02480_PF05790_PF07654_PF07679_PF07686_PF07714_PF08205_PF13895_PF13927_PF16680_PF16681_PF16706	PF00005_PF00017_PF00018_PF00023_PF00025_PF00027_PF00028_PF00035_PF00036_PF00041_PF00047_PF00051_PF00053_PF00057_PF00063_PF00069_PF00071_PF00130_PF00168_PF00169_PF00211_PF00226_PF00240_PF00373_PF00412_PF00415_PF00433_PF00435_PF00437_PF00498_PF00503_PF00514_PF00531_PF00536_PF00564_PF00595_PF00611_PF00612_PF00615_PF00619_PF00621_PF00625_PF00627_PF00628_PF00629_PF00650_PF00659_PF00754_PF00757_PF00779…
PF07714	PF00069_PF01163_PF01636_PF07714_PF14531	PF00005_PF00017_PF00018_PF00023_PF00025_PF00027_PF00028_PF00035_PF00036_PF00041_PF00047_PF00051_PF00053_PF00057_PF00063_PF00069_PF00071_PF00130_PF00168_PF00169_PF00211_PF00226_PF00240_PF00373_PF00412_PF00415_PF00433_PF00435_PF00437_PF00498_PF00503_PF00514_PF00531_PF00536_PF00564_PF00595_PF00611_PF00612_PF00615_PF00619_PF00621_PF00625_PF00627_PF00628_PF00629_PF00650_PF00659_PF00754_PF00757_PF00779…
PF07714	PF00018_PF00069_PF00595_PF00625_PF02828_PF07653_PF07714_PF13180_PF14531_PF14604	PF00005_PF00017_PF00018_PF00023_PF00025_PF00027_PF00028_PF00035_PF00036_PF00041_PF00047_PF00051_PF00053_PF00057_PF00063_PF00069_PF00071_PF00130_PF00168_PF00169_PF00211_PF00226_PF00240_PF00373_PF00412_PF00415_PF00433_PF00435_PF00437_PF00498_PF00503_PF00514_PF00531_PF00536_PF00564_PF00595_PF00611_PF00612_PF00615_PF00619_PF00621_PF00625_PF00627_PF00628_PF00629_PF00650_PF00659_PF00754_PF00757_PF00779…
PF07714	PF00041_PF00069_PF00536_PF01108_PF01404_PF07647_PF07699_PF07714_PF09294_PF10080_PF14575_PF16389_PF16656_PF16893	PF00005_PF00017_PF00018_PF00023_PF00025_PF00027_PF00028_PF00035_PF00036_PF00041_PF00047_PF00051_PF00053_PF00057_PF00063_PF00069_PF00071_PF00130_PF00168_PF00169_PF00211_PF00226_PF00240_PF00373_PF00412_PF00415_PF00433_PF00435_PF00437_PF00498_PF00503_PF00514_PF00531_PF00536_PF00564_PF00595_PF00611_PF00612_PF00615_PF00619_PF00621_PF00625_PF00627_PF00628_PF00629_PF00650_PF00659_PF00754_PF00757_PF00779…
PF07714	PF00069_PF01163_PF01633_PF01636_PF06293_PF07714	PF00005_PF00017_PF00018_PF00023_PF00025_PF00027_PF00028_PF00035_PF00036_PF00041_PF00047_PF00051_PF00053_PF00057_PF00063_PF00069_PF00071_PF00130_PF00168_PF00169_PF00211_PF00226_PF00240_PF00373_PF00412_PF00415_PF00433_PF00435_PF00437_PF00498_PF00503_PF00514_PF00531_PF00536_PF00564_PF00595_PF00611_PF00612_PF00615_PF00619_PF00621_PF00625_PF00627_PF00628_PF00629_PF00650_PF00659_PF00754_PF00757_PF00779…
PF07714	PF00069_PF07714_PF12605	PF00005_PF00017_PF00018_PF00023_PF00025_PF00027_PF00028_PF00035_PF00036_PF00041_PF00047_PF00051_PF00053_PF00057_PF00063_PF00069_PF00071_PF00130_PF00168_PF00169_PF00211_PF00226_PF00240_PF00373_PF00412_PF00415_PF00433_PF00435_PF00437_PF00498_PF00503_PF00514_PF00531_PF00536_PF00564_PF00595_PF00611_PF00612_PF00615_PF00619_PF00621_PF00625_PF00627_PF00628_PF00629_PF00650_PF00659_PF00754_PF00757_PF00779…
PF07714	PF00047_PF00069_PF01636_PF07679_PF07714_PF13895_PF13927	PF00005_PF00017_PF00018_PF00023_PF00025_PF00027_PF00028_PF00035_PF00036_PF00041_PF00047_PF00051_PF00053_PF00057_PF00063_PF00069_PF00071_PF00130_PF00168_PF00169_PF00211_PF00226_PF00240_PF00373_PF00412_PF00415_PF00433_PF00435_PF00437_PF00498_PF00503_PF00514_PF00531_PF00536_PF00564_PF00595_PF00611_PF00612_PF00615_PF00619_PF00621_PF00625_PF00627_PF00628_PF00629_PF00650_PF00659_PF00754_PF00757_PF00779…
PF07714	PF00017_PF00018_PF00069_PF00169_PF00779_PF07653_PF07714_PF14531_PF14604	PF00005_PF00017_PF00018_PF00023_PF00025_PF00027_PF00028_PF00035_PF00036_PF00041_PF00047_PF00051_PF00053_PF00057_PF00063_PF00069_PF00071_PF00130_PF00168_PF00169_PF00211_PF00226_PF00240_PF00373_PF00412_PF00415_PF00433_PF00435_PF00437_PF00498_PF00503_PF00514_PF00531_PF00536_PF00564_PF00595_PF00611_PF00612_PF00615_PF00619_PF00621_PF00625_PF00627_PF00628_PF00629_PF00650_PF00659_PF00754_PF00757_PF00779…
PF07714	PF00063_PF00069_PF00612_PF01636_PF07714_PF13401_PF14531	PF00005_PF00017_PF00018_PF00023_PF00025_PF00027_PF00028_PF00035_PF00036_PF00041_PF00047_PF00051_PF00053_PF00057_PF00063_PF00069_PF00071_PF00130_PF00168_PF00169_PF00211_PF00226_PF00240_PF00373_PF00412_PF00415_PF00433_PF00435_PF00437_PF00498_PF00503_PF00514_PF00531_PF00536_PF00564_PF00595_PF00611_PF00612_PF00615_PF00619_PF00621_PF00625_PF00627_PF00628_PF00629_PF00650_PF00659_PF00754_PF00757_PF00779…
PF07714	PF00069_PF01163_PF01636_PF06293_PF07714_PF08311_PF13095_PF14531_PF17014	PF00005_PF00017_PF00018_PF00023_PF00025_PF00027_PF00028_PF00035_PF00036_PF00041_PF00047_PF00051_PF00053_PF00057_PF00063_PF00069_PF00071_PF00130_PF00168_PF00169_PF00211_PF00226_PF00240_PF00373_PF00412_PF00415_PF00433_PF00435_PF00437_PF00498_PF00503_PF00514_PF00531_PF00536_PF00564_PF00595_PF00611_PF00612_PF00615_PF00619_PF00621_PF00625_PF00627_PF00628_PF00629_PF00650_PF00659_PF00754_PF00757_PF00779…
PF07714	PF00069_PF00659_PF07714_PF14531_PF15016	PF00005_PF00017_PF00018_PF00023_PF00025_PF00027_PF00028_PF00035_PF00036_PF00041_PF00047_PF00051_PF00053_PF00057_PF00063_PF00069_PF00071_PF00130_PF00168_PF00169_PF00211_PF00226_PF00240_PF00373_PF00412_PF00415_PF00433_PF00435_PF00437_PF00498_PF00503_PF00514_PF00531_PF00536_PF00564_PF00595_PF00611_PF00612_PF00615_PF00619_PF00621_PF00625_PF00627_PF00628_PF00629_PF00650_PF00659_PF00754_PF00757_PF00779…
PF07714	PF00041_PF00047_PF00069_PF07654_PF07679_PF07686_PF07714_PF13895_PF13927_PF14531	PF00005_PF00017_PF00018_PF00023_PF00025_PF00027_PF00028_PF00035_PF00036_PF00041_PF00047_PF00051_PF00053_PF00057_PF00063_PF00069_PF00071_PF00130_PF00168_PF00169_PF00211_PF00226_PF00240_PF00373_PF00412_PF00415_PF00433_PF00435_PF00437_PF00498_PF00503_PF00514_PF00531_PF00536_PF00564_PF00595_PF00611_PF00612_PF00615_PF00619_PF00621_PF00625_PF00627_PF00628_PF00629_PF00650_PF00659_PF00754_PF00757_PF00779…
PF07714	PF00018_PF00041_PF00047_PF00069_PF00169_PF00435_PF00621_PF00650_PF07653_PF07679_PF07686_PF07714_PF13716_PF13895_PF13927_PF14604_PF15411_PF16609_PF16652	PF00005_PF00017_PF00018_PF00023_PF00025_PF00027_PF00028_PF00035_PF00036_PF00041_PF00047_PF00051_PF00053_PF00057_PF00063_PF00069_PF00071_PF00130_PF00168_PF00169_PF00211_PF00226_PF00240_PF00373_PF00412_PF00415_PF00433_PF00435_PF00437_PF00498_PF00503_PF00514_PF00531_PF00536_PF00564_PF00595_PF00611_PF00612_PF00615_PF00619_PF00621_PF00625_PF00627_PF00628_PF00629_PF00650_PF00659_PF00754_PF00757_PF00779…
PF07714	PF00018_PF00069_PF00627_PF07653_PF07714_PF09027_PF11555_PF14531_PF14555_PF14604	PF00005_PF00017_PF00018_PF00023_PF00025_PF00027_PF00028_PF00035_PF00036_PF00041_PF00047_PF00051_PF00053_PF00057_PF00063_PF00069_PF00071_PF00130_PF00168_PF00169_PF00211_PF00226_PF00240_PF00373_PF00412_PF00415_PF00433_PF00435_PF00437_PF00498_PF00503_PF00514_PF00531_PF00536_PF00564_PF00595_PF00611_PF00612_PF00615_PF00619_PF00621_PF00625_PF00627_PF00628_PF00629_PF00650_PF00659_PF00754_PF00757_PF00779…
PF07714	PF00017_PF00069_PF00169_PF00779_PF07714_PF14531	PF00005_PF00017_PF00018_PF00023_PF00025_PF00027_PF00028_PF00035_PF00036_PF00041_PF00047_PF00051_PF00053_PF00057_PF00063_PF00069_PF00071_PF00130_PF00168_PF00169_PF00211_PF00226_PF00240_PF00373_PF00412_PF00415_PF00433_PF00435_PF00437_PF00498_PF00503_PF00514_PF00531_PF00536_PF00564_PF00595_PF00611_PF00612_PF00615_PF00619_PF00621_PF00625_PF00627_PF00628_PF00629_PF00650_PF00659_PF00754_PF00757_PF00779…
PF07714	PF00069_PF01636_PF07387_PF07714_PF14531	PF00005_PF00017_PF00018_PF00023_PF00025_PF00027_PF00028_PF00035_PF00036_PF00041_PF00047_PF00051_PF00053_PF00057_PF00063_PF00069_PF00071_PF00130_PF00168_PF00169_PF00211_PF00226_PF00240_PF00373_PF00412_PF00415_PF00433_PF00435_PF00437_PF00498_PF00503_PF00514_PF00531_PF00536_PF00564_PF00595_PF00611_PF00612_PF00615_PF00619_PF00621_PF00625_PF00627_PF00628_PF00629_PF00650_PF00659_PF00754_PF00757_PF00779…
PF07714	PF00041_PF00069_PF00536_PF01404_PF03302_PF07647_PF07699_PF07714_PF14575_PF16656	PF00005_PF00017_PF00018_PF00023_PF00025_PF00027_PF00028_PF00035_PF00036_PF00041_PF00047_PF00051_PF00053_PF00057_PF00063_PF00069_PF00071_PF00130_PF00168_PF00169_PF00211_PF00226_PF00240_PF00373_PF00412_PF00415_PF00433_PF00435_PF00437_PF00498_PF00503_PF00514_PF00531_PF00536_PF00564_PF00595_PF00611_PF00612_PF00615_PF00619_PF00621_PF00625_PF00627_PF00628_PF00629_PF00650_PF00659_PF00754_PF00757_PF00779…
PF07714	PF00017_PF00069_PF01163_PF07714_PF14531	PF00005_PF00017_PF00018_PF00023_PF00025_PF00027_PF00028_PF00035_PF00036_PF00041_PF00047_PF00051_PF00053_PF00057_PF00063_PF00069_PF00071_PF00130_PF00168_PF00169_PF00211_PF00226_PF00240_PF00373_PF00412_PF00415_PF00433_PF00435_PF00437_PF00498_PF00503_PF00514_PF00531_PF00536_PF00564_PF00595_PF00611_PF00612_PF00615_PF00619_PF00621_PF00625_PF00627_PF00628_PF00629_PF00650_PF00659_PF00754_PF00757_PF00779…
PF07714	PF00069_PF00412_PF00595_PF01636_PF06293_PF07714_PF13180	PF00005_PF00017_PF00018_PF00023_PF00025_PF00027_PF00028_PF00035_PF00036_PF00041_PF00047_PF00051_PF00053_PF00057_PF00063_PF00069_PF00071_PF00130_PF00168_PF00169_PF00211_PF00226_PF00240_PF00373_PF00412_PF00415_PF00433_PF00435_PF00437_PF00498_PF00503_PF00514_PF00531_PF00536_PF00564_PF00595_PF00611_PF00612_PF00615_PF00619_PF00621_PF00625_PF00627_PF00628_PF00629_PF00650_PF00659_PF00754_PF00757_PF00779…
PF07714	PF00069_PF00659_PF01636_PF07714_PF14531	PF00005_PF00017_PF00018_PF00023_PF00025_PF00027_PF00028_PF00035_PF00036_PF00041_PF00047_PF00051_PF00053_PF00057_PF00063_PF00069_PF00071_PF00130_PF00168_PF00169_PF00211_PF00226_PF00240_PF00373_PF00412_PF00415_PF00433_PF00435_PF00437_PF00498_PF00503_PF00514_PF00531_PF00536_PF00564_PF00595_PF00611_PF00612_PF00615_PF00619_PF00621_PF00625_PF00627_PF00628_PF00629_PF00650_PF00659_PF00754_PF00757_PF00779…
PF07714	PF00041_PF00069_PF00536_PF01404_PF07647_PF07699_PF07714_PF10179_PF14292_PF14575_PF16656_PF16893	PF00005_PF00017_PF00018_PF00023_PF00025_PF00027_PF00028_PF00035_PF00036_PF00041_PF00047_PF00051_PF00053_PF00057_PF00063_PF00069_PF00071_PF00130_PF00168_PF00169_PF00211_PF00226_PF00240_PF00373_PF00412_PF00415_PF00433_PF00435_PF00437_PF00498_PF00503_PF00514_PF00531_PF00536_PF00564_PF00595_PF00611_PF00612_PF00615_PF00619_PF00621_PF00625_PF00627_PF00628_PF00629_PF00650_PF00659_PF00754_PF00757_PF00779…
PF07714	PF00041_PF00047_PF00069_PF07679_PF07686_PF07714_PF13895_PF13927	PF00005_PF00017_PF00018_PF00023_PF00025_PF00027_PF00028_PF00035_PF00036_PF00041_PF00047_PF00051_PF00053_PF00057_PF00063_PF00069_PF00071_PF00130_PF00168_PF00169_PF00211_PF00226_PF00240_PF00373_PF00412_PF00415_PF00433_PF00435_PF00437_PF00498_PF00503_PF00514_PF00531_PF00536_PF00564_PF00595_PF00611_PF00612_PF00615_PF00619_PF00621_PF00625_PF00627_PF00628_PF00629_PF00650_PF00659_PF00754_PF00757_PF00779…
PF07714	PF00069_PF00226_PF07714_PF10409_PF14531	PF00005_PF00017_PF00018_PF00023_PF00025_PF00027_PF00028_PF00035_PF00036_PF00041_PF00047_PF00051_PF00053_PF00057_PF00063_PF00069_PF00071_PF00130_PF00168_PF00169_PF00211_PF00226_PF00240_PF00373_PF00412_PF00415_PF00433_PF00435_PF00437_PF00498_PF00503_PF00514_PF00531_PF00536_PF00564_PF00595_PF00611_PF00612_PF00615_PF00619_PF00621_PF00625_PF00627_PF00628_PF00629_PF00650_PF00659_PF00754_PF00757_PF00779…
PF07714	PF00069_PF01636_PF06293_PF07714_PF13095_PF14531_PF14593	PF00005_PF00017_PF00018_PF00023_PF00025_PF00027_PF00028_PF00035_PF00036_PF00041_PF00047_PF00051_PF00053_PF00057_PF00063_PF00069_PF00071_PF00130_PF00168_PF00169_PF00211_PF00226_PF00240_PF00373_PF00412_PF00415_PF00433_PF00435_PF00437_PF00498_PF00503_PF00514_PF00531_PF00536_PF00564_PF00595_PF00611_PF00612_PF00615_PF00619_PF00621_PF00625_PF00627_PF00628_PF00629_PF00650_PF00659_PF00754_PF00757_PF00779…
PF07714	PF00069_PF00373_PF03623_PF07714_PF14531	PF00005_PF00017_PF00018_PF00023_PF00025_PF00027_PF00028_PF00035_PF00036_PF00041_PF00047_PF00051_PF00053_PF00057_PF00063_PF00069_PF00071_PF00130_PF00168_PF00169_PF00211_PF00226_PF00240_PF00373_PF00412_PF00415_PF00433_PF00435_PF00437_PF00498_PF00503_PF00514_PF00531_PF00536_PF00564_PF00595_PF00611_PF00612_PF00615_PF00619_PF00621_PF00625_PF00627_PF00628_PF00629_PF00650_PF00659_PF00754_PF00757_PF00779…
PF07714	PF00069_PF01011_PF01636_PF06293_PF06479_PF07714_PF13360	PF00005_PF00017_PF00018_PF00023_PF00025_PF00027_PF00028_PF00035_PF00036_PF00041_PF00047_PF00051_PF00053_PF00057_PF00063_PF00069_PF00071_PF00130_PF00168_PF00169_PF00211_PF00226_PF00240_PF00373_PF00412_PF00415_PF00433_PF00435_PF00437_PF00498_PF00503_PF00514_PF00531_PF00536_PF00564_PF00595_PF00611_PF00612_PF00615_PF00619_PF00621_PF00625_PF00627_PF00628_PF00629_PF00650_PF00659_PF00754_PF00757_PF00779…
PF07714	PF00041_PF00069_PF00536_PF01404_PF06293_PF07647_PF07699_PF07714_PF10179_PF14292_PF14575_PF16656_PF16893	PF00005_PF00017_PF00018_PF00023_PF00025_PF00027_PF00028_PF00035_PF00036_PF00041_PF00047_PF00051_PF00053_PF00057_PF00063_PF00069_PF00071_PF00130_PF00168_PF00169_PF00211_PF00226_PF00240_PF00373_PF00412_PF00415_PF00433_PF00435_PF00437_PF00498_PF00503_PF00514_PF00531_PF00536_PF00564_PF00595_PF00611_PF00612_PF00615_PF00619_PF00621_PF00625_PF00627_PF00628_PF00629_PF00650_PF00659_PF00754_PF00757_PF00779…
PF07714	PF00041_PF00069_PF00536_PF01404_PF07647_PF07699_PF07714_PF14575_PF16656	PF00005_PF00017_PF00018_PF00023_PF00025_PF00027_PF00028_PF00035_PF00036_PF00041_PF00047_PF00051_PF00053_PF00057_PF00063_PF00069_PF00071_PF00130_PF00168_PF00169_PF00211_PF00226_PF00240_PF00373_PF00412_PF00415_PF00433_PF00435_PF00437_PF00498_PF00503_PF00514_PF00531_PF00536_PF00564_PF00595_PF00611_PF00612_PF00615_PF00619_PF00621_PF00625_PF00627_PF00628_PF00629_PF00650_PF00659_PF00754_PF00757_PF00779…
PF07714	PF00069_PF00130_PF00168_PF00433_PF03107_PF07714_PF14531_PF15627	PF00005_PF00017_PF00018_PF00023_PF00025_PF00027_PF00028_PF00035_PF00036_PF00041_PF00047_PF00051_PF00053_PF00057_PF00063_PF00069_PF00071_PF00130_PF00168_PF00169_PF00211_PF00226_PF00240_PF00373_PF00412_PF00415_PF00433_PF00435_PF00437_PF00498_PF00503_PF00514_PF00531_PF00536_PF00564_PF00595_PF00611_PF00612_PF00615_PF00619_PF00621_PF00625_PF00627_PF00628_PF00629_PF00650_PF00659_PF00754_PF00757_PF00779…
PF07714	PF00069_PF00130_PF00433_PF01636_PF03107_PF07714_PF08746_PF13901_PF14531_PF16744	PF00005_PF00017_PF00018_PF00023_PF00025_PF00027_PF00028_PF00035_PF00036_PF00041_PF00047_PF00051_PF00053_PF00057_PF00063_PF00069_PF00071_PF00130_PF00168_PF00169_PF00211_PF00226_PF00240_PF00373_PF00412_PF00415_PF00433_PF00435_PF00437_PF00498_PF00503_PF00514_PF00531_PF00536_PF00564_PF00595_PF00611_PF00612_PF00615_PF00619_PF00621_PF00625_PF00627_PF00628_PF00629_PF00650_PF00659_PF00754_PF00757_PF00779…
PF07714	PF00023_PF00069_PF06293_PF06479_PF07714_PF12796_PF13606_PF13637_PF13857	PF00005_PF00017_PF00018_PF00023_PF00025_PF00027_PF00028_PF00035_PF00036_PF00041_PF00047_PF00051_PF00053_PF00057_PF00063_PF00069_PF00071_PF00130_PF00168_PF00169_PF00211_PF00226_PF00240_PF00373_PF00412_PF00415_PF00433_PF00435_PF00437_PF00498_PF00503_PF00514_PF00531_PF00536_PF00564_PF00595_PF00611_PF00612_PF00615_PF00619_PF00621_PF00625_PF00627_PF00628_PF00629_PF00650_PF00659_PF00754_PF00757_PF00779…
PF07714	PF00069_PF01163_PF06293_PF07714_PF14531_PF16579	PF00005_PF00017_PF00018_PF00023_PF00025_PF00027_PF00028_PF00035_PF00036_PF00041_PF00047_PF00051_PF00053_PF00057_PF00063_PF00069_PF00071_PF00130_PF00168_PF00169_PF00211_PF00226_PF00240_PF00373_PF00412_PF00415_PF00433_PF00435_PF00437_PF00498_PF00503_PF00514_PF00531_PF00536_PF00564_PF00595_PF00611_PF00612_PF00615_PF00619_PF00621_PF00625_PF00627_PF00628_PF00629_PF00650_PF00659_PF00754_PF00757_PF00779…
PF07714	PF00069_PF00619_PF07714	PF00005_PF00017_PF00018_PF00023_PF00025_PF00027_PF00028_PF00035_PF00036_PF00041_PF00047_PF00051_PF00053_PF00057_PF00063_PF00069_PF00071_PF00130_PF00168_PF00169_PF00211_PF00226_PF00240_PF00373_PF00412_PF00415_PF00433_PF00435_PF00437_PF00498_PF00503_PF00514_PF00531_PF00536_PF00564_PF00595_PF00611_PF00612_PF00615_PF00619_PF00621_PF00625_PF00627_PF00628_PF00629_PF00650_PF00659_PF00754_PF00757_PF00779…
PF07714	PF00047_PF00069_PF07679_PF07686_PF07714_PF13895_PF13927_PF16706	PF00005_PF00017_PF00018_PF00023_PF00025_PF00027_PF00028_PF00035_PF00036_PF00041_PF00047_PF00051_PF00053_PF00057_PF00063_PF00069_PF00071_PF00130_PF00168_PF00169_PF00211_PF00226_PF00240_PF00373_PF00412_PF00415_PF00433_PF00435_PF00437_PF00498_PF00503_PF00514_PF00531_PF00536_PF00564_PF00595_PF00611_PF00612_PF00615_PF00619_PF00621_PF00625_PF00627_PF00628_PF00629_PF00650_PF00659_PF00754_PF00757_PF00779…
PF07714	PF00069_PF01636_PF07714_PF12721	PF00005_PF00017_PF00018_PF00023_PF00025_PF00027_PF00028_PF00035_PF00036_PF00041_PF00047_PF00051_PF00053_PF00057_PF00063_PF00069_PF00071_PF00130_PF00168_PF00169_PF00211_PF00226_PF00240_PF00373_PF00412_PF00415_PF00433_PF00435_PF00437_PF00498_PF00503_PF00514_PF00531_PF00536_PF00564_PF00595_PF00611_PF00612_PF00615_PF00619_PF00621_PF00625_PF00627_PF00628_PF00629_PF00650_PF00659_PF00754_PF00757_PF00779…
PF07714	PF00047_PF00069_PF07654_PF07679_PF07686_PF07714_PF08205_PF11465_PF13895_PF13927_PF15102_PF16706	PF00005_PF00017_PF00018_PF00023_PF00025_PF00027_PF00028_PF00035_PF00036_PF00041_PF00047_PF00051_PF00053_PF00057_PF00063_PF00069_PF00071_PF00130_PF00168_PF00169_PF00211_PF00226_PF00240_PF00373_PF00412_PF00415_PF00433_PF00435_PF00437_PF00498_PF00503_PF00514_PF00531_PF00536_PF00564_PF00595_PF00611_PF00612_PF00615_PF00619_PF00621_PF00625_PF00627_PF00628_PF00629_PF00650_PF00659_PF00754_PF00757_PF00779…
PF07714	PF00069_PF00433_PF00627_PF01636_PF05445_PF06293_PF07714_PF14531	PF00005_PF00017_PF00018_PF00023_PF00025_PF00027_PF00028_PF00035_PF00036_PF00041_PF00047_PF00051_PF00053_PF00057_PF00063_PF00069_PF00071_PF00130_PF00168_PF00169_PF00211_PF00226_PF00240_PF00373_PF00412_PF00415_PF00433_PF00435_PF00437_PF00498_PF00503_PF00514_PF00531_PF00536_PF00564_PF00595_PF00611_PF00612_PF00615_PF00619_PF00621_PF00625_PF00627_PF00628_PF00629_PF00650_PF00659_PF00754_PF00757_PF00779…
PF07714	PF00069_PF03109_PF05445_PF07714	PF00005_PF00017_PF00018_PF00023_PF00025_PF00027_PF00028_PF00035_PF00036_PF00041_PF00047_PF00051_PF00053_PF00057_PF00063_PF00069_PF00071_PF00130_PF00168_PF00169_PF00211_PF00226_PF00240_PF00373_PF00412_PF00415_PF00433_PF00435_PF00437_PF00498_PF00503_PF00514_PF00531_PF00536_PF00564_PF00595_PF00611_PF00612_PF00615_PF00619_PF00621_PF00625_PF00627_PF00628_PF00629_PF00650_PF00659_PF00754_PF00757_PF00779…
PF07714	PF00069_PF01636_PF05445_PF06293_PF07714	PF00005_PF00017_PF00018_PF00023_PF00025_PF00027_PF00028_PF00035_PF00036_PF00041_PF00047_PF00051_PF00053_PF00057_PF00063_PF00069_PF00071_PF00130_PF00168_PF00169_PF00211_PF00226_PF00240_PF00373_PF00412_PF00415_PF00433_PF00435_PF00437_PF00498_PF00503_PF00514_PF00531_PF00536_PF00564_PF00595_PF00611_PF00612_PF00615_PF00619_PF00621_PF00625_PF00627_PF00628_PF00629_PF00650_PF00659_PF00754_PF00757_PF00779…
PF07714	PF00069_PF00754_PF07714	PF00005_PF00017_PF00018_PF00023_PF00025_PF00027_PF00028_PF00035_PF00036_PF00041_PF00047_PF00051_PF00053_PF00057_PF00063_PF00069_PF00071_PF00130_PF00168_PF00169_PF00211_PF00226_PF00240_PF00373_PF00412_PF00415_PF00433_PF00435_PF00437_PF00498_PF00503_PF00514_PF00531_PF00536_PF00564_PF00595_PF00611_PF00612_PF00615_PF00619_PF00621_PF00625_PF00627_PF00628_PF00629_PF00650_PF00659_PF00754_PF00757_PF00779…
PF07714	PF00017_PF00069_PF07714_PF14531	PF00005_PF00017_PF00018_PF00023_PF00025_PF00027_PF00028_PF00035_PF00036_PF00041_PF00047_PF00051_PF00053_PF00057_PF00063_PF00069_PF00071_PF00130_PF00168_PF00169_PF00211_PF00226_PF00240_PF00373_PF00412_PF00415_PF00433_PF00435_PF00437_PF00498_PF00503_PF00514_PF00531_PF00536_PF00564_PF00595_PF00611_PF00612_PF00615_PF00619_PF00621_PF00625_PF00627_PF00628_PF00629_PF00650_PF00659_PF00754_PF00757_PF00779…
PF07714	PF00069_PF00780_PF07714_PF14531	PF00005_PF00017_PF00018_PF00023_PF00025_PF00027_PF00028_PF00035_PF00036_PF00041_PF00047_PF00051_PF00053_PF00057_PF00063_PF00069_PF00071_PF00130_PF00168_PF00169_PF00211_PF00226_PF00240_PF00373_PF00412_PF00415_PF00433_PF00435_PF00437_PF00498_PF00503_PF00514_PF00531_PF00536_PF00564_PF00595_PF00611_PF00612_PF00615_PF00619_PF00621_PF00625_PF00627_PF00628_PF00629_PF00650_PF00659_PF00754_PF00757_PF00779…
PF07714	PF00069_PF06293_PF07714	PF00005_PF00017_PF00018_PF00023_PF00025_PF00027_PF00028_PF00035_PF00036_PF00041_PF00047_PF00051_PF00053_PF00057_PF00063_PF00069_PF00071_PF00130_PF00168_PF00169_PF00211_PF00226_PF00240_PF00373_PF00412_PF00415_PF00433_PF00435_PF00437_PF00498_PF00503_PF00514_PF00531_PF00536_PF00564_PF00595_PF00611_PF00612_PF00615_PF00619_PF00621_PF00625_PF00627_PF00628_PF00629_PF00650_PF00659_PF00754_PF00757_PF00779…
PF07714	PF00069_PF01064_PF01636_PF07714_PF08515_PF13095	PF00005_PF00017_PF00018_PF00023_PF00025_PF00027_PF00028_PF00035_PF00036_PF00041_PF00047_PF00051_PF00053_PF00057_PF00063_PF00069_PF00071_PF00130_PF00168_PF00169_PF00211_PF00226_PF00240_PF00373_PF00412_PF00415_PF00433_PF00435_PF00437_PF00498_PF00503_PF00514_PF00531_PF00536_PF00564_PF00595_PF00611_PF00612_PF00615_PF00619_PF00621_PF00625_PF00627_PF00628_PF00629_PF00650_PF00659_PF00754_PF00757_PF00779…
PF07714	PF00041_PF00053_PF00069_PF01636_PF07714_PF07974_PF09294_PF10430_PF12661_PF13927_PF16656_PF16893	PF00005_PF00017_PF00018_PF00023_PF00025_PF00027_PF00028_PF00035_PF00036_PF00041_PF00047_PF00051_PF00053_PF00057_PF00063_PF00069_PF00071_PF00130_PF00168_PF00169_PF00211_PF00226_PF00240_PF00373_PF00412_PF00415_PF00433_PF00435_PF00437_PF00498_PF00503_PF00514_PF00531_PF00536_PF00564_PF00595_PF00611_PF00612_PF00615_PF00619_PF00621_PF00625_PF00627_PF00628_PF00629_PF00650_PF00659_PF00754_PF00757_PF00779…
PF07714	PF00069_PF00628_PF01636_PF07714_PF13639_PF14531	PF00005_PF00017_PF00018_PF00023_PF00025_PF00027_PF00028_PF00035_PF00036_PF00041_PF00047_PF00051_PF00053_PF00057_PF00063_PF00069_PF00071_PF00130_PF00168_PF00169_PF00211_PF00226_PF00240_PF00373_PF00412_PF00415_PF00433_PF00435_PF00437_PF00498_PF00503_PF00514_PF00531_PF00536_PF00564_PF00595_PF00611_PF00612_PF00615_PF00619_PF00621_PF00625_PF00627_PF00628_PF00629_PF00650_PF00659_PF00754_PF00757_PF00779…
PF07714	PF00047_PF00069_PF07679_PF07714_PF13895_PF13927	PF00005_PF00017_PF00018_PF00023_PF00025_PF00027_PF00028_PF00035_PF00036_PF00041_PF00047_PF00051_PF00053_PF00057_PF00063_PF00069_PF00071_PF00130_PF00168_PF00169_PF00211_PF00226_PF00240_PF00373_PF00412_PF00415_PF00433_PF00435_PF00437_PF00498_PF00503_PF00514_PF00531_PF00536_PF00564_PF00595_PF00611_PF00612_PF00615_PF00619_PF00621_PF00625_PF00627_PF00628_PF00629_PF00650_PF00659_PF00754_PF00757_PF00779…
PF07714	PF00069_PF00659_PF07714_PF14531	PF00005_PF00017_PF00018_PF00023_PF00025_PF00027_PF00028_PF00035_PF00036_PF00041_PF00047_PF00051_PF00053_PF00057_PF00063_PF00069_PF00071_PF00130_PF00168_PF00169_PF00211_PF00226_PF00240_PF00373_PF00412_PF00415_PF00433_PF00435_PF00437_PF00498_PF00503_PF00514_PF00531_PF00536_PF00564_PF00595_PF00611_PF00612_PF00615_PF00619_PF00621_PF00625_PF00627_PF00628_PF00629_PF00650_PF00659_PF00754_PF00757_PF00779…
PF07714	PF00041_PF00069_PF00536_PF01404_PF07647_PF07699_PF07714_PF09294_PF10179_PF14575_PF16656	PF00005_PF00017_PF00018_PF00023_PF00025_PF00027_PF00028_PF00035_PF00036_PF00041_PF00047_PF00051_PF00053_PF00057_PF00063_PF00069_PF00071_PF00130_PF00168_PF00169_PF00211_PF00226_PF00240_PF00373_PF00412_PF00415_PF00433_PF00435_PF00437_PF00498_PF00503_PF00514_PF00531_PF00536_PF00564_PF00595_PF00611_PF00612_PF00615_PF00619_PF00621_PF00625_PF00627_PF00628_PF00629_PF00650_PF00659_PF00754_PF00757_PF00779…
PF07714	PF00018_PF00069_PF07653_PF07714_PF09027_PF11555_PF14531_PF14555_PF14604	PF00005_PF00017_PF00018_PF00023_PF00025_PF00027_PF00028_PF00035_PF00036_PF00041_PF00047_PF00051_PF00053_PF00057_PF00063_PF00069_PF00071_PF00130_PF00168_PF00169_PF00211_PF00226_PF00240_PF00373_PF00412_PF00415_PF00433_PF00435_PF00437_PF00498_PF00503_PF00514_PF00531_PF00536_PF00564_PF00595_PF00611_PF00612_PF00615_PF00619_PF00621_PF00625_PF00627_PF00628_PF00629_PF00650_PF00659_PF00754_PF00757_PF00779…
PF07714	PF00047_PF00069_PF01636_PF07679_PF07686_PF07714_PF13895_PF13927	PF00005_PF00017_PF00018_PF00023_PF00025_PF00027_PF00028_PF00035_PF00036_PF00041_PF00047_PF00051_PF00053_PF00057_PF00063_PF00069_PF00071_PF00130_PF00168_PF00169_PF00211_PF00226_PF00240_PF00373_PF00412_PF00415_PF00433_PF00435_PF00437_PF00498_PF00503_PF00514_PF00531_PF00536_PF00564_PF00595_PF00611_PF00612_PF00615_PF00619_PF00621_PF00625_PF00627_PF00628_PF00629_PF00650_PF00659_PF00754_PF00757_PF00779…
PF07714	PF00069_PF00130_PF00433_PF00564_PF03107_PF06293_PF07714_PF14531	PF00005_PF00017_PF00018_PF00023_PF00025_PF00027_PF00028_PF00035_PF00036_PF00041_PF00047_PF00051_PF00053_PF00057_PF00063_PF00069_PF00071_PF00130_PF00168_PF00169_PF00211_PF00226_PF00240_PF00373_PF00412_PF00415_PF00433_PF00435_PF00437_PF00498_PF00503_PF00514_PF00531_PF00536_PF00564_PF00595_PF00611_PF00612_PF00615_PF00619_PF00621_PF00625_PF00627_PF00628_PF00629_PF00650_PF00659_PF00754_PF00757_PF00779…
PF07714	PF00041_PF00047_PF00069_PF07654_PF07679_PF07686_PF07714_PF08205_PF13895_PF13927	PF00005_PF00017_PF00018_PF00023_PF00025_PF00027_PF00028_PF00035_PF00036_PF00041_PF00047_PF00051_PF00053_PF00057_PF00063_PF00069_PF00071_PF00130_PF00168_PF00169_PF00211_PF00226_PF00240_PF00373_PF00412_PF00415_PF00433_PF00435_PF00437_PF00498_PF00503_PF00514_PF00531_PF00536_PF00564_PF00595_PF00611_PF00612_PF00615_PF00619_PF00621_PF00625_PF00627_PF00628_PF00629_PF00650_PF00659_PF00754_PF00757_PF00779…
PF07714	PF00047_PF00069_PF01462_PF07679_PF07686_PF07714_PF08205_PF13306_PF13855_PF13895_PF13927_PF14531_PF16920	PF00005_PF00017_PF00018_PF00023_PF00025_PF00027_PF00028_PF00035_PF00036_PF00041_PF00047_PF00051_PF00053_PF00057_PF00063_PF00069_PF00071_PF00130_PF00168_PF00169_PF00211_PF00226_PF00240_PF00373_PF00412_PF00415_PF00433_PF00435_PF00437_PF00498_PF00503_PF00514_PF00531_PF00536_PF00564_PF00595_PF00611_PF00612_PF00615_PF00619_PF00621_PF00625_PF00627_PF00628_PF00629_PF00650_PF00659_PF00754_PF00757_PF00779…
PF07714	PF00047_PF00069_PF01462_PF07679_PF07686_PF07714_PF08205_PF13855_PF13895_PF13927_PF14531_PF16920	PF00005_PF00017_PF00018_PF00023_PF00025_PF00027_PF00028_PF00035_PF00036_PF00041_PF00047_PF00051_PF00053_PF00057_PF00063_PF00069_PF00071_PF00130_PF00168_PF00169_PF00211_PF00226_PF00240_PF00373_PF00412_PF00415_PF00433_PF00435_PF00437_PF00498_PF00503_PF00514_PF00531_PF00536_PF00564_PF00595_PF00611_PF00612_PF00615_PF00619_PF00621_PF00625_PF00627_PF00628_PF00629_PF00650_PF00659_PF00754_PF00757_PF00779…
PF07714	PF00047_PF00069_PF07679_PF07686_PF07714_PF08205_PF13895_PF13927_PF16706	PF00005_PF00017_PF00018_PF00023_PF00025_PF00027_PF00028_PF00035_PF00036_PF00041_PF00047_PF00051_PF00053_PF00057_PF00063_PF00069_PF00071_PF00130_PF00168_PF00169_PF00211_PF00226_PF00240_PF00373_PF00412_PF00415_PF00433_PF00435_PF00437_PF00498_PF00503_PF00514_PF00531_PF00536_PF00564_PF00595_PF00611_PF00612_PF00615_PF00619_PF00621_PF00625_PF00627_PF00628_PF00629_PF00650_PF00659_PF00754_PF00757_PF00779…
PF07714	PF00069_PF06293_PF06513_PF07714_PF13095_PF14531	PF00005_PF00017_PF00018_PF00023_PF00025_PF00027_PF00028_PF00035_PF00036_PF00041_PF00047_PF00051_PF00053_PF00057_PF00063_PF00069_PF00071_PF00130_PF00168_PF00169_PF00211_PF00226_PF00240_PF00373_PF00412_PF00415_PF00433_PF00435_PF00437_PF00498_PF00503_PF00514_PF00531_PF00536_PF00564_PF00595_PF00611_PF00612_PF00615_PF00619_PF00621_PF00625_PF00627_PF00628_PF00629_PF00650_PF00659_PF00754_PF00757_PF00779…
PF07714	PF00069_PF01163_PF01636_PF06293_PF07714_PF13095_PF14531	PF00005_PF00017_PF00018_PF00023_PF00025_PF00027_PF00028_PF00035_PF00036_PF00041_PF00047_PF00051_PF00053_PF00057_PF00063_PF00069_PF00071_PF00130_PF00168_PF00169_PF00211_PF00226_PF00240_PF00373_PF00412_PF00415_PF00433_PF00435_PF00437_PF00498_PF00503_PF00514_PF00531_PF00536_PF00564_PF00595_PF00611_PF00612_PF00615_PF00619_PF00621_PF00625_PF00627_PF00628_PF00629_PF00650_PF00659_PF00754_PF00757_PF00779…
PF07714	PF00035_PF00069_PF01636_PF06293_PF07714_PF14531	PF00005_PF00017_PF00018_PF00023_PF00025_PF00027_PF00028_PF00035_PF00036_PF00041_PF00047_PF00051_PF00053_PF00057_PF00063_PF00069_PF00071_PF00130_PF00168_PF00169_PF00211_PF00226_PF00240_PF00373_PF00412_PF00415_PF00433_PF00435_PF00437_PF00498_PF00503_PF00514_PF00531_PF00536_PF00564_PF00595_PF00611_PF00612_PF00615_PF00619_PF00621_PF00625_PF00627_PF00628_PF00629_PF00650_PF00659_PF00754_PF00757_PF00779…
PF07714	PF00017_PF00018_PF00069_PF00169_PF00779_PF01636_PF06293_PF07653_PF07714_PF08239_PF14531_PF14604	PF00005_PF00017_PF00018_PF00023_PF00025_PF00027_PF00028_PF00035_PF00036_PF00041_PF00047_PF00051_PF00053_PF00057_PF00063_PF00069_PF00071_PF00130_PF00168_PF00169_PF00211_PF00226_PF00240_PF00373_PF00412_PF00415_PF00433_PF00435_PF00437_PF00498_PF00503_PF00514_PF00531_PF00536_PF00564_PF00595_PF00611_PF00612_PF00615_PF00619_PF00621_PF00625_PF00627_PF00628_PF00629_PF00650_PF00659_PF00754_PF00757_PF00779…
PF07714	PF00069_PF00433_PF02185_PF07714_PF14531_PF15456_PF15903	PF00005_PF00017_PF00018_PF00023_PF00025_PF00027_PF00028_PF00035_PF00036_PF00041_PF00047_PF00051_PF00053_PF00057_PF00063_PF00069_PF00071_PF00130_PF00168_PF00169_PF00211_PF00226_PF00240_PF00373_PF00412_PF00415_PF00433_PF00435_PF00437_PF00498_PF00503_PF00514_PF00531_PF00536_PF00564_PF00595_PF00611_PF00612_PF00615_PF00619_PF00621_PF00625_PF00627_PF00628_PF00629_PF00650_PF00659_PF00754_PF00757_PF00779…
PF07714	PF00041_PF00069_PF00536_PF01404_PF07647_PF07699_PF07714_PF14279_PF14292_PF14575_PF16389_PF16656_PF16893	PF00005_PF00017_PF00018_PF00023_PF00025_PF00027_PF00028_PF00035_PF00036_PF00041_PF00047_PF00051_PF00053_PF00057_PF00063_PF00069_PF00071_PF00130_PF00168_PF00169_PF00211_PF00226_PF00240_PF00373_PF00412_PF00415_PF00433_PF00435_PF00437_PF00498_PF00503_PF00514_PF00531_PF00536_PF00564_PF00595_PF00611_PF00612_PF00615_PF00619_PF00621_PF00625_PF00627_PF00628_PF00629_PF00650_PF00659_PF00754_PF00757_PF00779…
PF07714	PF00069_PF07714_PF13281	PF00005_PF00017_PF00018_PF00023_PF00025_PF00027_PF00028_PF00035_PF00036_PF00041_PF00047_PF00051_PF00053_PF00057_PF00063_PF00069_PF00071_PF00130_PF00168_PF00169_PF00211_PF00226_PF00240_PF00373_PF00412_PF00415_PF00433_PF00435_PF00437_PF00498_PF00503_PF00514_PF00531_PF00536_PF00564_PF00595_PF00611_PF00612_PF00615_PF00619_PF00621_PF00625_PF00627_PF00628_PF00629_PF00650_PF00659_PF00754_PF00757_PF00779…
PF07714	PF00069_PF00130_PF00169_PF01636_PF07714_PF08912	PF00005_PF00017_PF00018_PF00023_PF00025_PF00027_PF00028_PF00035_PF00036_PF00041_PF00047_PF00051_PF00053_PF00057_PF00063_PF00069_PF00071_PF00130_PF00168_PF00169_PF00211_PF00226_PF00240_PF00373_PF00412_PF00415_PF00433_PF00435_PF00437_PF00498_PF00503_PF00514_PF00531_PF00536_PF00564_PF00595_PF00611_PF00612_PF00615_PF00619_PF00621_PF00625_PF00627_PF00628_PF00629_PF00650_PF00659_PF00754_PF00757_PF00779…
PF07714	PF00017_PF00018_PF00069_PF01636_PF07653_PF07714_PF14604	PF00005_PF00017_PF00018_PF00023_PF00025_PF00027_PF00028_PF00035_PF00036_PF00041_PF00047_PF00051_PF00053_PF00057_PF00063_PF00069_PF00071_PF00130_PF00168_PF00169_PF00211_PF00226_PF00240_PF00373_PF00412_PF00415_PF00433_PF00435_PF00437_PF00498_PF00503_PF00514_PF00531_PF00536_PF00564_PF00595_PF00611_PF00612_PF00615_PF00619_PF00621_PF00625_PF00627_PF00628_PF00629_PF00650_PF00659_PF00754_PF00757_PF00779…
PF07714	PF00069_PF06293_PF07714_PF13095_PF14531	PF00005_PF00017_PF00018_PF00023_PF00025_PF00027_PF00028_PF00035_PF00036_PF00041_PF00047_PF00051_PF00053_PF00057_PF00063_PF00069_PF00071_PF00130_PF00168_PF00169_PF00211_PF00226_PF00240_PF00373_PF00412_PF00415_PF00433_PF00435_PF00437_PF00498_PF00503_PF00514_PF00531_PF00536_PF00564_PF00595_PF00611_PF00612_PF00615_PF00619_PF00621_PF00625_PF00627_PF00628_PF00629_PF00650_PF00659_PF00754_PF00757_PF00779…
PF07714	PF00069_PF07714_PF13095_PF14531	PF00005_PF00017_PF00018_PF00023_PF00025_PF00027_PF00028_PF00035_PF00036_PF00041_PF00047_PF00051_PF00053_PF00057_PF00063_PF00069_PF00071_PF00130_PF00168_PF00169_PF00211_PF00226_PF00240_PF00373_PF00412_PF00415_PF00433_PF00435_PF00437_PF00498_PF00503_PF00514_PF00531_PF00536_PF00564_PF00595_PF00611_PF00612_PF00615_PF00619_PF00621_PF00625_PF00627_PF00628_PF00629_PF00650_PF00659_PF00754_PF00757_PF00779…
PF07714	PF00069_PF00130_PF00168_PF00433_PF03107_PF07714_PF13095_PF14531	PF00005_PF00017_PF00018_PF00023_PF00025_PF00027_PF00028_PF00035_PF00036_PF00041_PF00047_PF00051_PF00053_PF00057_PF00063_PF00069_PF00071_PF00130_PF00168_PF00169_PF00211_PF00226_PF00240_PF00373_PF00412_PF00415_PF00433_PF00435_PF00437_PF00498_PF00503_PF00514_PF00531_PF00536_PF00564_PF00595_PF00611_PF00612_PF00615_PF00619_PF00621_PF00625_PF00627_PF00628_PF00629_PF00650_PF00659_PF00754_PF00757_PF00779…
PF07714	PF00041_PF00047_PF00069_PF02480_PF06832_PF07679_PF07686_PF07714_PF08205_PF11465_PF13895_PF13927_PF16620_PF16706	PF00005_PF00017_PF00018_PF00023_PF00025_PF00027_PF00028_PF00035_PF00036_PF00041_PF00047_PF00051_PF00053_PF00057_PF00063_PF00069_PF00071_PF00130_PF00168_PF00169_PF00211_PF00226_PF00240_PF00373_PF00412_PF00415_PF00433_PF00435_PF00437_PF00498_PF00503_PF00514_PF00531_PF00536_PF00564_PF00595_PF00611_PF00612_PF00615_PF00619_PF00621_PF00625_PF00627_PF00628_PF00629_PF00650_PF00659_PF00754_PF00757_PF00779…
PF07714	PF00069_PF00433_PF00787_PF06293_PF07714_PF13095_PF14531	PF00005_PF00017_PF00018_PF00023_PF00025_PF00027_PF00028_PF00035_PF00036_PF00041_PF00047_PF00051_PF00053_PF00057_PF00063_PF00069_PF00071_PF00130_PF00168_PF00169_PF00211_PF00226_PF00240_PF00373_PF00412_PF00415_PF00433_PF00435_PF00437_PF00498_PF00503_PF00514_PF00531_PF00536_PF00564_PF00595_PF00611_PF00612_PF00615_PF00619_PF00621_PF00625_PF00627_PF00628_PF00629_PF00650_PF00659_PF00754_PF00757_PF00779…
PF07714	PF00069_PF00130_PF00169_PF00433_PF00780_PF00786_PF04156_PF07714_PF08826_PF13095_PF14531	PF00005_PF00017_PF00018_PF00023_PF00025_PF00027_PF00028_PF00035_PF00036_PF00041_PF00047_PF00051_PF00053_PF00057_PF00063_PF00069_PF00071_PF00130_PF00168_PF00169_PF00211_PF00226_PF00240_PF00373_PF00412_PF00415_PF00433_PF00435_PF00437_PF00498_PF00503_PF00514_PF00531_PF00536_PF00564_PF00595_PF00611_PF00612_PF00615_PF00619_PF00621_PF00625_PF00627_PF00628_PF00629_PF00650_PF00659_PF00754_PF00757_PF00779…
PF07714	PF00069_PF00780_PF07714	PF00005_PF00017_PF00018_PF00023_PF00025_PF00027_PF00028_PF00035_PF00036_PF00041_PF00047_PF00051_PF00053_PF00057_PF00063_PF00069_PF00071_PF00130_PF00168_PF00169_PF00211_PF00226_PF00240_PF00373_PF00412_PF00415_PF00433_PF00435_PF00437_PF00498_PF00503_PF00514_PF00531_PF00536_PF00564_PF00595_PF00611_PF00612_PF00615_PF00619_PF00621_PF00625_PF00627_PF00628_PF00629_PF00650_PF00659_PF00754_PF00757_PF00779…
PF07714	PF00005_PF00025_PF00069_PF00071_PF00437_PF00931_PF01926_PF04670_PF05729_PF06293_PF07714_PF08477_PF10662_PF12796_PF12799_PF13401_PF13516_PF13855_PF14580_PF16095	PF00005_PF00017_PF00018_PF00023_PF00025_PF00027_PF00028_PF00035_PF00036_PF00041_PF00047_PF00051_PF00053_PF00057_PF00063_PF00069_PF00071_PF00130_PF00168_PF00169_PF00211_PF00226_PF00240_PF00373_PF00412_PF00415_PF00433_PF00435_PF00437_PF00498_PF00503_PF00514_PF00531_PF00536_PF00564_PF00595_PF00611_PF00612_PF00615_PF00619_PF00621_PF00625_PF00627_PF00628_PF00629_PF00650_PF00659_PF00754_PF00757_PF00779…
PF07714	PF00069_PF01636_PF06293_PF07714_PF08332_PF13474_PF14534	PF00005_PF00017_PF00018_PF00023_PF00025_PF00027_PF00028_PF00035_PF00036_PF00041_PF00047_PF00051_PF00053_PF00057_PF00063_PF00069_PF00071_PF00130_PF00168_PF00169_PF00211_PF00226_PF00240_PF00373_PF00412_PF00415_PF00433_PF00435_PF00437_PF00498_PF00503_PF00514_PF00531_PF00536_PF00564_PF00595_PF00611_PF00612_PF00615_PF00619_PF00621_PF00625_PF00627_PF00628_PF00629_PF00650_PF00659_PF00754_PF00757_PF00779…
PF07714	PF00069_PF00130_PF03107_PF06293_PF07649_PF07714_PF13901_PF14531	PF00005_PF00017_PF00018_PF00023_PF00025_PF00027_PF00028_PF00035_PF00036_PF00041_PF00047_PF00051_PF00053_PF00057_PF00063_PF00069_PF00071_PF00130_PF00168_PF00169_PF00211_PF00226_PF00240_PF00373_PF00412_PF00415_PF00433_PF00435_PF00437_PF00498_PF00503_PF00514_PF00531_PF00536_PF00564_PF00595_PF00611_PF00612_PF00615_PF00619_PF00621_PF00625_PF00627_PF00628_PF00629_PF00650_PF00659_PF00754_PF00757_PF00779…
PF07714	PF00069_PF01163_PF07714_PF14531	PF00005_PF00017_PF00018_PF00023_PF00025_PF00027_PF00028_PF00035_PF00036_PF00041_PF00047_PF00051_PF00053_PF00057_PF00063_PF00069_PF00071_PF00130_PF00168_PF00169_PF00211_PF00226_PF00240_PF00373_PF00412_PF00415_PF00433_PF00435_PF00437_PF00498_PF00503_PF00514_PF00531_PF00536_PF00564_PF00595_PF00611_PF00612_PF00615_PF00619_PF00621_PF00625_PF00627_PF00628_PF00629_PF00650_PF00659_PF00754_PF00757_PF00779…
PF07714	PF00069_PF07714_PF12330	PF00005_PF00017_PF00018_PF00023_PF00025_PF00027_PF00028_PF00035_PF00036_PF00041_PF00047_PF00051_PF00053_PF00057_PF00063_PF00069_PF00071_PF00130_PF00168_PF00169_PF00211_PF00226_PF00240_PF00373_PF00412_PF00415_PF00433_PF00435_PF00437_PF00498_PF00503_PF00514_PF00531_PF00536_PF00564_PF00595_PF00611_PF00612_PF00615_PF00619_PF00621_PF00625_PF00627_PF00628_PF00629_PF00650_PF00659_PF00754_PF00757_PF00779…
PF07714	PF00069_PF05773_PF06293_PF07714_PF12745_PF13393_PF14531	PF00005_PF00017_PF00018_PF00023_PF00025_PF00027_PF00028_PF00035_PF00036_PF00041_PF00047_PF00051_PF00053_PF00057_PF00063_PF00069_PF00071_PF00130_PF00168_PF00169_PF00211_PF00226_PF00240_PF00373_PF00412_PF00415_PF00433_PF00435_PF00437_PF00498_PF00503_PF00514_PF00531_PF00536_PF00564_PF00595_PF00611_PF00612_PF00615_PF00619_PF00621_PF00625_PF00627_PF00628_PF00629_PF00650_PF00659_PF00754_PF00757_PF00779…
PF07714	PF00057_PF00069_PF00629_PF07714_PF12810	PF00005_PF00017_PF00018_PF00023_PF00025_PF00027_PF00028_PF00035_PF00036_PF00041_PF00047_PF00051_PF00053_PF00057_PF00063_PF00069_PF00071_PF00130_PF00168_PF00169_PF00211_PF00226_PF00240_PF00373_PF00412_PF00415_PF00433_PF00435_PF00437_PF00498_PF00503_PF00514_PF00531_PF00536_PF00564_PF00595_PF00611_PF00612_PF00615_PF00619_PF00621_PF00625_PF00627_PF00628_PF00629_PF00650_PF00659_PF00754_PF00757_PF00779…
PF07714	PF00069_PF03607_PF06293_PF07714_PF14531	PF00005_PF00017_PF00018_PF00023_PF00025_PF00027_PF00028_PF00035_PF00036_PF00041_PF00047_PF00051_PF00053_PF00057_PF00063_PF00069_PF00071_PF00130_PF00168_PF00169_PF00211_PF00226_PF00240_PF00373_PF00412_PF00415_PF00433_PF00435_PF00437_PF00498_PF00503_PF00514_PF00531_PF00536_PF00564_PF00595_PF00611_PF00612_PF00615_PF00619_PF00621_PF00625_PF00627_PF00628_PF00629_PF00650_PF00659_PF00754_PF00757_PF00779…
PF07714	PF00069_PF01163_PF01636_PF06293_PF07714_PF12063_PF14531	PF00005_PF00017_PF00018_PF00023_PF00025_PF00027_PF00028_PF00035_PF00036_PF00041_PF00047_PF00051_PF00053_PF00057_PF00063_PF00069_PF00071_PF00130_PF00168_PF00169_PF00211_PF00226_PF00240_PF00373_PF00412_PF00415_PF00433_PF00435_PF00437_PF00498_PF00503_PF00514_PF00531_PF00536_PF00564_PF00595_PF00611_PF00612_PF00615_PF00619_PF00621_PF00625_PF00627_PF00628_PF00629_PF00650_PF00659_PF00754_PF00757_PF00779…
PF07714	PF00041_PF00047_PF00069_PF02480_PF06293_PF06832_PF07679_PF07686_PF07714_PF08204_PF08205_PF11465_PF13895_PF13927_PF14531_PF16620_PF16706_PF16820	PF00005_PF00017_PF00018_PF00023_PF00025_PF00027_PF00028_PF00035_PF00036_PF00041_PF00047_PF00051_PF00053_PF00057_PF00063_PF00069_PF00071_PF00130_PF00168_PF00169_PF00211_PF00226_PF00240_PF00373_PF00412_PF00415_PF00433_PF00435_PF00437_PF00498_PF00503_PF00514_PF00531_PF00536_PF00564_PF00595_PF00611_PF00612_PF00615_PF00619_PF00621_PF00625_PF00627_PF00628_PF00629_PF00650_PF00659_PF00754_PF00757_PF00779…
PF07714	PF00069_PF01636_PF07714_PF11781	PF00005_PF00017_PF00018_PF00023_PF00025_PF00027_PF00028_PF00035_PF00036_PF00041_PF00047_PF00051_PF00053_PF00057_PF00063_PF00069_PF00071_PF00130_PF00168_PF00169_PF00211_PF00226_PF00240_PF00373_PF00412_PF00415_PF00433_PF00435_PF00437_PF00498_PF00503_PF00514_PF00531_PF00536_PF00564_PF00595_PF00611_PF00612_PF00615_PF00619_PF00621_PF00625_PF00627_PF00628_PF00629_PF00650_PF00659_PF00754_PF00757_PF00779…
PF07714	PF00069_PF06293_PF07714_PF10707_PF14531	PF00005_PF00017_PF00018_PF00023_PF00025_PF00027_PF00028_PF00035_PF00036_PF00041_PF00047_PF00051_PF00053_PF00057_PF00063_PF00069_PF00071_PF00130_PF00168_PF00169_PF00211_PF00226_PF00240_PF00373_PF00412_PF00415_PF00433_PF00435_PF00437_PF00498_PF00503_PF00514_PF00531_PF00536_PF00564_PF00595_PF00611_PF00612_PF00615_PF00619_PF00621_PF00625_PF00627_PF00628_PF00629_PF00650_PF00659_PF00754_PF00757_PF00779…
PF07714	PF00069_PF05445_PF07714	PF00005_PF00017_PF00018_PF00023_PF00025_PF00027_PF00028_PF00035_PF00036_PF00041_PF00047_PF00051_PF00053_PF00057_PF00063_PF00069_PF00071_PF00130_PF00168_PF00169_PF00211_PF00226_PF00240_PF00373_PF00412_PF00415_PF00433_PF00435_PF00437_PF00498_PF00503_PF00514_PF00531_PF00536_PF00564_PF00595_PF00611_PF00612_PF00615_PF00619_PF00621_PF00625_PF00627_PF00628_PF00629_PF00650_PF00659_PF00754_PF00757_PF00779…
PF07714	PF00069_PF00211_PF01094_PF07714	PF00005_PF00017_PF00018_PF00023_PF00025_PF00027_PF00028_PF00035_PF00036_PF00041_PF00047_PF00051_PF00053_PF00057_PF00063_PF00069_PF00071_PF00130_PF00168_PF00169_PF00211_PF00226_PF00240_PF00373_PF00412_PF00415_PF00433_PF00435_PF00437_PF00498_PF00503_PF00514_PF00531_PF00536_PF00564_PF00595_PF00611_PF00612_PF00615_PF00619_PF00621_PF00625_PF00627_PF00628_PF00629_PF00650_PF00659_PF00754_PF00757_PF00779…
PF07714	PF00069_PF07714_PF12202	PF00005_PF00017_PF00018_PF00023_PF00025_PF00027_PF00028_PF00035_PF00036_PF00041_PF00047_PF00051_PF00053_PF00057_PF00063_PF00069_PF00071_PF00130_PF00168_PF00169_PF00211_PF00226_PF00240_PF00373_PF00412_PF00415_PF00433_PF00435_PF00437_PF00498_PF00503_PF00514_PF00531_PF00536_PF00564_PF00595_PF00611_PF00612_PF00615_PF00619_PF00621_PF00625_PF00627_PF00628_PF00629_PF00650_PF00659_PF00754_PF00757_PF00779…
PF07714	PF00069_PF00536_PF02198_PF07647_PF07714_PF09235	PF00005_PF00017_PF00018_PF00023_PF00025_PF00027_PF00028_PF00035_PF00036_PF00041_PF00047_PF00051_PF00053_PF00057_PF00063_PF00069_PF00071_PF00130_PF00168_PF00169_PF00211_PF00226_PF00240_PF00373_PF00412_PF00415_PF00433_PF00435_PF00437_PF00498_PF00503_PF00514_PF00531_PF00536_PF00564_PF00595_PF00611_PF00612_PF00615_PF00619_PF00621_PF00625_PF00627_PF00628_PF00629_PF00650_PF00659_PF00754_PF00757_PF00779…
PF07714	PF00069_PF01636_PF07714_PF12202_PF14531	PF00005_PF00017_PF00018_PF00023_PF00025_PF00027_PF00028_PF00035_PF00036_PF00041_PF00047_PF00051_PF00053_PF00057_PF00063_PF00069_PF00071_PF00130_PF00168_PF00169_PF00211_PF00226_PF00240_PF00373_PF00412_PF00415_PF00433_PF00435_PF00437_PF00498_PF00503_PF00514_PF00531_PF00536_PF00564_PF00595_PF00611_PF00612_PF00615_PF00619_PF00621_PF00625_PF00627_PF00628_PF00629_PF00650_PF00659_PF00754_PF00757_PF00779…
PF07714	PF00023_PF00069_PF00531_PF01163_PF06293_PF07714_PF12796_PF13476_PF13606_PF13637_PF13857_PF16095	PF00005_PF00017_PF00018_PF00023_PF00025_PF00027_PF00028_PF00035_PF00036_PF00041_PF00047_PF00051_PF00053_PF00057_PF00063_PF00069_PF00071_PF00130_PF00168_PF00169_PF00211_PF00226_PF00240_PF00373_PF00412_PF00415_PF00433_PF00435_PF00437_PF00498_PF00503_PF00514_PF00531_PF00536_PF00564_PF00595_PF00611_PF00612_PF00615_PF00619_PF00621_PF00625_PF00627_PF00628_PF00629_PF00650_PF00659_PF00754_PF00757_PF00779…
PF07714	PF00069_PF00373_PF03623_PF07714	PF00005_PF00017_PF00018_PF00023_PF00025_PF00027_PF00028_PF00035_PF00036_PF00041_PF00047_PF00051_PF00053_PF00057_PF00063_PF00069_PF00071_PF00130_PF00168_PF00169_PF00211_PF00226_PF00240_PF00373_PF00412_PF00415_PF00433_PF00435_PF00437_PF00498_PF00503_PF00514_PF00531_PF00536_PF00564_PF00595_PF00611_PF00612_PF00615_PF00619_PF00621_PF00625_PF00627_PF00628_PF00629_PF00650_PF00659_PF00754_PF00757_PF00779…
PF07714	PF00069_PF00531_PF07714_PF13095	PF00005_PF00017_PF00018_PF00023_PF00025_PF00027_PF00028_PF00035_PF00036_PF00041_PF00047_PF00051_PF00053_PF00057_PF00063_PF00069_PF00071_PF00130_PF00168_PF00169_PF00211_PF00226_PF00240_PF00373_PF00412_PF00415_PF00433_PF00435_PF00437_PF00498_PF00503_PF00514_PF00531_PF00536_PF00564_PF00595_PF00611_PF00612_PF00615_PF00619_PF00621_PF00625_PF00627_PF00628_PF00629_PF00650_PF00659_PF00754_PF00757_PF00779…
PF07714	PF00069_PF01636_PF06293_PF07714_PF13095	PF00005_PF00017_PF00018_PF00023_PF00025_PF00027_PF00028_PF00035_PF00036_PF00041_PF00047_PF00051_PF00053_PF00057_PF00063_PF00069_PF00071_PF00130_PF00168_PF00169_PF00211_PF00226_PF00240_PF00373_PF00412_PF00415_PF00433_PF00435_PF00437_PF00498_PF00503_PF00514_PF00531_PF00536_PF00564_PF00595_PF00611_PF00612_PF00615_PF00619_PF00621_PF00625_PF00627_PF00628_PF00629_PF00650_PF00659_PF00754_PF00757_PF00779…
PF07714	PF00069_PF01636_PF06293_PF07714_PF08332_PF12680_PF13474_PF14534	PF00005_PF00017_PF00018_PF00023_PF00025_PF00027_PF00028_PF00035_PF00036_PF00041_PF00047_PF00051_PF00053_PF00057_PF00063_PF00069_PF00071_PF00130_PF00168_PF00169_PF00211_PF00226_PF00240_PF00373_PF00412_PF00415_PF00433_PF00435_PF00437_PF00498_PF00503_PF00514_PF00531_PF00536_PF00564_PF00595_PF00611_PF00612_PF00615_PF00619_PF00621_PF00625_PF00627_PF00628_PF00629_PF00650_PF00659_PF00754_PF00757_PF00779…
PF07714	PF00069_PF00130_PF02196_PF03107_PF07714_PF08746_PF14531	PF00005_PF00017_PF00018_PF00023_PF00025_PF00027_PF00028_PF00035_PF00036_PF00041_PF00047_PF00051_PF00053_PF00057_PF00063_PF00069_PF00071_PF00130_PF00168_PF00169_PF00211_PF00226_PF00240_PF00373_PF00412_PF00415_PF00433_PF00435_PF00437_PF00498_PF00503_PF00514_PF00531_PF00536_PF00564_PF00595_PF00611_PF00612_PF00615_PF00619_PF00621_PF00625_PF00627_PF00628_PF00629_PF00650_PF00659_PF00754_PF00757_PF00779…
PF07714	PF00069_PF00433_PF07714_PF14531	PF00005_PF00017_PF00018_PF00023_PF00025_PF00027_PF00028_PF00035_PF00036_PF00041_PF00047_PF00051_PF00053_PF00057_PF00063_PF00069_PF00071_PF00130_PF00168_PF00169_PF00211_PF00226_PF00240_PF00373_PF00412_PF00415_PF00433_PF00435_PF00437_PF00498_PF00503_PF00514_PF00531_PF00536_PF00564_PF00595_PF00611_PF00612_PF00615_PF00619_PF00621_PF00625_PF00627_PF00628_PF00629_PF00650_PF00659_PF00754_PF00757_PF00779…
PF07714	PF00005_PF00025_PF00069_PF00071_PF00437_PF00503_PF00514_PF00931_PF01926_PF04670_PF05729_PF06293_PF07714_PF08477_PF10662_PF12796_PF12799_PF13191_PF13401_PF13606_PF13855_PF14580_PF16095	PF00005_PF00017_PF00018_PF00023_PF00025_PF00027_PF00028_PF00035_PF00036_PF00041_PF00047_PF00051_PF00053_PF00057_PF00063_PF00069_PF00071_PF00130_PF00168_PF00169_PF00211_PF00226_PF00240_PF00373_PF00412_PF00415_PF00433_PF00435_PF00437_PF00498_PF00503_PF00514_PF00531_PF00536_PF00564_PF00595_PF00611_PF00612_PF00615_PF00619_PF00621_PF00625_PF00627_PF00628_PF00629_PF00650_PF00659_PF00754_PF00757_PF00779…
PF07714	PF00069_PF07714_PF16178	PF00005_PF00017_PF00018_PF00023_PF00025_PF00027_PF00028_PF00035_PF00036_PF00041_PF00047_PF00051_PF00053_PF00057_PF00063_PF00069_PF00071_PF00130_PF00168_PF00169_PF00211_PF00226_PF00240_PF00373_PF00412_PF00415_PF00433_PF00435_PF00437_PF00498_PF00503_PF00514_PF00531_PF00536_PF00564_PF00595_PF00611_PF00612_PF00615_PF00619_PF00621_PF00625_PF00627_PF00628_PF00629_PF00650_PF00659_PF00754_PF00757_PF00779…
PF07714	PF00047_PF00051_PF00069_PF01392_PF07679_PF07686_PF07714_PF13895_PF13927	PF00005_PF00017_PF00018_PF00023_PF00025_PF00027_PF00028_PF00035_PF00036_PF00041_PF00047_PF00051_PF00053_PF00057_PF00063_PF00069_PF00071_PF00130_PF00168_PF00169_PF00211_PF00226_PF00240_PF00373_PF00412_PF00415_PF00433_PF00435_PF00437_PF00498_PF00503_PF00514_PF00531_PF00536_PF00564_PF00595_PF00611_PF00612_PF00615_PF00619_PF00621_PF00625_PF00627_PF00628_PF00629_PF00650_PF00659_PF00754_PF00757_PF00779…
PF07714	PF00041_PF00047_PF00069_PF07679_PF07686_PF07714_PF07974_PF12661_PF13895_PF13927_PF16656	PF00005_PF00017_PF00018_PF00023_PF00025_PF00027_PF00028_PF00035_PF00036_PF00041_PF00047_PF00051_PF00053_PF00057_PF00063_PF00069_PF00071_PF00130_PF00168_PF00169_PF00211_PF00226_PF00240_PF00373_PF00412_PF00415_PF00433_PF00435_PF00437_PF00498_PF00503_PF00514_PF00531_PF00536_PF00564_PF00595_PF00611_PF00612_PF00615_PF00619_PF00621_PF00625_PF00627_PF00628_PF00629_PF00650_PF00659_PF00754_PF00757_PF00779…
PF07714	PF00069_PF07714_PF15282	PF00005_PF00017_PF00018_PF00023_PF00025_PF00027_PF00028_PF00035_PF00036_PF00041_PF00047_PF00051_PF00053_PF00057_PF00063_PF00069_PF00071_PF00130_PF00168_PF00169_PF00211_PF00226_PF00240_PF00373_PF00412_PF00415_PF00433_PF00435_PF00437_PF00498_PF00503_PF00514_PF00531_PF00536_PF00564_PF00595_PF00611_PF00612_PF00615_PF00619_PF00621_PF00625_PF00627_PF00628_PF00629_PF00650_PF00659_PF00754_PF00757_PF00779…
PF07714	PF00047_PF00069_PF07654_PF07679_PF07686_PF07714_PF08205_PF13895_PF13927_PF16706	PF00005_PF00017_PF00018_PF00023_PF00025_PF00027_PF00028_PF00035_PF00036_PF00041_PF00047_PF00051_PF00053_PF00057_PF00063_PF00069_PF00071_PF00130_PF00168_PF00169_PF00211_PF00226_PF00240_PF00373_PF00412_PF00415_PF00433_PF00435_PF00437_PF00498_PF00503_PF00514_PF00531_PF00536_PF00564_PF00595_PF00611_PF00612_PF00615_PF00619_PF00621_PF00625_PF00627_PF00628_PF00629_PF00650_PF00659_PF00754_PF00757_PF00779…
PF07714	PF00069_PF01261_PF04156_PF06293_PF07714_PF08826_PF13095_PF14531	PF00005_PF00017_PF00018_PF00023_PF00025_PF00027_PF00028_PF00035_PF00036_PF00041_PF00047_PF00051_PF00053_PF00057_PF00063_PF00069_PF00071_PF00130_PF00168_PF00169_PF00211_PF00226_PF00240_PF00373_PF00412_PF00415_PF00433_PF00435_PF00437_PF00498_PF00503_PF00514_PF00531_PF00536_PF00564_PF00595_PF00611_PF00612_PF00615_PF00619_PF00621_PF00625_PF00627_PF00628_PF00629_PF00650_PF00659_PF00754_PF00757_PF00779…
PF07714	PF00069_PF06293_PF07714_PF12260_PF14531	PF00005_PF00017_PF00018_PF00023_PF00025_PF00027_PF00028_PF00035_PF00036_PF00041_PF00047_PF00051_PF00053_PF00057_PF00063_PF00069_PF00071_PF00130_PF00168_PF00169_PF00211_PF00226_PF00240_PF00373_PF00412_PF00415_PF00433_PF00435_PF00437_PF00498_PF00503_PF00514_PF00531_PF00536_PF00564_PF00595_PF00611_PF00612_PF00615_PF00619_PF00621_PF00625_PF00627_PF00628_PF00629_PF00650_PF00659_PF00754_PF00757_PF00779…
PF07714	PF00069_PF00433_PF01163_PF01633_PF01636_PF06293_PF07714_PF13095_PF14531	PF00005_PF00017_PF00018_PF00023_PF00025_PF00027_PF00028_PF00035_PF00036_PF00041_PF00047_PF00051_PF00053_PF00057_PF00063_PF00069_PF00071_PF00130_PF00168_PF00169_PF00211_PF00226_PF00240_PF00373_PF00412_PF00415_PF00433_PF00435_PF00437_PF00498_PF00503_PF00514_PF00531_PF00536_PF00564_PF00595_PF00611_PF00612_PF00615_PF00619_PF00621_PF00625_PF00627_PF00628_PF00629_PF00650_PF00659_PF00754_PF00757_PF00779…
PF07714	PF00069_PF01163_PF01633_PF06293_PF07714_PF13095	PF00005_PF00017_PF00018_PF00023_PF00025_PF00027_PF00028_PF00035_PF00036_PF00041_PF00047_PF00051_PF00053_PF00057_PF00063_PF00069_PF00071_PF00130_PF00168_PF00169_PF00211_PF00226_PF00240_PF00373_PF00412_PF00415_PF00433_PF00435_PF00437_PF00498_PF00503_PF00514_PF00531_PF00536_PF00564_PF00595_PF00611_PF00612_PF00615_PF00619_PF00621_PF00625_PF00627_PF00628_PF00629_PF00650_PF00659_PF00754_PF00757_PF00779…
PF07714	PF00069_PF01163_PF06293_PF07714_PF13095	PF00005_PF00017_PF00018_PF00023_PF00025_PF00027_PF00028_PF00035_PF00036_PF00041_PF00047_PF00051_PF00053_PF00057_PF00063_PF00069_PF00071_PF00130_PF00168_PF00169_PF00211_PF00226_PF00240_PF00373_PF00412_PF00415_PF00433_PF00435_PF00437_PF00498_PF00503_PF00514_PF00531_PF00536_PF00564_PF00595_PF00611_PF00612_PF00615_PF00619_PF00621_PF00625_PF00627_PF00628_PF00629_PF00650_PF00659_PF00754_PF00757_PF00779…
PF07714	PF00041_PF00069_PF00536_PF01404_PF07647_PF07699_PF07714_PF14292_PF14575_PF16656	PF00005_PF00017_PF00018_PF00023_PF00025_PF00027_PF00028_PF00035_PF00036_PF00041_PF00047_PF00051_PF00053_PF00057_PF00063_PF00069_PF00071_PF00130_PF00168_PF00169_PF00211_PF00226_PF00240_PF00373_PF00412_PF00415_PF00433_PF00435_PF00437_PF00498_PF00503_PF00514_PF00531_PF00536_PF00564_PF00595_PF00611_PF00612_PF00615_PF00619_PF00621_PF00625_PF00627_PF00628_PF00629_PF00650_PF00659_PF00754_PF00757_PF00779…
PF07714	PF00069_PF00757_PF01030_PF01636_PF07714_PF14531_PF14843	PF00005_PF00017_PF00018_PF00023_PF00025_PF00027_PF00028_PF00035_PF00036_PF00041_PF00047_PF00051_PF00053_PF00057_PF00063_PF00069_PF00071_PF00130_PF00168_PF00169_PF00211_PF00226_PF00240_PF00373_PF00412_PF00415_PF00433_PF00435_PF00437_PF00498_PF00503_PF00514_PF00531_PF00536_PF00564_PF00595_PF00611_PF00612_PF00615_PF00619_PF00621_PF00625_PF00627_PF00628_PF00629_PF00650_PF00659_PF00754_PF00757_PF00779…
PF07714	PF00069_PF01636_PF07714_PF08515	PF00005_PF00017_PF00018_PF00023_PF00025_PF00027_PF00028_PF00035_PF00036_PF00041_PF00047_PF00051_PF00053_PF00057_PF00063_PF00069_PF00071_PF00130_PF00168_PF00169_PF00211_PF00226_PF00240_PF00373_PF00412_PF00415_PF00433_PF00435_PF00437_PF00498_PF00503_PF00514_PF00531_PF00536_PF00564_PF00595_PF00611_PF00612_PF00615_PF00619_PF00621_PF00625_PF00627_PF00628_PF00629_PF00650_PF00659_PF00754_PF00757_PF00779…
PF07714	PF00069_PF00130_PF00433_PF01636_PF03107_PF07714_PF13901_PF14531_PF16744	PF00005_PF00017_PF00018_PF00023_PF00025_PF00027_PF00028_PF00035_PF00036_PF00041_PF00047_PF00051_PF00053_PF00057_PF00063_PF00069_PF00071_PF00130_PF00168_PF00169_PF00211_PF00226_PF00240_PF00373_PF00412_PF00415_PF00433_PF00435_PF00437_PF00498_PF00503_PF00514_PF00531_PF00536_PF00564_PF00595_PF00611_PF00612_PF00615_PF00619_PF00621_PF00625_PF00627_PF00628_PF00629_PF00650_PF00659_PF00754_PF00757_PF00779…
PF07714	PF00069_PF00615_PF07714	PF00005_PF00017_PF00018_PF00023_PF00025_PF00027_PF00028_PF00035_PF00036_PF00041_PF00047_PF00051_PF00053_PF00057_PF00063_PF00069_PF00071_PF00130_PF00168_PF00169_PF00211_PF00226_PF00240_PF00373_PF00412_PF00415_PF00433_PF00435_PF00437_PF00498_PF00503_PF00514_PF00531_PF00536_PF00564_PF00595_PF00611_PF00612_PF00615_PF00619_PF00621_PF00625_PF00627_PF00628_PF00629_PF00650_PF00659_PF00754_PF00757_PF00779…
PF07714	PF00069_PF00130_PF00168_PF00433_PF07714_PF14531	PF00005_PF00017_PF00018_PF00023_PF00025_PF00027_PF00028_PF00035_PF00036_PF00041_PF00047_PF00051_PF00053_PF00057_PF00063_PF00069_PF00071_PF00130_PF00168_PF00169_PF00211_PF00226_PF00240_PF00373_PF00412_PF00415_PF00433_PF00435_PF00437_PF00498_PF00503_PF00514_PF00531_PF00536_PF00564_PF00595_PF00611_PF00612_PF00615_PF00619_PF00621_PF00625_PF00627_PF00628_PF00629_PF00650_PF00659_PF00754_PF00757_PF00779…
PF07714	PF00069_PF07714_PF07751_PF11629	PF00005_PF00017_PF00018_PF00023_PF00025_PF00027_PF00028_PF00035_PF00036_PF00041_PF00047_PF00051_PF00053_PF00057_PF00063_PF00069_PF00071_PF00130_PF00168_PF00169_PF00211_PF00226_PF00240_PF00373_PF00412_PF00415_PF00433_PF00435_PF00437_PF00498_PF00503_PF00514_PF00531_PF00536_PF00564_PF00595_PF00611_PF00612_PF00615_PF00619_PF00621_PF00625_PF00627_PF00628_PF00629_PF00650_PF00659_PF00754_PF00757_PF00779…
PF07714	PF00069_PF00786_PF01636_PF07714_PF08148_PF11942_PF14531	PF00005_PF00017_PF00018_PF00023_PF00025_PF00027_PF00028_PF00035_PF00036_PF00041_PF00047_PF00051_PF00053_PF00057_PF00063_PF00069_PF00071_PF00130_PF00168_PF00169_PF00211_PF00226_PF00240_PF00373_PF00412_PF00415_PF00433_PF00435_PF00437_PF00498_PF00503_PF00514_PF00531_PF00536_PF00564_PF00595_PF00611_PF00612_PF00615_PF00619_PF00621_PF00625_PF00627_PF00628_PF00629_PF00650_PF00659_PF00754_PF00757_PF00779…
PF07714	PF00069_PF00130_PF00169_PF01636_PF07714_PF08912_PF09304	PF00005_PF00017_PF00018_PF00023_PF00025_PF00027_PF00028_PF00035_PF00036_PF00041_PF00047_PF00051_PF00053_PF00057_PF00063_PF00069_PF00071_PF00130_PF00168_PF00169_PF00211_PF00226_PF00240_PF00373_PF00412_PF00415_PF00433_PF00435_PF00437_PF00498_PF00503_PF00514_PF00531_PF00536_PF00564_PF00595_PF00611_PF00612_PF00615_PF00619_PF00621_PF00625_PF00627_PF00628_PF00629_PF00650_PF00659_PF00754_PF00757_PF00779…
PF07714	PF00069_PF00130_PF00169_PF01636_PF02185_PF07714_PF08912	PF00005_PF00017_PF00018_PF00023_PF00025_PF00027_PF00028_PF00035_PF00036_PF00041_PF00047_PF00051_PF00053_PF00057_PF00063_PF00069_PF00071_PF00130_PF00168_PF00169_PF00211_PF00226_PF00240_PF00373_PF00412_PF00415_PF00433_PF00435_PF00437_PF00498_PF00503_PF00514_PF00531_PF00536_PF00564_PF00595_PF00611_PF00612_PF00615_PF00619_PF00621_PF00625_PF00627_PF00628_PF00629_PF00650_PF00659_PF00754_PF00757_PF00779…
PF07714	PF00047_PF00069_PF01392_PF06365_PF07654_PF07679_PF07686_PF07714_PF08205_PF13895_PF13927_PF14531_PF16706	PF00005_PF00017_PF00018_PF00023_PF00025_PF00027_PF00028_PF00035_PF00036_PF00041_PF00047_PF00051_PF00053_PF00057_PF00063_PF00069_PF00071_PF00130_PF00168_PF00169_PF00211_PF00226_PF00240_PF00373_PF00412_PF00415_PF00433_PF00435_PF00437_PF00498_PF00503_PF00514_PF00531_PF00536_PF00564_PF00595_PF00611_PF00612_PF00615_PF00619_PF00621_PF00625_PF00627_PF00628_PF00629_PF00650_PF00659_PF00754_PF00757_PF00779…
PF07714	PF00069_PF01636_PF02149_PF06293_PF07714_PF14531	PF00005_PF00017_PF00018_PF00023_PF00025_PF00027_PF00028_PF00035_PF00036_PF00041_PF00047_PF00051_PF00053_PF00057_PF00063_PF00069_PF00071_PF00130_PF00168_PF00169_PF00211_PF00226_PF00240_PF00373_PF00412_PF00415_PF00433_PF00435_PF00437_PF00498_PF00503_PF00514_PF00531_PF00536_PF00564_PF00595_PF00611_PF00612_PF00615_PF00619_PF00621_PF00625_PF00627_PF00628_PF00629_PF00650_PF00659_PF00754_PF00757_PF00779…
PF07714	PF00017_PF00069_PF01636_PF06293_PF07714_PF14531	PF00005_PF00017_PF00018_PF00023_PF00025_PF00027_PF00028_PF00035_PF00036_PF00041_PF00047_PF00051_PF00053_PF00057_PF00063_PF00069_PF00071_PF00130_PF00168_PF00169_PF00211_PF00226_PF00240_PF00373_PF00412_PF00415_PF00433_PF00435_PF00437_PF00498_PF00503_PF00514_PF00531_PF00536_PF00564_PF00595_PF00611_PF00612_PF00615_PF00619_PF00621_PF00625_PF00627_PF00628_PF00629_PF00650_PF00659_PF00754_PF00757_PF00779…
PF07714	PF00028_PF00069_PF07714	PF00005_PF00017_PF00018_PF00023_PF00025_PF00027_PF00028_PF00035_PF00036_PF00041_PF00047_PF00051_PF00053_PF00057_PF00063_PF00069_PF00071_PF00130_PF00168_PF00169_PF00211_PF00226_PF00240_PF00373_PF00412_PF00415_PF00433_PF00435_PF00437_PF00498_PF00503_PF00514_PF00531_PF00536_PF00564_PF00595_PF00611_PF00612_PF00615_PF00619_PF00621_PF00625_PF00627_PF00628_PF00629_PF00650_PF00659_PF00754_PF00757_PF00779…
PF07714	PF00069_PF07714_PF13281_PF14531	PF00005_PF00017_PF00018_PF00023_PF00025_PF00027_PF00028_PF00035_PF00036_PF00041_PF00047_PF00051_PF00053_PF00057_PF00063_PF00069_PF00071_PF00130_PF00168_PF00169_PF00211_PF00226_PF00240_PF00373_PF00412_PF00415_PF00433_PF00435_PF00437_PF00498_PF00503_PF00514_PF00531_PF00536_PF00564_PF00595_PF00611_PF00612_PF00615_PF00619_PF00621_PF00625_PF00627_PF00628_PF00629_PF00650_PF00659_PF00754_PF00757_PF00779…
PF07714	PF00069_PF00627_PF01636_PF01881_PF07714_PF14531	PF00005_PF00017_PF00018_PF00023_PF00025_PF00027_PF00028_PF00035_PF00036_PF00041_PF00047_PF00051_PF00053_PF00057_PF00063_PF00069_PF00071_PF00130_PF00168_PF00169_PF00211_PF00226_PF00240_PF00373_PF00412_PF00415_PF00433_PF00435_PF00437_PF00498_PF00503_PF00514_PF00531_PF00536_PF00564_PF00595_PF00611_PF00612_PF00615_PF00619_PF00621_PF00625_PF00627_PF00628_PF00629_PF00650_PF00659_PF00754_PF00757_PF00779…
PF07714	PF00069_PF01064_PF01636_PF07714_PF08515	PF00005_PF00017_PF00018_PF00023_PF00025_PF00027_PF00028_PF00035_PF00036_PF00041_PF00047_PF00051_PF00053_PF00057_PF00063_PF00069_PF00071_PF00130_PF00168_PF00169_PF00211_PF00226_PF00240_PF00373_PF00412_PF00415_PF00433_PF00435_PF00437_PF00498_PF00503_PF00514_PF00531_PF00536_PF00564_PF00595_PF00611_PF00612_PF00615_PF00619_PF00621_PF00625_PF00627_PF00628_PF00629_PF00650_PF00659_PF00754_PF00757_PF00779…
PF07714	PF00028_PF00069_PF01163_PF07714	PF00005_PF00017_PF00018_PF00023_PF00025_PF00027_PF00028_PF00035_PF00036_PF00041_PF00047_PF00051_PF00053_PF00057_PF00063_PF00069_PF00071_PF00130_PF00168_PF00169_PF00211_PF00226_PF00240_PF00373_PF00412_PF00415_PF00433_PF00435_PF00437_PF00498_PF00503_PF00514_PF00531_PF00536_PF00564_PF00595_PF00611_PF00612_PF00615_PF00619_PF00621_PF00625_PF00627_PF00628_PF00629_PF00650_PF00659_PF00754_PF00757_PF00779…
PF07714	PF00041_PF00047_PF00069_PF07679_PF07714_PF07974_PF12661_PF13895_PF13927_PF16656	PF00005_PF00017_PF00018_PF00023_PF00025_PF00027_PF00028_PF00035_PF00036_PF00041_PF00047_PF00051_PF00053_PF00057_PF00063_PF00069_PF00071_PF00130_PF00168_PF00169_PF00211_PF00226_PF00240_PF00373_PF00412_PF00415_PF00433_PF00435_PF00437_PF00498_PF00503_PF00514_PF00531_PF00536_PF00564_PF00595_PF00611_PF00612_PF00615_PF00619_PF00621_PF00625_PF00627_PF00628_PF00629_PF00650_PF00659_PF00754_PF00757_PF00779…
PF07714	PF00047_PF00069_PF07679_PF07714_PF12799_PF13855_PF13895_PF13927_PF16920	PF00005_PF00017_PF00018_PF00023_PF00025_PF00027_PF00028_PF00035_PF00036_PF00041_PF00047_PF00051_PF00053_PF00057_PF00063_PF00069_PF00071_PF00130_PF00168_PF00169_PF00211_PF00226_PF00240_PF00373_PF00412_PF00415_PF00433_PF00435_PF00437_PF00498_PF00503_PF00514_PF00531_PF00536_PF00564_PF00595_PF00611_PF00612_PF00615_PF00619_PF00621_PF00625_PF00627_PF00628_PF00629_PF00650_PF00659_PF00754_PF00757_PF00779…
PF07714	PF00047_PF00069_PF07679_PF07686_PF07714_PF08205_PF13895_PF13927_PF16680_PF16681_PF16706	PF00005_PF00017_PF00018_PF00023_PF00025_PF00027_PF00028_PF00035_PF00036_PF00041_PF00047_PF00051_PF00053_PF00057_PF00063_PF00069_PF00071_PF00130_PF00168_PF00169_PF00211_PF00226_PF00240_PF00373_PF00412_PF00415_PF00433_PF00435_PF00437_PF00498_PF00503_PF00514_PF00531_PF00536_PF00564_PF00595_PF00611_PF00612_PF00615_PF00619_PF00621_PF00625_PF00627_PF00628_PF00629_PF00650_PF00659_PF00754_PF00757_PF00779…
PF07714	PF00069_PF01163_PF01636_PF05761_PF06293_PF07714_PF14531	PF00005_PF00017_PF00018_PF00023_PF00025_PF00027_PF00028_PF00035_PF00036_PF00041_PF00047_PF00051_PF00053_PF00057_PF00063_PF00069_PF00071_PF00130_PF00168_PF00169_PF00211_PF00226_PF00240_PF00373_PF00412_PF00415_PF00433_PF00435_PF00437_PF00498_PF00503_PF00514_PF00531_PF00536_PF00564_PF00595_PF00611_PF00612_PF00615_PF00619_PF00621_PF00625_PF00627_PF00628_PF00629_PF00650_PF00659_PF00754_PF00757_PF00779…
PF07714	PF00069_PF00433_PF01636_PF06293_PF07714_PF14531	PF00005_PF00017_PF00018_PF00023_PF00025_PF00027_PF00028_PF00035_PF00036_PF00041_PF00047_PF00051_PF00053_PF00057_PF00063_PF00069_PF00071_PF00130_PF00168_PF00169_PF00211_PF00226_PF00240_PF00373_PF00412_PF00415_PF00433_PF00435_PF00437_PF00498_PF00503_PF00514_PF00531_PF00536_PF00564_PF00595_PF00611_PF00612_PF00615_PF00619_PF00621_PF00625_PF00627_PF00628_PF00629_PF00650_PF00659_PF00754_PF00757_PF00779…
PF07714	PF00017_PF00069_PF00169_PF00779_PF07714_PF14531_PF15409	PF00005_PF00017_PF00018_PF00023_PF00025_PF00027_PF00028_PF00035_PF00036_PF00041_PF00047_PF00051_PF00053_PF00057_PF00063_PF00069_PF00071_PF00130_PF00168_PF00169_PF00211_PF00226_PF00240_PF00373_PF00412_PF00415_PF00433_PF00435_PF00437_PF00498_PF00503_PF00514_PF00531_PF00536_PF00564_PF00595_PF00611_PF00612_PF00615_PF00619_PF00621_PF00625_PF00627_PF00628_PF00629_PF00650_PF00659_PF00754_PF00757_PF00779…
PF07714	PF00069_PF00130_PF00169_PF00433_PF00780_PF07387_PF07714	PF00005_PF00017_PF00018_PF00023_PF00025_PF00027_PF00028_PF00035_PF00036_PF00041_PF00047_PF00051_PF00053_PF00057_PF00063_PF00069_PF00071_PF00130_PF00168_PF00169_PF00211_PF00226_PF00240_PF00373_PF00412_PF00415_PF00433_PF00435_PF00437_PF00498_PF00503_PF00514_PF00531_PF00536_PF00564_PF00595_PF00611_PF00612_PF00615_PF00619_PF00621_PF00625_PF00627_PF00628_PF00629_PF00650_PF00659_PF00754_PF00757_PF00779…
PF07714	PF00017_PF00018_PF00069_PF00169_PF00779_PF06347_PF07653_PF07714_PF08239_PF14604_PF15409	PF00005_PF00017_PF00018_PF00023_PF00025_PF00027_PF00028_PF00035_PF00036_PF00041_PF00047_PF00051_PF00053_PF00057_PF00063_PF00069_PF00071_PF00130_PF00168_PF00169_PF00211_PF00226_PF00240_PF00373_PF00412_PF00415_PF00433_PF00435_PF00437_PF00498_PF00503_PF00514_PF00531_PF00536_PF00564_PF00595_PF00611_PF00612_PF00615_PF00619_PF00621_PF00625_PF00627_PF00628_PF00629_PF00650_PF00659_PF00754_PF00757_PF00779…
PF07714	PF00017_PF00018_PF00069_PF07653_PF07714_PF08239_PF08919_PF14531_PF14604	PF00005_PF00017_PF00018_PF00023_PF00025_PF00027_PF00028_PF00035_PF00036_PF00041_PF00047_PF00051_PF00053_PF00057_PF00063_PF00069_PF00071_PF00130_PF00168_PF00169_PF00211_PF00226_PF00240_PF00373_PF00412_PF00415_PF00433_PF00435_PF00437_PF00498_PF00503_PF00514_PF00531_PF00536_PF00564_PF00595_PF00611_PF00612_PF00615_PF00619_PF00621_PF00625_PF00627_PF00628_PF00629_PF00650_PF00659_PF00754_PF00757_PF00779…
PF07714	PF00069_PF00595_PF01163_PF01636_PF07714_PF08926_PF13180_PF14531_PF14685	PF00005_PF00017_PF00018_PF00023_PF00025_PF00027_PF00028_PF00035_PF00036_PF00041_PF00047_PF00051_PF00053_PF00057_PF00063_PF00069_PF00071_PF00130_PF00168_PF00169_PF00211_PF00226_PF00240_PF00373_PF00412_PF00415_PF00433_PF00435_PF00437_PF00498_PF00503_PF00514_PF00531_PF00536_PF00564_PF00595_PF00611_PF00612_PF00615_PF00619_PF00621_PF00625_PF00627_PF00628_PF00629_PF00650_PF00659_PF00754_PF00757_PF00779…
PF07714	PF00069_PF00531_PF01163_PF06293_PF07714_PF12721_PF14531	PF00005_PF00017_PF00018_PF00023_PF00025_PF00027_PF00028_PF00035_PF00036_PF00041_PF00047_PF00051_PF00053_PF00057_PF00063_PF00069_PF00071_PF00130_PF00168_PF00169_PF00211_PF00226_PF00240_PF00373_PF00412_PF00415_PF00433_PF00435_PF00437_PF00498_PF00503_PF00514_PF00531_PF00536_PF00564_PF00595_PF00611_PF00612_PF00615_PF00619_PF00621_PF00625_PF00627_PF00628_PF00629_PF00650_PF00659_PF00754_PF00757_PF00779…
PF07714	PF00069_PF01064_PF07714_PF08515	PF00005_PF00017_PF00018_PF00023_PF00025_PF00027_PF00028_PF00035_PF00036_PF00041_PF00047_PF00051_PF00053_PF00057_PF00063_PF00069_PF00071_PF00130_PF00168_PF00169_PF00211_PF00226_PF00240_PF00373_PF00412_PF00415_PF00433_PF00435_PF00437_PF00498_PF00503_PF00514_PF00531_PF00536_PF00564_PF00595_PF00611_PF00612_PF00615_PF00619_PF00621_PF00625_PF00627_PF00628_PF00629_PF00650_PF00659_PF00754_PF00757_PF00779…
PF07714	PF00069_PF01636_PF03793_PF07714_PF14531	PF00005_PF00017_PF00018_PF00023_PF00025_PF00027_PF00028_PF00035_PF00036_PF00041_PF00047_PF00051_PF00053_PF00057_PF00063_PF00069_PF00071_PF00130_PF00168_PF00169_PF00211_PF00226_PF00240_PF00373_PF00412_PF00415_PF00433_PF00435_PF00437_PF00498_PF00503_PF00514_PF00531_PF00536_PF00564_PF00595_PF00611_PF00612_PF00615_PF00619_PF00621_PF00625_PF00627_PF00628_PF00629_PF00650_PF00659_PF00754_PF00757_PF00779…
PF07714	PF00069_PF04655_PF06293_PF07714	PF00005_PF00017_PF00018_PF00023_PF00025_PF00027_PF00028_PF00035_PF00036_PF00041_PF00047_PF00051_PF00053_PF00057_PF00063_PF00069_PF00071_PF00130_PF00168_PF00169_PF00211_PF00226_PF00240_PF00373_PF00412_PF00415_PF00433_PF00435_PF00437_PF00498_PF00503_PF00514_PF00531_PF00536_PF00564_PF00595_PF00611_PF00612_PF00615_PF00619_PF00621_PF00625_PF00627_PF00628_PF00629_PF00650_PF00659_PF00754_PF00757_PF00779…
PF07714	PF00069_PF01163_PF01636_PF07714_PF07719_PF10602_PF12773_PF13240_PF14559_PF16918_PF16919	PF00005_PF00017_PF00018_PF00023_PF00025_PF00027_PF00028_PF00035_PF00036_PF00041_PF00047_PF00051_PF00053_PF00057_PF00063_PF00069_PF00071_PF00130_PF00168_PF00169_PF00211_PF00226_PF00240_PF00373_PF00412_PF00415_PF00433_PF00435_PF00437_PF00498_PF00503_PF00514_PF00531_PF00536_PF00564_PF00595_PF00611_PF00612_PF00615_PF00619_PF00621_PF00625_PF00627_PF00628_PF00629_PF00650_PF00659_PF00754_PF00757_PF00779…
PF07714	PF00069_PF01163_PF07714_PF13095	PF00005_PF00017_PF00018_PF00023_PF00025_PF00027_PF00028_PF00035_PF00036_PF00041_PF00047_PF00051_PF00053_PF00057_PF00063_PF00069_PF00071_PF00130_PF00168_PF00169_PF00211_PF00226_PF00240_PF00373_PF00412_PF00415_PF00433_PF00435_PF00437_PF00498_PF00503_PF00514_PF00531_PF00536_PF00564_PF00595_PF00611_PF00612_PF00615_PF00619_PF00621_PF00625_PF00627_PF00628_PF00629_PF00650_PF00659_PF00754_PF00757_PF00779…
PF07714	PF00027_PF00069_PF07714_PF14531_PF16808	PF00005_PF00017_PF00018_PF00023_PF00025_PF00027_PF00028_PF00035_PF00036_PF00041_PF00047_PF00051_PF00053_PF00057_PF00063_PF00069_PF00071_PF00130_PF00168_PF00169_PF00211_PF00226_PF00240_PF00373_PF00412_PF00415_PF00433_PF00435_PF00437_PF00498_PF00503_PF00514_PF00531_PF00536_PF00564_PF00595_PF00611_PF00612_PF00615_PF00619_PF00621_PF00625_PF00627_PF00628_PF00629_PF00650_PF00659_PF00754_PF00757_PF00779…
PF07714	PF00069_PF00168_PF00433_PF02185_PF07714_PF14531_PF15456	PF00005_PF00017_PF00018_PF00023_PF00025_PF00027_PF00028_PF00035_PF00036_PF00041_PF00047_PF00051_PF00053_PF00057_PF00063_PF00069_PF00071_PF00130_PF00168_PF00169_PF00211_PF00226_PF00240_PF00373_PF00412_PF00415_PF00433_PF00435_PF00437_PF00498_PF00503_PF00514_PF00531_PF00536_PF00564_PF00595_PF00611_PF00612_PF00615_PF00619_PF00621_PF00625_PF00627_PF00628_PF00629_PF00650_PF00659_PF00754_PF00757_PF00779…
PF07714	PF00069_PF01064_PF07714_PF08515_PF13095	PF00005_PF00017_PF00018_PF00023_PF00025_PF00027_PF00028_PF00035_PF00036_PF00041_PF00047_PF00051_PF00053_PF00057_PF00063_PF00069_PF00071_PF00130_PF00168_PF00169_PF00211_PF00226_PF00240_PF00373_PF00412_PF00415_PF00433_PF00435_PF00437_PF00498_PF00503_PF00514_PF00531_PF00536_PF00564_PF00595_PF00611_PF00612_PF00615_PF00619_PF00621_PF00625_PF00627_PF00628_PF00629_PF00650_PF00659_PF00754_PF00757_PF00779…
PF07714	PF00027_PF00069_PF07714_PF12072_PF13095_PF14531_PF17060	PF00005_PF00017_PF00018_PF00023_PF00025_PF00027_PF00028_PF00035_PF00036_PF00041_PF00047_PF00051_PF00053_PF00057_PF00063_PF00069_PF00071_PF00130_PF00168_PF00169_PF00211_PF00226_PF00240_PF00373_PF00412_PF00415_PF00433_PF00435_PF00437_PF00498_PF00503_PF00514_PF00531_PF00536_PF00564_PF00595_PF00611_PF00612_PF00615_PF00619_PF00621_PF00625_PF00627_PF00628_PF00629_PF00650_PF00659_PF00754_PF00757_PF00779…
PF07714	PF00041_PF00069_PF00536_PF01108_PF01404_PF07647_PF07699_PF07714_PF14292_PF14575_PF16656_PF16893	PF00005_PF00017_PF00018_PF00023_PF00025_PF00027_PF00028_PF00035_PF00036_PF00041_PF00047_PF00051_PF00053_PF00057_PF00063_PF00069_PF00071_PF00130_PF00168_PF00169_PF00211_PF00226_PF00240_PF00373_PF00412_PF00415_PF00433_PF00435_PF00437_PF00498_PF00503_PF00514_PF00531_PF00536_PF00564_PF00595_PF00611_PF00612_PF00615_PF00619_PF00621_PF00625_PF00627_PF00628_PF00629_PF00650_PF00659_PF00754_PF00757_PF00779…
PF07714	PF00069_PF07714_PF14531_PF15440	PF00005_PF00017_PF00018_PF00023_PF00025_PF00027_PF00028_PF00035_PF00036_PF00041_PF00047_PF00051_PF00053_PF00057_PF00063_PF00069_PF00071_PF00130_PF00168_PF00169_PF00211_PF00226_PF00240_PF00373_PF00412_PF00415_PF00433_PF00435_PF00437_PF00498_PF00503_PF00514_PF00531_PF00536_PF00564_PF00595_PF00611_PF00612_PF00615_PF00619_PF00621_PF00625_PF00627_PF00628_PF00629_PF00650_PF00659_PF00754_PF00757_PF00779…
PF07714	PF00069_PF00498_PF06293_PF07714_PF14531	PF00005_PF00017_PF00018_PF00023_PF00025_PF00027_PF00028_PF00035_PF00036_PF00041_PF00047_PF00051_PF00053_PF00057_PF00063_PF00069_PF00071_PF00130_PF00168_PF00169_PF00211_PF00226_PF00240_PF00373_PF00412_PF00415_PF00433_PF00435_PF00437_PF00498_PF00503_PF00514_PF00531_PF00536_PF00564_PF00595_PF00611_PF00612_PF00615_PF00619_PF00621_PF00625_PF00627_PF00628_PF00629_PF00650_PF00659_PF00754_PF00757_PF00779…
PF07714	PF00069_PF01636_PF05300_PF07714_PF14531	PF00005_PF00017_PF00018_PF00023_PF00025_PF00027_PF00028_PF00035_PF00036_PF00041_PF00047_PF00051_PF00053_PF00057_PF00063_PF00069_PF00071_PF00130_PF00168_PF00169_PF00211_PF00226_PF00240_PF00373_PF00412_PF00415_PF00433_PF00435_PF00437_PF00498_PF00503_PF00514_PF00531_PF00536_PF00564_PF00595_PF00611_PF00612_PF00615_PF00619_PF00621_PF00625_PF00627_PF00628_PF00629_PF00650_PF00659_PF00754_PF00757_PF00779…
PF07714	PF00069_PF00130_PF00433_PF00564_PF01636_PF03107_PF07714_PF14531	PF00005_PF00017_PF00018_PF00023_PF00025_PF00027_PF00028_PF00035_PF00036_PF00041_PF00047_PF00051_PF00053_PF00057_PF00063_PF00069_PF00071_PF00130_PF00168_PF00169_PF00211_PF00226_PF00240_PF00373_PF00412_PF00415_PF00433_PF00435_PF00437_PF00498_PF00503_PF00514_PF00531_PF00536_PF00564_PF00595_PF00611_PF00612_PF00615_PF00619_PF00621_PF00625_PF00627_PF00628_PF00629_PF00650_PF00659_PF00754_PF00757_PF00779…
PF07714	PF00069_PF00754_PF06403_PF07714_PF14531	PF00005_PF00017_PF00018_PF00023_PF00025_PF00027_PF00028_PF00035_PF00036_PF00041_PF00047_PF00051_PF00053_PF00057_PF00063_PF00069_PF00071_PF00130_PF00168_PF00169_PF00211_PF00226_PF00240_PF00373_PF00412_PF00415_PF00433_PF00435_PF00437_PF00498_PF00503_PF00514_PF00531_PF00536_PF00564_PF00595_PF00611_PF00612_PF00615_PF00619_PF00621_PF00625_PF00627_PF00628_PF00629_PF00650_PF00659_PF00754_PF00757_PF00779…
PF07714	PF00017_PF00018_PF00069_PF01636_PF07653_PF07714_PF14531_PF14604	PF00005_PF00017_PF00018_PF00023_PF00025_PF00027_PF00028_PF00035_PF00036_PF00041_PF00047_PF00051_PF00053_PF00057_PF00063_PF00069_PF00071_PF00130_PF00168_PF00169_PF00211_PF00226_PF00240_PF00373_PF00412_PF00415_PF00433_PF00435_PF00437_PF00498_PF00503_PF00514_PF00531_PF00536_PF00564_PF00595_PF00611_PF00612_PF00615_PF00619_PF00621_PF00625_PF00627_PF00628_PF00629_PF00650_PF00659_PF00754_PF00757_PF00779…
PF07714	PF00041_PF00069_PF01636_PF07714_PF07974_PF10430_PF12661_PF16656_PF16893	PF00005_PF00017_PF00018_PF00023_PF00025_PF00027_PF00028_PF00035_PF00036_PF00041_PF00047_PF00051_PF00053_PF00057_PF00063_PF00069_PF00071_PF00130_PF00168_PF00169_PF00211_PF00226_PF00240_PF00373_PF00412_PF00415_PF00433_PF00435_PF00437_PF00498_PF00503_PF00514_PF00531_PF00536_PF00564_PF00595_PF00611_PF00612_PF00615_PF00619_PF00621_PF00625_PF00627_PF00628_PF00629_PF00650_PF00659_PF00754_PF00757_PF00779…
PF07714	PF00069_PF07714_PF12202_PF14531	PF00005_PF00017_PF00018_PF00023_PF00025_PF00027_PF00028_PF00035_PF00036_PF00041_PF00047_PF00051_PF00053_PF00057_PF00063_PF00069_PF00071_PF00130_PF00168_PF00169_PF00211_PF00226_PF00240_PF00373_PF00412_PF00415_PF00433_PF00435_PF00437_PF00498_PF00503_PF00514_PF00531_PF00536_PF00564_PF00595_PF00611_PF00612_PF00615_PF00619_PF00621_PF00625_PF00627_PF00628_PF00629_PF00650_PF00659_PF00754_PF00757_PF00779…
PF07714	PF00069_PF00130_PF00169_PF00433_PF00780_PF00786_PF07714_PF08826_PF15796	PF00005_PF00017_PF00018_PF00023_PF00025_PF00027_PF00028_PF00035_PF00036_PF00041_PF00047_PF00051_PF00053_PF00057_PF00063_PF00069_PF00071_PF00130_PF00168_PF00169_PF00211_PF00226_PF00240_PF00373_PF00412_PF00415_PF00433_PF00435_PF00437_PF00498_PF00503_PF00514_PF00531_PF00536_PF00564_PF00595_PF00611_PF00612_PF00615_PF00619_PF00621_PF00625_PF00627_PF00628_PF00629_PF00650_PF00659_PF00754_PF00757_PF00779…
PF07714	PF00069_PF03792_PF07714_PF14531	PF00005_PF00017_PF00018_PF00023_PF00025_PF00027_PF00028_PF00035_PF00036_PF00041_PF00047_PF00051_PF00053_PF00057_PF00063_PF00069_PF00071_PF00130_PF00168_PF00169_PF00211_PF00226_PF00240_PF00373_PF00412_PF00415_PF00433_PF00435_PF00437_PF00498_PF00503_PF00514_PF00531_PF00536_PF00564_PF00595_PF00611_PF00612_PF00615_PF00619_PF00621_PF00625_PF00627_PF00628_PF00629_PF00650_PF00659_PF00754_PF00757_PF00779…
PF07714	PF00069_PF01163_PF04316_PF06293_PF07714_PF14531	PF00005_PF00017_PF00018_PF00023_PF00025_PF00027_PF00028_PF00035_PF00036_PF00041_PF00047_PF00051_PF00053_PF00057_PF00063_PF00069_PF00071_PF00130_PF00168_PF00169_PF00211_PF00226_PF00240_PF00373_PF00412_PF00415_PF00433_PF00435_PF00437_PF00498_PF00503_PF00514_PF00531_PF00536_PF00564_PF00595_PF00611_PF00612_PF00615_PF00619_PF00621_PF00625_PF00627_PF00628_PF00629_PF00650_PF00659_PF00754_PF00757_PF00779…
PF07714	PF00069_PF05218_PF07714_PF14531_PF17045	PF00005_PF00017_PF00018_PF00023_PF00025_PF00027_PF00028_PF00035_PF00036_PF00041_PF00047_PF00051_PF00053_PF00057_PF00063_PF00069_PF00071_PF00130_PF00168_PF00169_PF00211_PF00226_PF00240_PF00373_PF00412_PF00415_PF00433_PF00435_PF00437_PF00498_PF00503_PF00514_PF00531_PF00536_PF00564_PF00595_PF00611_PF00612_PF00615_PF00619_PF00621_PF00625_PF00627_PF00628_PF00629_PF00650_PF00659_PF00754_PF00757_PF00779…
PF07714	PF00069_PF01636_PF06293_PF07714_PF14531_PF15279	PF00005_PF00017_PF00018_PF00023_PF00025_PF00027_PF00028_PF00035_PF00036_PF00041_PF00047_PF00051_PF00053_PF00057_PF00063_PF00069_PF00071_PF00130_PF00168_PF00169_PF00211_PF00226_PF00240_PF00373_PF00412_PF00415_PF00433_PF00435_PF00437_PF00498_PF00503_PF00514_PF00531_PF00536_PF00564_PF00595_PF00611_PF00612_PF00615_PF00619_PF00621_PF00625_PF00627_PF00628_PF00629_PF00650_PF00659_PF00754_PF00757_PF00779…
PF07714	PF00069_PF01163_PF06293_PF07714_PF10620_PF13095_PF14531	PF00005_PF00017_PF00018_PF00023_PF00025_PF00027_PF00028_PF00035_PF00036_PF00041_PF00047_PF00051_PF00053_PF00057_PF00063_PF00069_PF00071_PF00130_PF00168_PF00169_PF00211_PF00226_PF00240_PF00373_PF00412_PF00415_PF00433_PF00435_PF00437_PF00498_PF00503_PF00514_PF00531_PF00536_PF00564_PF00595_PF00611_PF00612_PF00615_PF00619_PF00621_PF00625_PF00627_PF00628_PF00629_PF00650_PF00659_PF00754_PF00757_PF00779…
PF07714	PF00027_PF00069_PF01636_PF06293_PF07714_PF07883_PF14531	PF00005_PF00017_PF00018_PF00023_PF00025_PF00027_PF00028_PF00035_PF00036_PF00041_PF00047_PF00051_PF00053_PF00057_PF00063_PF00069_PF00071_PF00130_PF00168_PF00169_PF00211_PF00226_PF00240_PF00373_PF00412_PF00415_PF00433_PF00435_PF00437_PF00498_PF00503_PF00514_PF00531_PF00536_PF00564_PF00595_PF00611_PF00612_PF00615_PF00619_PF00621_PF00625_PF00627_PF00628_PF00629_PF00650_PF00659_PF00754_PF00757_PF00779…
PF07714	PF00027_PF00069_PF07714_PF07883_PF14531	PF00005_PF00017_PF00018_PF00023_PF00025_PF00027_PF00028_PF00035_PF00036_PF00041_PF00047_PF00051_PF00053_PF00057_PF00063_PF00069_PF00071_PF00130_PF00168_PF00169_PF00211_PF00226_PF00240_PF00373_PF00412_PF00415_PF00433_PF00435_PF00437_PF00498_PF00503_PF00514_PF00531_PF00536_PF00564_PF00595_PF00611_PF00612_PF00615_PF00619_PF00621_PF00625_PF00627_PF00628_PF00629_PF00650_PF00659_PF00754_PF00757_PF00779…
PF07714	PF00036_PF00069_PF01636_PF06293_PF07714_PF10591_PF12763_PF13202_PF13405_PF13499_PF13833_PF14531	PF00005_PF00017_PF00018_PF00023_PF00025_PF00027_PF00028_PF00035_PF00036_PF00041_PF00047_PF00051_PF00053_PF00057_PF00063_PF00069_PF00071_PF00130_PF00168_PF00169_PF00211_PF00226_PF00240_PF00373_PF00412_PF00415_PF00433_PF00435_PF00437_PF00498_PF00503_PF00514_PF00531_PF00536_PF00564_PF00595_PF00611_PF00612_PF00615_PF00619_PF00621_PF00625_PF00627_PF00628_PF00629_PF00650_PF00659_PF00754_PF00757_PF00779…
PF07714	PF00036_PF00069_PF01636_PF06293_PF07714_PF10591_PF12763_PF13202_PF13405_PF13499_PF13833_PF14658	PF00005_PF00017_PF00018_PF00023_PF00025_PF00027_PF00028_PF00035_PF00036_PF00041_PF00047_PF00051_PF00053_PF00057_PF00063_PF00069_PF00071_PF00130_PF00168_PF00169_PF00211_PF00226_PF00240_PF00373_PF00412_PF00415_PF00433_PF00435_PF00437_PF00498_PF00503_PF00514_PF00531_PF00536_PF00564_PF00595_PF00611_PF00612_PF00615_PF00619_PF00621_PF00625_PF00627_PF00628_PF00629_PF00650_PF00659_PF00754_PF00757_PF00779…
PF07714	PF00041_PF00069_PF00536_PF01404_PF07647_PF07699_PF07714_PF12662_PF14292_PF14575_PF16656	PF00005_PF00017_PF00018_PF00023_PF00025_PF00027_PF00028_PF00035_PF00036_PF00041_PF00047_PF00051_PF00053_PF00057_PF00063_PF00069_PF00071_PF00130_PF00168_PF00169_PF00211_PF00226_PF00240_PF00373_PF00412_PF00415_PF00433_PF00435_PF00437_PF00498_PF00503_PF00514_PF00531_PF00536_PF00564_PF00595_PF00611_PF00612_PF00615_PF00619_PF00621_PF00625_PF00627_PF00628_PF00629_PF00650_PF00659_PF00754_PF00757_PF00779…
PF07714	PF00041_PF00069_PF00536_PF01404_PF07647_PF07699_PF07714_PF09294_PF14575_PF16492_PF16656_PF16893	PF00005_PF00017_PF00018_PF00023_PF00025_PF00027_PF00028_PF00035_PF00036_PF00041_PF00047_PF00051_PF00053_PF00057_PF00063_PF00069_PF00071_PF00130_PF00168_PF00169_PF00211_PF00226_PF00240_PF00373_PF00412_PF00415_PF00433_PF00435_PF00437_PF00498_PF00503_PF00514_PF00531_PF00536_PF00564_PF00595_PF00611_PF00612_PF00615_PF00619_PF00621_PF00625_PF00627_PF00628_PF00629_PF00650_PF00659_PF00754_PF00757_PF00779…
PF07714	PF00069_PF07714_PF08311_PF17014	PF00005_PF00017_PF00018_PF00023_PF00025_PF00027_PF00028_PF00035_PF00036_PF00041_PF00047_PF00051_PF00053_PF00057_PF00063_PF00069_PF00071_PF00130_PF00168_PF00169_PF00211_PF00226_PF00240_PF00373_PF00412_PF00415_PF00433_PF00435_PF00437_PF00498_PF00503_PF00514_PF00531_PF00536_PF00564_PF00595_PF00611_PF00612_PF00615_PF00619_PF00621_PF00625_PF00627_PF00628_PF00629_PF00650_PF00659_PF00754_PF00757_PF00779…
PF07714	PF00069_PF00240_PF05218_PF07714_PF14531_PF17045	PF00005_PF00017_PF00018_PF00023_PF00025_PF00027_PF00028_PF00035_PF00036_PF00041_PF00047_PF00051_PF00053_PF00057_PF00063_PF00069_PF00071_PF00130_PF00168_PF00169_PF00211_PF00226_PF00240_PF00373_PF00412_PF00415_PF00433_PF00435_PF00437_PF00498_PF00503_PF00514_PF00531_PF00536_PF00564_PF00595_PF00611_PF00612_PF00615_PF00619_PF00621_PF00625_PF00627_PF00628_PF00629_PF00650_PF00659_PF00754_PF00757_PF00779…
PF07714	PF00069_PF00595_PF01636_PF07714_PF08926_PF13180_PF14531_PF14685	PF00005_PF00017_PF00018_PF00023_PF00025_PF00027_PF00028_PF00035_PF00036_PF00041_PF00047_PF00051_PF00053_PF00057_PF00063_PF00069_PF00071_PF00130_PF00168_PF00169_PF00211_PF00226_PF00240_PF00373_PF00412_PF00415_PF00433_PF00435_PF00437_PF00498_PF00503_PF00514_PF00531_PF00536_PF00564_PF00595_PF00611_PF00612_PF00615_PF00619_PF00621_PF00625_PF00627_PF00628_PF00629_PF00650_PF00659_PF00754_PF00757_PF00779…
PF07714	PF00069_PF00787_PF02205_PF07714_PF10214	PF00005_PF00017_PF00018_PF00023_PF00025_PF00027_PF00028_PF00035_PF00036_PF00041_PF00047_PF00051_PF00053_PF00057_PF00063_PF00069_PF00071_PF00130_PF00168_PF00169_PF00211_PF00226_PF00240_PF00373_PF00412_PF00415_PF00433_PF00435_PF00437_PF00498_PF00503_PF00514_PF00531_PF00536_PF00564_PF00595_PF00611_PF00612_PF00615_PF00619_PF00621_PF00625_PF00627_PF00628_PF00629_PF00650_PF00659_PF00754_PF00757_PF00779…
PF07714	PF00069_PF00531_PF01636_PF04901_PF07714	PF00005_PF00017_PF00018_PF00023_PF00025_PF00027_PF00028_PF00035_PF00036_PF00041_PF00047_PF00051_PF00053_PF00057_PF00063_PF00069_PF00071_PF00130_PF00168_PF00169_PF00211_PF00226_PF00240_PF00373_PF00412_PF00415_PF00433_PF00435_PF00437_PF00498_PF00503_PF00514_PF00531_PF00536_PF00564_PF00595_PF00611_PF00612_PF00615_PF00619_PF00621_PF00625_PF00627_PF00628_PF00629_PF00650_PF00659_PF00754_PF00757_PF00779…
PF07714	PF00069_PF01636_PF02985_PF07714_PF12717_PF13513_PF13646_PF14531	PF00005_PF00017_PF00018_PF00023_PF00025_PF00027_PF00028_PF00035_PF00036_PF00041_PF00047_PF00051_PF00053_PF00057_PF00063_PF00069_PF00071_PF00130_PF00168_PF00169_PF00211_PF00226_PF00240_PF00373_PF00412_PF00415_PF00433_PF00435_PF00437_PF00498_PF00503_PF00514_PF00531_PF00536_PF00564_PF00595_PF00611_PF00612_PF00615_PF00619_PF00621_PF00625_PF00627_PF00628_PF00629_PF00650_PF00659_PF00754_PF00757_PF00779…
PF07714	PF00069_PF06293_PF07714_PF11781	PF00005_PF00017_PF00018_PF00023_PF00025_PF00027_PF00028_PF00035_PF00036_PF00041_PF00047_PF00051_PF00053_PF00057_PF00063_PF00069_PF00071_PF00130_PF00168_PF00169_PF00211_PF00226_PF00240_PF00373_PF00412_PF00415_PF00433_PF00435_PF00437_PF00498_PF00503_PF00514_PF00531_PF00536_PF00564_PF00595_PF00611_PF00612_PF00615_PF00619_PF00621_PF00625_PF00627_PF00628_PF00629_PF00650_PF00659_PF00754_PF00757_PF00779…
PF07714	PF00069_PF00433_PF01163_PF01636_PF06293_PF07714_PF10707_PF13095_PF14531	PF00005_PF00017_PF00018_PF00023_PF00025_PF00027_PF00028_PF00035_PF00036_PF00041_PF00047_PF00051_PF00053_PF00057_PF00063_PF00069_PF00071_PF00130_PF00168_PF00169_PF00211_PF00226_PF00240_PF00373_PF00412_PF00415_PF00433_PF00435_PF00437_PF00498_PF00503_PF00514_PF00531_PF00536_PF00564_PF00595_PF00611_PF00612_PF00615_PF00619_PF00621_PF00625_PF00627_PF00628_PF00629_PF00650_PF00659_PF00754_PF00757_PF00779…
PF07714	PF00047_PF00051_PF00069_PF01392_PF07679_PF07686_PF07714_PF08205_PF13895_PF13927	PF00005_PF00017_PF00018_PF00023_PF00025_PF00027_PF00028_PF00035_PF00036_PF00041_PF00047_PF00051_PF00053_PF00057_PF00063_PF00069_PF00071_PF00130_PF00168_PF00169_PF00211_PF00226_PF00240_PF00373_PF00412_PF00415_PF00433_PF00435_PF00437_PF00498_PF00503_PF00514_PF00531_PF00536_PF00564_PF00595_PF00611_PF00612_PF00615_PF00619_PF00621_PF00625_PF00627_PF00628_PF00629_PF00650_PF00659_PF00754_PF00757_PF00779…
PF07714	PF00069_PF00786_PF01636_PF07714_PF08148_PF14531	PF00005_PF00017_PF00018_PF00023_PF00025_PF00027_PF00028_PF00035_PF00036_PF00041_PF00047_PF00051_PF00053_PF00057_PF00063_PF00069_PF00071_PF00130_PF00168_PF00169_PF00211_PF00226_PF00240_PF00373_PF00412_PF00415_PF00433_PF00435_PF00437_PF00498_PF00503_PF00514_PF00531_PF00536_PF00564_PF00595_PF00611_PF00612_PF00615_PF00619_PF00621_PF00625_PF00627_PF00628_PF00629_PF00650_PF00659_PF00754_PF00757_PF00779…
PF07714	PF00069_PF00433_PF06293_PF07714_PF13095_PF14531	PF00005_PF00017_PF00018_PF00023_PF00025_PF00027_PF00028_PF00035_PF00036_PF00041_PF00047_PF00051_PF00053_PF00057_PF00063_PF00069_PF00071_PF00130_PF00168_PF00169_PF00211_PF00226_PF00240_PF00373_PF00412_PF00415_PF00433_PF00435_PF00437_PF00498_PF00503_PF00514_PF00531_PF00536_PF00564_PF00595_PF00611_PF00612_PF00615_PF00619_PF00621_PF00625_PF00627_PF00628_PF00629_PF00650_PF00659_PF00754_PF00757_PF00779…
PF07714	PF00069_PF00412_PF00595_PF01163_PF01636_PF06293_PF07714	PF00005_PF00017_PF00018_PF00023_PF00025_PF00027_PF00028_PF00035_PF00036_PF00041_PF00047_PF00051_PF00053_PF00057_PF00063_PF00069_PF00071_PF00130_PF00168_PF00169_PF00211_PF00226_PF00240_PF00373_PF00412_PF00415_PF00433_PF00435_PF00437_PF00498_PF00503_PF00514_PF00531_PF00536_PF00564_PF00595_PF00611_PF00612_PF00615_PF00619_PF00621_PF00625_PF00627_PF00628_PF00629_PF00650_PF00659_PF00754_PF00757_PF00779…
PF07714	PF00069_PF00130_PF00169_PF00780_PF00786_PF07714_PF08826_PF15796	PF00005_PF00017_PF00018_PF00023_PF00025_PF00027_PF00028_PF00035_PF00036_PF00041_PF00047_PF00051_PF00053_PF00057_PF00063_PF00069_PF00071_PF00130_PF00168_PF00169_PF00211_PF00226_PF00240_PF00373_PF00412_PF00415_PF00433_PF00435_PF00437_PF00498_PF00503_PF00514_PF00531_PF00536_PF00564_PF00595_PF00611_PF00612_PF00615_PF00619_PF00621_PF00625_PF00627_PF00628_PF00629_PF00650_PF00659_PF00754_PF00757_PF00779…
PF07714	PF00069_PF07679_PF07714_PF13855_PF13895_PF13927_PF16920	PF00005_PF00017_PF00018_PF00023_PF00025_PF00027_PF00028_PF00035_PF00036_PF00041_PF00047_PF00051_PF00053_PF00057_PF00063_PF00069_PF00071_PF00130_PF00168_PF00169_PF00211_PF00226_PF00240_PF00373_PF00412_PF00415_PF00433_PF00435_PF00437_PF00498_PF00503_PF00514_PF00531_PF00536_PF00564_PF00595_PF00611_PF00612_PF00615_PF00619_PF00621_PF00625_PF00627_PF00628_PF00629_PF00650_PF00659_PF00754_PF00757_PF00779…
PF07714	PF00069_PF01064_PF07714	PF00005_PF00017_PF00018_PF00023_PF00025_PF00027_PF00028_PF00035_PF00036_PF00041_PF00047_PF00051_PF00053_PF00057_PF00063_PF00069_PF00071_PF00130_PF00168_PF00169_PF00211_PF00226_PF00240_PF00373_PF00412_PF00415_PF00433_PF00435_PF00437_PF00498_PF00503_PF00514_PF00531_PF00536_PF00564_PF00595_PF00611_PF00612_PF00615_PF00619_PF00621_PF00625_PF00627_PF00628_PF00629_PF00650_PF00659_PF00754_PF00757_PF00779…
PF00076	PF00076_PF07576_PF08777_PF13893_PF16367_PF16842	PF00658_PF05383_PF06273_PF07576_PF08206_PF08442_PF08777_PF11608_PF11767_PF13893_PF14605_PF16367_PF16842
PF00076	PF00076_PF00658_PF08206_PF08777_PF11608_PF11767_PF13893_PF14605_PF16367_PF16842	PF00658_PF05383_PF06273_PF07576_PF08206_PF08442_PF08777_PF11608_PF11767_PF13893_PF14605_PF16367_PF16842
PF00076	PF00076_PF05383_PF08777	PF00658_PF05383_PF06273_PF07576_PF08206_PF08442_PF08777_PF11608_PF11767_PF13893_PF14605_PF16367_PF16842
PF00076	PF00076_PF08777_PF16367	PF00658_PF05383_PF06273_PF07576_PF08206_PF08442_PF08777_PF11608_PF11767_PF13893_PF14605_PF16367_PF16842
PF00076	PF00076_PF14605_PF16367	PF00658_PF05383_PF06273_PF07576_PF08206_PF08442_PF08777_PF11608_PF11767_PF13893_PF14605_PF16367_PF16842
PF00076	PF00076_PF13893_PF16842	PF00658_PF05383_PF06273_PF07576_PF08206_PF08442_PF08777_PF11608_PF11767_PF13893_PF14605_PF16367_PF16842
PF00076	PF00076_PF06273	PF00658_PF05383_PF06273_PF07576_PF08206_PF08442_PF08777_PF11608_PF11767_PF13893_PF14605_PF16367_PF16842
PF00076	PF00076_PF00658_PF08206_PF08442_PF08777_PF11608_PF11767_PF13893_PF14605_PF16367_PF16842	PF00658_PF05383_PF06273_PF07576_PF08206_PF08442_PF08777_PF11608_PF11767_PF13893_PF14605_PF16367_PF16842
PF07576	PF00076_PF07576_PF08777_PF13893_PF16367_PF16842	PF00076_PF08777_PF13893_PF16367_PF16842
PF08777	PF00076_PF07576_PF08777_PF13893_PF16367_PF16842	PF00076_PF00658_PF05383_PF07576_PF08206_PF08442_PF11608_PF11767_PF13893_PF14605_PF16367_PF16842
PF08777	PF00076_PF00658_PF08206_PF08777_PF11608_PF11767_PF13893_PF14605_PF16367_PF16842	PF00076_PF00658_PF05383_PF07576_PF08206_PF08442_PF11608_PF11767_PF13893_PF14605_PF16367_PF16842
PF08777	PF00076_PF05383_PF08777	PF00076_PF00658_PF05383_PF07576_PF08206_PF08442_PF11608_PF11767_PF13893_PF14605_PF16367_PF16842
PF08777	PF00076_PF08777_PF16367	PF00076_PF00658_PF05383_PF07576_PF08206_PF08442_PF11608_PF11767_PF13893_PF14605_PF16367_PF16842
PF08777	PF00076_PF00658_PF08206_PF08442_PF08777_PF11608_PF11767_PF13893_PF14605_PF16367_PF16842	PF00076_PF00658_PF05383_PF07576_PF08206_PF08442_PF11608_PF11767_PF13893_PF14605_PF16367_PF16842
PF13893	PF00076_PF07576_PF08777_PF13893_PF16367_PF16842	PF00076_PF00658_PF07576_PF08206_PF08442_PF08777_PF11608_PF11767_PF14605_PF16367_PF16842
PF13893	PF00076_PF00658_PF08206_PF08777_PF11608_PF11767_PF13893_PF14605_PF16367_PF16842	PF00076_PF00658_PF07576_PF08206_PF08442_PF08777_PF11608_PF11767_PF14605_PF16367_PF16842
PF13893	PF00076_PF13893_PF16842	PF00076_PF00658_PF07576_PF08206_PF08442_PF08777_PF11608_PF11767_PF14605_PF16367_PF16842
PF13893	PF00076_PF00658_PF08206_PF08442_PF08777_PF11608_PF11767_PF13893_PF14605_PF16367_PF16842	PF00076_PF00658_PF07576_PF08206_PF08442_PF08777_PF11608_PF11767_PF14605_PF16367_PF16842
PF16367	PF00076_PF07576_PF08777_PF13893_PF16367_PF16842	PF00076_PF00658_PF07576_PF08206_PF08442_PF08777_PF11608_PF11767_PF13893_PF14605_PF16842
PF16367	PF00076_PF00658_PF08206_PF08777_PF11608_PF11767_PF13893_PF14605_PF16367_PF16842	PF00076_PF00658_PF07576_PF08206_PF08442_PF08777_PF11608_PF11767_PF13893_PF14605_PF16842
PF16367	PF00076_PF08777_PF16367	PF00076_PF00658_PF07576_PF08206_PF08442_PF08777_PF11608_PF11767_PF13893_PF14605_PF16842
PF16367	PF00076_PF14605_PF16367	PF00076_PF00658_PF07576_PF08206_PF08442_PF08777_PF11608_PF11767_PF13893_PF14605_PF16842
PF16367	PF00076_PF00658_PF08206_PF08442_PF08777_PF11608_PF11767_PF13893_PF14605_PF16367_PF16842	PF00076_PF00658_PF07576_PF08206_PF08442_PF08777_PF11608_PF11767_PF13893_PF14605_PF16842
PF16842	PF00076_PF07576_PF08777_PF13893_PF16367_PF16842	PF00076_PF00658_PF07576_PF08206_PF08442_PF08777_PF11608_PF11767_PF13893_PF14605_PF16367
PF16842	PF00076_PF00658_PF08206_PF08777_PF11608_PF11767_PF13893_PF14605_PF16367_PF16842	PF00076_PF00658_PF07576_PF08206_PF08442_PF08777_PF11608_PF11767_PF13893_PF14605_PF16367
PF16842	PF00076_PF13893_PF16842	PF00076_PF00658_PF07576_PF08206_PF08442_PF08777_PF11608_PF11767_PF13893_PF14605_PF16367
PF16842	PF00076_PF00658_PF08206_PF08442_PF08777_PF11608_PF11767_PF13893_PF14605_PF16367_PF16842	PF00076_PF00658_PF07576_PF08206_PF08442_PF08777_PF11608_PF11767_PF13893_PF14605_PF16367
PF00481	PF00481_PF07830	PF07830_PF13672
PF00481	PF00481_PF13672	PF07830_PF13672
PF07830	PF00481_PF07830	PF00481
PF00001	PF00001_PF13306_PF13855_PF15957	PF00002_PF00033_PF00057_PF00335_PF00487_PF00560_PF01036_PF01462_PF02009_PF02060_PF02118_PF02175_PF03209_PF03383_PF03530_PF03699_PF03827_PF03918_PF04145_PF04238_PF04403_PF04612_PF04789_PF05296_PF05313_PF05439_PF05767_PF05987_PF06072_PF06103_PF06195_PF07136_PF07290_PF07330_PF07331_PF07400_PF08983_PF09193_PF09972_PF09973_PF10277_PF10292_PF10316_PF10317_PF10318_PF10320_PF10321_PF10322_PF10323_PF10324…
PF00001	PF00001_PF07330_PF10292_PF10320_PF10328_PF13853	PF00002_PF00033_PF00057_PF00335_PF00487_PF00560_PF01036_PF01462_PF02009_PF02060_PF02118_PF02175_PF03209_PF03383_PF03530_PF03699_PF03827_PF03918_PF04145_PF04238_PF04403_PF04612_PF04789_PF05296_PF05313_PF05439_PF05767_PF05987_PF06072_PF06103_PF06195_PF07136_PF07290_PF07330_PF07331_PF07400_PF08983_PF09193_PF09972_PF09973_PF10277_PF10292_PF10316_PF10317_PF10318_PF10320_PF10321_PF10322_PF10323_PF10324…
PF00001	PF00001_PF10323_PF13853	PF00002_PF00033_PF00057_PF00335_PF00487_PF00560_PF01036_PF01462_PF02009_PF02060_PF02118_PF02175_PF03209_PF03383_PF03530_PF03699_PF03827_PF03918_PF04145_PF04238_PF04403_PF04612_PF04789_PF05296_PF05313_PF05439_PF05767_PF05987_PF06072_PF06103_PF06195_PF07136_PF07290_PF07330_PF07331_PF07400_PF08983_PF09193_PF09972_PF09973_PF10277_PF10292_PF10316_PF10317_PF10318_PF10320_PF10321_PF10322_PF10323_PF10324…
PF00001	PF00001_PF10320_PF10323_PF10328	PF00002_PF00033_PF00057_PF00335_PF00487_PF00560_PF01036_PF01462_PF02009_PF02060_PF02118_PF02175_PF03209_PF03383_PF03530_PF03699_PF03827_PF03918_PF04145_PF04238_PF04403_PF04612_PF04789_PF05296_PF05313_PF05439_PF05767_PF05987_PF06072_PF06103_PF06195_PF07136_PF07290_PF07330_PF07331_PF07400_PF08983_PF09193_PF09972_PF09973_PF10277_PF10292_PF10316_PF10317_PF10318_PF10320_PF10321_PF10322_PF10323_PF10324…
PF00001	PF00001_PF10320_PF10328_PF13853	PF00002_PF00033_PF00057_PF00335_PF00487_PF00560_PF01036_PF01462_PF02009_PF02060_PF02118_PF02175_PF03209_PF03383_PF03530_PF03699_PF03827_PF03918_PF04145_PF04238_PF04403_PF04612_PF04789_PF05296_PF05313_PF05439_PF05767_PF05987_PF06072_PF06103_PF06195_PF07136_PF07290_PF07330_PF07331_PF07400_PF08983_PF09193_PF09972_PF09973_PF10277_PF10292_PF10316_PF10317_PF10318_PF10320_PF10321_PF10322_PF10323_PF10324…
PF00001	PF00001_PF08983_PF10320_PF10323_PF13853	PF00002_PF00033_PF00057_PF00335_PF00487_PF00560_PF01036_PF01462_PF02009_PF02060_PF02118_PF02175_PF03209_PF03383_PF03530_PF03699_PF03827_PF03918_PF04145_PF04238_PF04403_PF04612_PF04789_PF05296_PF05313_PF05439_PF05767_PF05987_PF06072_PF06103_PF06195_PF07136_PF07290_PF07330_PF07331_PF07400_PF08983_PF09193_PF09972_PF09973_PF10277_PF10292_PF10316_PF10317_PF10318_PF10320_PF10321_PF10322_PF10323_PF10324…
PF00001	PF00001_PF10320_PF10323_PF13853	PF00002_PF00033_PF00057_PF00335_PF00487_PF00560_PF01036_PF01462_PF02009_PF02060_PF02118_PF02175_PF03209_PF03383_PF03530_PF03699_PF03827_PF03918_PF04145_PF04238_PF04403_PF04612_PF04789_PF05296_PF05313_PF05439_PF05767_PF05987_PF06072_PF06103_PF06195_PF07136_PF07290_PF07330_PF07331_PF07400_PF08983_PF09193_PF09972_PF09973_PF10277_PF10292_PF10316_PF10317_PF10318_PF10320_PF10321_PF10322_PF10323_PF10324…
PF00001	PF00001_PF04789_PF10320_PF10328	PF00002_PF00033_PF00057_PF00335_PF00487_PF00560_PF01036_PF01462_PF02009_PF02060_PF02118_PF02175_PF03209_PF03383_PF03530_PF03699_PF03827_PF03918_PF04145_PF04238_PF04403_PF04612_PF04789_PF05296_PF05313_PF05439_PF05767_PF05987_PF06072_PF06103_PF06195_PF07136_PF07290_PF07330_PF07331_PF07400_PF08983_PF09193_PF09972_PF09973_PF10277_PF10292_PF10316_PF10317_PF10318_PF10320_PF10321_PF10322_PF10323_PF10324…
PF00001	PF00001_PF10320_PF13853	PF00002_PF00033_PF00057_PF00335_PF00487_PF00560_PF01036_PF01462_PF02009_PF02060_PF02118_PF02175_PF03209_PF03383_PF03530_PF03699_PF03827_PF03918_PF04145_PF04238_PF04403_PF04612_PF04789_PF05296_PF05313_PF05439_PF05767_PF05987_PF06072_PF06103_PF06195_PF07136_PF07290_PF07330_PF07331_PF07400_PF08983_PF09193_PF09972_PF09973_PF10277_PF10292_PF10316_PF10317_PF10318_PF10320_PF10321_PF10322_PF10323_PF10324…
PF00001	PF00001_PF03699_PF07136_PF10320_PF10328_PF13853	PF00002_PF00033_PF00057_PF00335_PF00487_PF00560_PF01036_PF01462_PF02009_PF02060_PF02118_PF02175_PF03209_PF03383_PF03530_PF03699_PF03827_PF03918_PF04145_PF04238_PF04403_PF04612_PF04789_PF05296_PF05313_PF05439_PF05767_PF05987_PF06072_PF06103_PF06195_PF07136_PF07290_PF07330_PF07331_PF07400_PF08983_PF09193_PF09972_PF09973_PF10277_PF10292_PF10316_PF10317_PF10318_PF10320_PF10321_PF10322_PF10323_PF10324…
PF00001	PF00001_PF07136_PF10320_PF10328_PF13853	PF00002_PF00033_PF00057_PF00335_PF00487_PF00560_PF01036_PF01462_PF02009_PF02060_PF02118_PF02175_PF03209_PF03383_PF03530_PF03699_PF03827_PF03918_PF04145_PF04238_PF04403_PF04612_PF04789_PF05296_PF05313_PF05439_PF05767_PF05987_PF06072_PF06103_PF06195_PF07136_PF07290_PF07330_PF07331_PF07400_PF08983_PF09193_PF09972_PF09973_PF10277_PF10292_PF10316_PF10317_PF10318_PF10320_PF10321_PF10322_PF10323_PF10324…
PF00001	PF00001_PF10316_PF10320_PF10328_PF13853	PF00002_PF00033_PF00057_PF00335_PF00487_PF00560_PF01036_PF01462_PF02009_PF02060_PF02118_PF02175_PF03209_PF03383_PF03530_PF03699_PF03827_PF03918_PF04145_PF04238_PF04403_PF04612_PF04789_PF05296_PF05313_PF05439_PF05767_PF05987_PF06072_PF06103_PF06195_PF07136_PF07290_PF07330_PF07331_PF07400_PF08983_PF09193_PF09972_PF09973_PF10277_PF10292_PF10316_PF10317_PF10318_PF10320_PF10321_PF10322_PF10323_PF10324…
PF00001	PF00001_PF10320_PF10323_PF10328_PF13853_PF13908	PF00002_PF00033_PF00057_PF00335_PF00487_PF00560_PF01036_PF01462_PF02009_PF02060_PF02118_PF02175_PF03209_PF03383_PF03530_PF03699_PF03827_PF03918_PF04145_PF04238_PF04403_PF04612_PF04789_PF05296_PF05313_PF05439_PF05767_PF05987_PF06072_PF06103_PF06195_PF07136_PF07290_PF07330_PF07331_PF07400_PF08983_PF09193_PF09972_PF09973_PF10277_PF10292_PF10316_PF10317_PF10318_PF10320_PF10321_PF10322_PF10323_PF10324…
PF00001	PF00001_PF10320_PF10323_PF10328_PF13853	PF00002_PF00033_PF00057_PF00335_PF00487_PF00560_PF01036_PF01462_PF02009_PF02060_PF02118_PF02175_PF03209_PF03383_PF03530_PF03699_PF03827_PF03918_PF04145_PF04238_PF04403_PF04612_PF04789_PF05296_PF05313_PF05439_PF05767_PF05987_PF06072_PF06103_PF06195_PF07136_PF07290_PF07330_PF07331_PF07400_PF08983_PF09193_PF09972_PF09973_PF10277_PF10292_PF10316_PF10317_PF10318_PF10320_PF10321_PF10322_PF10323_PF10324…
PF00001	PF00001_PF10320_PF11970_PF13853	PF00002_PF00033_PF00057_PF00335_PF00487_PF00560_PF01036_PF01462_PF02009_PF02060_PF02118_PF02175_PF03209_PF03383_PF03530_PF03699_PF03827_PF03918_PF04145_PF04238_PF04403_PF04612_PF04789_PF05296_PF05313_PF05439_PF05767_PF05987_PF06072_PF06103_PF06195_PF07136_PF07290_PF07330_PF07331_PF07400_PF08983_PF09193_PF09972_PF09973_PF10277_PF10292_PF10316_PF10317_PF10318_PF10320_PF10321_PF10322_PF10323_PF10324…
PF00001	PF00001_PF10320_PF10328_PF11970_PF13853	PF00002_PF00033_PF00057_PF00335_PF00487_PF00560_PF01036_PF01462_PF02009_PF02060_PF02118_PF02175_PF03209_PF03383_PF03530_PF03699_PF03827_PF03918_PF04145_PF04238_PF04403_PF04612_PF04789_PF05296_PF05313_PF05439_PF05767_PF05987_PF06072_PF06103_PF06195_PF07136_PF07290_PF07330_PF07331_PF07400_PF08983_PF09193_PF09972_PF09973_PF10277_PF10292_PF10316_PF10317_PF10318_PF10320_PF10321_PF10322_PF10323_PF10324…
PF00001	PF00001_PF13853	PF00002_PF00033_PF00057_PF00335_PF00487_PF00560_PF01036_PF01462_PF02009_PF02060_PF02118_PF02175_PF03209_PF03383_PF03530_PF03699_PF03827_PF03918_PF04145_PF04238_PF04403_PF04612_PF04789_PF05296_PF05313_PF05439_PF05767_PF05987_PF06072_PF06103_PF06195_PF07136_PF07290_PF07330_PF07331_PF07400_PF08983_PF09193_PF09972_PF09973_PF10277_PF10292_PF10316_PF10317_PF10318_PF10320_PF10321_PF10322_PF10323_PF10324…
PF00001	PF00001_PF10328_PF10902_PF13853	PF00002_PF00033_PF00057_PF00335_PF00487_PF00560_PF01036_PF01462_PF02009_PF02060_PF02118_PF02175_PF03209_PF03383_PF03530_PF03699_PF03827_PF03918_PF04145_PF04238_PF04403_PF04612_PF04789_PF05296_PF05313_PF05439_PF05767_PF05987_PF06072_PF06103_PF06195_PF07136_PF07290_PF07330_PF07331_PF07400_PF08983_PF09193_PF09972_PF09973_PF10277_PF10292_PF10316_PF10317_PF10318_PF10320_PF10321_PF10322_PF10323_PF10324…
PF00001	PF00001_PF10320	PF00002_PF00033_PF00057_PF00335_PF00487_PF00560_PF01036_PF01462_PF02009_PF02060_PF02118_PF02175_PF03209_PF03383_PF03530_PF03699_PF03827_PF03918_PF04145_PF04238_PF04403_PF04612_PF04789_PF05296_PF05313_PF05439_PF05767_PF05987_PF06072_PF06103_PF06195_PF07136_PF07290_PF07330_PF07331_PF07400_PF08983_PF09193_PF09972_PF09973_PF10277_PF10292_PF10316_PF10317_PF10318_PF10320_PF10321_PF10322_PF10323_PF10324…
PF00001	PF00001_PF04789_PF10320	PF00002_PF00033_PF00057_PF00335_PF00487_PF00560_PF01036_PF01462_PF02009_PF02060_PF02118_PF02175_PF03209_PF03383_PF03530_PF03699_PF03827_PF03918_PF04145_PF04238_PF04403_PF04612_PF04789_PF05296_PF05313_PF05439_PF05767_PF05987_PF06072_PF06103_PF06195_PF07136_PF07290_PF07330_PF07331_PF07400_PF08983_PF09193_PF09972_PF09973_PF10277_PF10292_PF10316_PF10317_PF10318_PF10320_PF10321_PF10322_PF10323_PF10324…
PF00001	PF00001_PF10320_PF10323_PF10328_PF10777_PF13853	PF00002_PF00033_PF00057_PF00335_PF00487_PF00560_PF01036_PF01462_PF02009_PF02060_PF02118_PF02175_PF03209_PF03383_PF03530_PF03699_PF03827_PF03918_PF04145_PF04238_PF04403_PF04612_PF04789_PF05296_PF05313_PF05439_PF05767_PF05987_PF06072_PF06103_PF06195_PF07136_PF07290_PF07330_PF07331_PF07400_PF08983_PF09193_PF09972_PF09973_PF10277_PF10292_PF10316_PF10317_PF10318_PF10320_PF10321_PF10322_PF10323_PF10324…
PF00001	PF00001_PF10320_PF10328	PF00002_PF00033_PF00057_PF00335_PF00487_PF00560_PF01036_PF01462_PF02009_PF02060_PF02118_PF02175_PF03209_PF03383_PF03530_PF03699_PF03827_PF03918_PF04145_PF04238_PF04403_PF04612_PF04789_PF05296_PF05313_PF05439_PF05767_PF05987_PF06072_PF06103_PF06195_PF07136_PF07290_PF07330_PF07331_PF07400_PF08983_PF09193_PF09972_PF09973_PF10277_PF10292_PF10316_PF10317_PF10318_PF10320_PF10321_PF10322_PF10323_PF10324…
PF00001	PF00001_PF10316_PF10328	PF00002_PF00033_PF00057_PF00335_PF00487_PF00560_PF01036_PF01462_PF02009_PF02060_PF02118_PF02175_PF03209_PF03383_PF03530_PF03699_PF03827_PF03918_PF04145_PF04238_PF04403_PF04612_PF04789_PF05296_PF05313_PF05439_PF05767_PF05987_PF06072_PF06103_PF06195_PF07136_PF07290_PF07330_PF07331_PF07400_PF08983_PF09193_PF09972_PF09973_PF10277_PF10292_PF10316_PF10317_PF10318_PF10320_PF10321_PF10322_PF10323_PF10324…
PF00001	PF00001_PF10320_PF10328_PF10716	PF00002_PF00033_PF00057_PF00335_PF00487_PF00560_PF01036_PF01462_PF02009_PF02060_PF02118_PF02175_PF03209_PF03383_PF03530_PF03699_PF03827_PF03918_PF04145_PF04238_PF04403_PF04612_PF04789_PF05296_PF05313_PF05439_PF05767_PF05987_PF06072_PF06103_PF06195_PF07136_PF07290_PF07330_PF07331_PF07400_PF08983_PF09193_PF09972_PF09973_PF10277_PF10292_PF10316_PF10317_PF10318_PF10320_PF10321_PF10322_PF10323_PF10324…
PF00001	PF00001_PF03383_PF10323	PF00002_PF00033_PF00057_PF00335_PF00487_PF00560_PF01036_PF01462_PF02009_PF02060_PF02118_PF02175_PF03209_PF03383_PF03530_PF03699_PF03827_PF03918_PF04145_PF04238_PF04403_PF04612_PF04789_PF05296_PF05313_PF05439_PF05767_PF05987_PF06072_PF06103_PF06195_PF07136_PF07290_PF07330_PF07331_PF07400_PF08983_PF09193_PF09972_PF09973_PF10277_PF10292_PF10316_PF10317_PF10318_PF10320_PF10321_PF10322_PF10323_PF10324…
PF00001	PF00001_PF03383_PF10327	PF00002_PF00033_PF00057_PF00335_PF00487_PF00560_PF01036_PF01462_PF02009_PF02060_PF02118_PF02175_PF03209_PF03383_PF03530_PF03699_PF03827_PF03918_PF04145_PF04238_PF04403_PF04612_PF04789_PF05296_PF05313_PF05439_PF05767_PF05987_PF06072_PF06103_PF06195_PF07136_PF07290_PF07330_PF07331_PF07400_PF08983_PF09193_PF09972_PF09973_PF10277_PF10292_PF10316_PF10317_PF10318_PF10320_PF10321_PF10322_PF10323_PF10324…
PF00001	PF00001_PF02009_PF03918_PF10320_PF10323_PF13853	PF00002_PF00033_PF00057_PF00335_PF00487_PF00560_PF01036_PF01462_PF02009_PF02060_PF02118_PF02175_PF03209_PF03383_PF03530_PF03699_PF03827_PF03918_PF04145_PF04238_PF04403_PF04612_PF04789_PF05296_PF05313_PF05439_PF05767_PF05987_PF06072_PF06103_PF06195_PF07136_PF07290_PF07330_PF07331_PF07400_PF08983_PF09193_PF09972_PF09973_PF10277_PF10292_PF10316_PF10317_PF10318_PF10320_PF10321_PF10322_PF10323_PF10324…
PF00001	PF00001_PF02009_PF09972_PF10320_PF10323_PF13853	PF00002_PF00033_PF00057_PF00335_PF00487_PF00560_PF01036_PF01462_PF02009_PF02060_PF02118_PF02175_PF03209_PF03383_PF03530_PF03699_PF03827_PF03918_PF04145_PF04238_PF04403_PF04612_PF04789_PF05296_PF05313_PF05439_PF05767_PF05987_PF06072_PF06103_PF06195_PF07136_PF07290_PF07330_PF07331_PF07400_PF08983_PF09193_PF09972_PF09973_PF10277_PF10292_PF10316_PF10317_PF10318_PF10320_PF10321_PF10322_PF10323_PF10324…
PF00001	PF00001_PF10320_PF10324_PF10328_PF13853	PF00002_PF00033_PF00057_PF00335_PF00487_PF00560_PF01036_PF01462_PF02009_PF02060_PF02118_PF02175_PF03209_PF03383_PF03530_PF03699_PF03827_PF03918_PF04145_PF04238_PF04403_PF04612_PF04789_PF05296_PF05313_PF05439_PF05767_PF05987_PF06072_PF06103_PF06195_PF07136_PF07290_PF07330_PF07331_PF07400_PF08983_PF09193_PF09972_PF09973_PF10277_PF10292_PF10316_PF10317_PF10318_PF10320_PF10321_PF10322_PF10323_PF10324…
PF00001	PF00001_PF03530_PF10320_PF10323_PF10324	PF00002_PF00033_PF00057_PF00335_PF00487_PF00560_PF01036_PF01462_PF02009_PF02060_PF02118_PF02175_PF03209_PF03383_PF03530_PF03699_PF03827_PF03918_PF04145_PF04238_PF04403_PF04612_PF04789_PF05296_PF05313_PF05439_PF05767_PF05987_PF06072_PF06103_PF06195_PF07136_PF07290_PF07330_PF07331_PF07400_PF08983_PF09193_PF09972_PF09973_PF10277_PF10292_PF10316_PF10317_PF10318_PF10320_PF10321_PF10322_PF10323_PF10324…
PF00001	PF00001_PF01462_PF12369_PF12799_PF13306_PF13855_PF14580	PF00002_PF00033_PF00057_PF00335_PF00487_PF00560_PF01036_PF01462_PF02009_PF02060_PF02118_PF02175_PF03209_PF03383_PF03530_PF03699_PF03827_PF03918_PF04145_PF04238_PF04403_PF04612_PF04789_PF05296_PF05313_PF05439_PF05767_PF05987_PF06072_PF06103_PF06195_PF07136_PF07290_PF07330_PF07331_PF07400_PF08983_PF09193_PF09972_PF09973_PF10277_PF10292_PF10316_PF10317_PF10318_PF10320_PF10321_PF10322_PF10323_PF10324…
PF00001	PF00001_PF04612_PF10320_PF10323_PF10328_PF12166_PF13853	PF00002_PF00033_PF00057_PF00335_PF00487_PF00560_PF01036_PF01462_PF02009_PF02060_PF02118_PF02175_PF03209_PF03383_PF03530_PF03699_PF03827_PF03918_PF04145_PF04238_PF04403_PF04612_PF04789_PF05296_PF05313_PF05439_PF05767_PF05987_PF06072_PF06103_PF06195_PF07136_PF07290_PF07330_PF07331_PF07400_PF08983_PF09193_PF09972_PF09973_PF10277_PF10292_PF10316_PF10317_PF10318_PF10320_PF10321_PF10322_PF10323_PF10324…
PF00001	PF00001_PF02118_PF10320_PF10323_PF10324	PF00002_PF00033_PF00057_PF00335_PF00487_PF00560_PF01036_PF01462_PF02009_PF02060_PF02118_PF02175_PF03209_PF03383_PF03530_PF03699_PF03827_PF03918_PF04145_PF04238_PF04403_PF04612_PF04789_PF05296_PF05313_PF05439_PF05767_PF05987_PF06072_PF06103_PF06195_PF07136_PF07290_PF07330_PF07331_PF07400_PF08983_PF09193_PF09972_PF09973_PF10277_PF10292_PF10316_PF10317_PF10318_PF10320_PF10321_PF10322_PF10323_PF10324…
PF00001	PF00001_PF00487	PF00002_PF00033_PF00057_PF00335_PF00487_PF00560_PF01036_PF01462_PF02009_PF02060_PF02118_PF02175_PF03209_PF03383_PF03530_PF03699_PF03827_PF03918_PF04145_PF04238_PF04403_PF04612_PF04789_PF05296_PF05313_PF05439_PF05767_PF05987_PF06072_PF06103_PF06195_PF07136_PF07290_PF07330_PF07331_PF07400_PF08983_PF09193_PF09972_PF09973_PF10277_PF10292_PF10316_PF10317_PF10318_PF10320_PF10321_PF10322_PF10323_PF10324…
PF00001	PF00001_PF10323_PF10324_PF10328_PF13908	PF00002_PF00033_PF00057_PF00335_PF00487_PF00560_PF01036_PF01462_PF02009_PF02060_PF02118_PF02175_PF03209_PF03383_PF03530_PF03699_PF03827_PF03918_PF04145_PF04238_PF04403_PF04612_PF04789_PF05296_PF05313_PF05439_PF05767_PF05987_PF06072_PF06103_PF06195_PF07136_PF07290_PF07330_PF07331_PF07400_PF08983_PF09193_PF09972_PF09973_PF10277_PF10292_PF10316_PF10317_PF10318_PF10320_PF10321_PF10322_PF10323_PF10324…
PF00001	PF00001_PF12648	PF00002_PF00033_PF00057_PF00335_PF00487_PF00560_PF01036_PF01462_PF02009_PF02060_PF02118_PF02175_PF03209_PF03383_PF03530_PF03699_PF03827_PF03918_PF04145_PF04238_PF04403_PF04612_PF04789_PF05296_PF05313_PF05439_PF05767_PF05987_PF06072_PF06103_PF06195_PF07136_PF07290_PF07330_PF07331_PF07400_PF08983_PF09193_PF09972_PF09973_PF10277_PF10292_PF10316_PF10317_PF10318_PF10320_PF10321_PF10322_PF10323_PF10324…
PF00001	PF00001_PF10320_PF10323_PF10324_PF10328	PF00002_PF00033_PF00057_PF00335_PF00487_PF00560_PF01036_PF01462_PF02009_PF02060_PF02118_PF02175_PF03209_PF03383_PF03530_PF03699_PF03827_PF03918_PF04145_PF04238_PF04403_PF04612_PF04789_PF05296_PF05313_PF05439_PF05767_PF05987_PF06072_PF06103_PF06195_PF07136_PF07290_PF07330_PF07331_PF07400_PF08983_PF09193_PF09972_PF09973_PF10277_PF10292_PF10316_PF10317_PF10318_PF10320_PF10321_PF10322_PF10323_PF10324…
PF00001	PF00001_PF07331_PF13853	PF00002_PF00033_PF00057_PF00335_PF00487_PF00560_PF01036_PF01462_PF02009_PF02060_PF02118_PF02175_PF03209_PF03383_PF03530_PF03699_PF03827_PF03918_PF04145_PF04238_PF04403_PF04612_PF04789_PF05296_PF05313_PF05439_PF05767_PF05987_PF06072_PF06103_PF06195_PF07136_PF07290_PF07330_PF07331_PF07400_PF08983_PF09193_PF09972_PF09973_PF10277_PF10292_PF10316_PF10317_PF10318_PF10320_PF10321_PF10322_PF10323_PF10324…
PF00001	PF00001_PF10323_PF10328_PF13853	PF00002_PF00033_PF00057_PF00335_PF00487_PF00560_PF01036_PF01462_PF02009_PF02060_PF02118_PF02175_PF03209_PF03383_PF03530_PF03699_PF03827_PF03918_PF04145_PF04238_PF04403_PF04612_PF04789_PF05296_PF05313_PF05439_PF05767_PF05987_PF06072_PF06103_PF06195_PF07136_PF07290_PF07330_PF07331_PF07400_PF08983_PF09193_PF09972_PF09973_PF10277_PF10292_PF10316_PF10317_PF10318_PF10320_PF10321_PF10322_PF10323_PF10324…
PF00001	PF00001_PF05296_PF10320_PF10322_PF10323_PF10324_PF10328_PF10413_PF13853	PF00002_PF00033_PF00057_PF00335_PF00487_PF00560_PF01036_PF01462_PF02009_PF02060_PF02118_PF02175_PF03209_PF03383_PF03530_PF03699_PF03827_PF03918_PF04145_PF04238_PF04403_PF04612_PF04789_PF05296_PF05313_PF05439_PF05767_PF05987_PF06072_PF06103_PF06195_PF07136_PF07290_PF07330_PF07331_PF07400_PF08983_PF09193_PF09972_PF09973_PF10277_PF10292_PF10316_PF10317_PF10318_PF10320_PF10321_PF10322_PF10323_PF10324…
PF00001	PF00001_PF10321_PF10322_PF10323_PF10324_PF13631	PF00002_PF00033_PF00057_PF00335_PF00487_PF00560_PF01036_PF01462_PF02009_PF02060_PF02118_PF02175_PF03209_PF03383_PF03530_PF03699_PF03827_PF03918_PF04145_PF04238_PF04403_PF04612_PF04789_PF05296_PF05313_PF05439_PF05767_PF05987_PF06072_PF06103_PF06195_PF07136_PF07290_PF07330_PF07331_PF07400_PF08983_PF09193_PF09972_PF09973_PF10277_PF10292_PF10316_PF10317_PF10318_PF10320_PF10321_PF10322_PF10323_PF10324…
PF00001	PF00001_PF10277	PF00002_PF00033_PF00057_PF00335_PF00487_PF00560_PF01036_PF01462_PF02009_PF02060_PF02118_PF02175_PF03209_PF03383_PF03530_PF03699_PF03827_PF03918_PF04145_PF04238_PF04403_PF04612_PF04789_PF05296_PF05313_PF05439_PF05767_PF05987_PF06072_PF06103_PF06195_PF07136_PF07290_PF07330_PF07331_PF07400_PF08983_PF09193_PF09972_PF09973_PF10277_PF10292_PF10316_PF10317_PF10318_PF10320_PF10321_PF10322_PF10323_PF10324…
PF00001	PF00001_PF10516	PF00002_PF00033_PF00057_PF00335_PF00487_PF00560_PF01036_PF01462_PF02009_PF02060_PF02118_PF02175_PF03209_PF03383_PF03530_PF03699_PF03827_PF03918_PF04145_PF04238_PF04403_PF04612_PF04789_PF05296_PF05313_PF05439_PF05767_PF05987_PF06072_PF06103_PF06195_PF07136_PF07290_PF07330_PF07331_PF07400_PF08983_PF09193_PF09972_PF09973_PF10277_PF10292_PF10316_PF10317_PF10318_PF10320_PF10321_PF10322_PF10323_PF10324…
PF00001	PF00001_PF05439_PF10320_PF13853	PF00002_PF00033_PF00057_PF00335_PF00487_PF00560_PF01036_PF01462_PF02009_PF02060_PF02118_PF02175_PF03209_PF03383_PF03530_PF03699_PF03827_PF03918_PF04145_PF04238_PF04403_PF04612_PF04789_PF05296_PF05313_PF05439_PF05767_PF05987_PF06072_PF06103_PF06195_PF07136_PF07290_PF07330_PF07331_PF07400_PF08983_PF09193_PF09972_PF09973_PF10277_PF10292_PF10316_PF10317_PF10318_PF10320_PF10321_PF10322_PF10323_PF10324…
PF00001	PF00001_PF10323	PF00002_PF00033_PF00057_PF00335_PF00487_PF00560_PF01036_PF01462_PF02009_PF02060_PF02118_PF02175_PF03209_PF03383_PF03530_PF03699_PF03827_PF03918_PF04145_PF04238_PF04403_PF04612_PF04789_PF05296_PF05313_PF05439_PF05767_PF05987_PF06072_PF06103_PF06195_PF07136_PF07290_PF07330_PF07331_PF07400_PF08983_PF09193_PF09972_PF09973_PF10277_PF10292_PF10316_PF10317_PF10318_PF10320_PF10321_PF10322_PF10323_PF10324…
PF00001	PF00001_PF10323_PF10324	PF00002_PF00033_PF00057_PF00335_PF00487_PF00560_PF01036_PF01462_PF02009_PF02060_PF02118_PF02175_PF03209_PF03383_PF03530_PF03699_PF03827_PF03918_PF04145_PF04238_PF04403_PF04612_PF04789_PF05296_PF05313_PF05439_PF05767_PF05987_PF06072_PF06103_PF06195_PF07136_PF07290_PF07330_PF07331_PF07400_PF08983_PF09193_PF09972_PF09973_PF10277_PF10292_PF10316_PF10317_PF10318_PF10320_PF10321_PF10322_PF10323_PF10324…
PF00001	PF00001_PF10328_PF13853	PF00002_PF00033_PF00057_PF00335_PF00487_PF00560_PF01036_PF01462_PF02009_PF02060_PF02118_PF02175_PF03209_PF03383_PF03530_PF03699_PF03827_PF03918_PF04145_PF04238_PF04403_PF04612_PF04789_PF05296_PF05313_PF05439_PF05767_PF05987_PF06072_PF06103_PF06195_PF07136_PF07290_PF07330_PF07331_PF07400_PF08983_PF09193_PF09972_PF09973_PF10277_PF10292_PF10316_PF10317_PF10318_PF10320_PF10321_PF10322_PF10323_PF10324…
PF00001	PF00001_PF02118_PF08983_PF10320_PF10323_PF13853	PF00002_PF00033_PF00057_PF00335_PF00487_PF00560_PF01036_PF01462_PF02009_PF02060_PF02118_PF02175_PF03209_PF03383_PF03530_PF03699_PF03827_PF03918_PF04145_PF04238_PF04403_PF04612_PF04789_PF05296_PF05313_PF05439_PF05767_PF05987_PF06072_PF06103_PF06195_PF07136_PF07290_PF07330_PF07331_PF07400_PF08983_PF09193_PF09972_PF09973_PF10277_PF10292_PF10316_PF10317_PF10318_PF10320_PF10321_PF10322_PF10323_PF10324…
PF00001	PF00001_PF10320_PF11710_PF13853	PF00002_PF00033_PF00057_PF00335_PF00487_PF00560_PF01036_PF01462_PF02009_PF02060_PF02118_PF02175_PF03209_PF03383_PF03530_PF03699_PF03827_PF03918_PF04145_PF04238_PF04403_PF04612_PF04789_PF05296_PF05313_PF05439_PF05767_PF05987_PF06072_PF06103_PF06195_PF07136_PF07290_PF07330_PF07331_PF07400_PF08983_PF09193_PF09972_PF09973_PF10277_PF10292_PF10316_PF10317_PF10318_PF10320_PF10321_PF10322_PF10323_PF10324…
PF00001	PF00001_PF10324	PF00002_PF00033_PF00057_PF00335_PF00487_PF00560_PF01036_PF01462_PF02009_PF02060_PF02118_PF02175_PF03209_PF03383_PF03530_PF03699_PF03827_PF03918_PF04145_PF04238_PF04403_PF04612_PF04789_PF05296_PF05313_PF05439_PF05767_PF05987_PF06072_PF06103_PF06195_PF07136_PF07290_PF07330_PF07331_PF07400_PF08983_PF09193_PF09972_PF09973_PF10277_PF10292_PF10316_PF10317_PF10318_PF10320_PF10321_PF10322_PF10323_PF10324…
PF00001	PF00001_PF04238_PF10320_PF13853	PF00002_PF00033_PF00057_PF00335_PF00487_PF00560_PF01036_PF01462_PF02009_PF02060_PF02118_PF02175_PF03209_PF03383_PF03530_PF03699_PF03827_PF03918_PF04145_PF04238_PF04403_PF04612_PF04789_PF05296_PF05313_PF05439_PF05767_PF05987_PF06072_PF06103_PF06195_PF07136_PF07290_PF07330_PF07331_PF07400_PF08983_PF09193_PF09972_PF09973_PF10277_PF10292_PF10316_PF10317_PF10318_PF10320_PF10321_PF10322_PF10323_PF10324…
PF00001	PF00001_PF10277_PF10320_PF10323_PF10324_PF10328_PF13853	PF00002_PF00033_PF00057_PF00335_PF00487_PF00560_PF01036_PF01462_PF02009_PF02060_PF02118_PF02175_PF03209_PF03383_PF03530_PF03699_PF03827_PF03918_PF04145_PF04238_PF04403_PF04612_PF04789_PF05296_PF05313_PF05439_PF05767_PF05987_PF06072_PF06103_PF06195_PF07136_PF07290_PF07330_PF07331_PF07400_PF08983_PF09193_PF09972_PF09973_PF10277_PF10292_PF10316_PF10317_PF10318_PF10320_PF10321_PF10322_PF10323_PF10324…
PF00001	PF00001_PF10320_PF11309	PF00002_PF00033_PF00057_PF00335_PF00487_PF00560_PF01036_PF01462_PF02009_PF02060_PF02118_PF02175_PF03209_PF03383_PF03530_PF03699_PF03827_PF03918_PF04145_PF04238_PF04403_PF04612_PF04789_PF05296_PF05313_PF05439_PF05767_PF05987_PF06072_PF06103_PF06195_PF07136_PF07290_PF07330_PF07331_PF07400_PF08983_PF09193_PF09972_PF09973_PF10277_PF10292_PF10316_PF10317_PF10318_PF10320_PF10321_PF10322_PF10323_PF10324…
PF00001	PF00001_PF10320_PF12166_PF16037	PF00002_PF00033_PF00057_PF00335_PF00487_PF00560_PF01036_PF01462_PF02009_PF02060_PF02118_PF02175_PF03209_PF03383_PF03530_PF03699_PF03827_PF03918_PF04145_PF04238_PF04403_PF04612_PF04789_PF05296_PF05313_PF05439_PF05767_PF05987_PF06072_PF06103_PF06195_PF07136_PF07290_PF07330_PF07331_PF07400_PF08983_PF09193_PF09972_PF09973_PF10277_PF10292_PF10316_PF10317_PF10318_PF10320_PF10321_PF10322_PF10323_PF10324…
PF00001	PF00001_PF07400_PF10320_PF10328_PF13853	PF00002_PF00033_PF00057_PF00335_PF00487_PF00560_PF01036_PF01462_PF02009_PF02060_PF02118_PF02175_PF03209_PF03383_PF03530_PF03699_PF03827_PF03918_PF04145_PF04238_PF04403_PF04612_PF04789_PF05296_PF05313_PF05439_PF05767_PF05987_PF06072_PF06103_PF06195_PF07136_PF07290_PF07330_PF07331_PF07400_PF08983_PF09193_PF09972_PF09973_PF10277_PF10292_PF10316_PF10317_PF10318_PF10320_PF10321_PF10322_PF10323_PF10324…
PF00001	PF00001_PF02009_PF10320_PF10323_PF13853	PF00002_PF00033_PF00057_PF00335_PF00487_PF00560_PF01036_PF01462_PF02009_PF02060_PF02118_PF02175_PF03209_PF03383_PF03530_PF03699_PF03827_PF03918_PF04145_PF04238_PF04403_PF04612_PF04789_PF05296_PF05313_PF05439_PF05767_PF05987_PF06072_PF06103_PF06195_PF07136_PF07290_PF07330_PF07331_PF07400_PF08983_PF09193_PF09972_PF09973_PF10277_PF10292_PF10316_PF10317_PF10318_PF10320_PF10321_PF10322_PF10323_PF10324…
PF00001	PF00001_PF00057_PF00560_PF12799_PF13306_PF13491_PF13855_PF14580	PF00002_PF00033_PF00057_PF00335_PF00487_PF00560_PF01036_PF01462_PF02009_PF02060_PF02118_PF02175_PF03209_PF03383_PF03530_PF03699_PF03827_PF03918_PF04145_PF04238_PF04403_PF04612_PF04789_PF05296_PF05313_PF05439_PF05767_PF05987_PF06072_PF06103_PF06195_PF07136_PF07290_PF07330_PF07331_PF07400_PF08983_PF09193_PF09972_PF09973_PF10277_PF10292_PF10316_PF10317_PF10318_PF10320_PF10321_PF10322_PF10323_PF10324…
PF00001	PF00001_PF07331_PF10324_PF10328	PF00002_PF00033_PF00057_PF00335_PF00487_PF00560_PF01036_PF01462_PF02009_PF02060_PF02118_PF02175_PF03209_PF03383_PF03530_PF03699_PF03827_PF03918_PF04145_PF04238_PF04403_PF04612_PF04789_PF05296_PF05313_PF05439_PF05767_PF05987_PF06072_PF06103_PF06195_PF07136_PF07290_PF07330_PF07331_PF07400_PF08983_PF09193_PF09972_PF09973_PF10277_PF10292_PF10316_PF10317_PF10318_PF10320_PF10321_PF10322_PF10323_PF10324…
PF00001	PF00001_PF05296_PF10328	PF00002_PF00033_PF00057_PF00335_PF00487_PF00560_PF01036_PF01462_PF02009_PF02060_PF02118_PF02175_PF03209_PF03383_PF03530_PF03699_PF03827_PF03918_PF04145_PF04238_PF04403_PF04612_PF04789_PF05296_PF05313_PF05439_PF05767_PF05987_PF06072_PF06103_PF06195_PF07136_PF07290_PF07330_PF07331_PF07400_PF08983_PF09193_PF09972_PF09973_PF10277_PF10292_PF10316_PF10317_PF10318_PF10320_PF10321_PF10322_PF10323_PF10324…
PF00001	PF00001_PF04238_PF10323_PF10324_PF10328	PF00002_PF00033_PF00057_PF00335_PF00487_PF00560_PF01036_PF01462_PF02009_PF02060_PF02118_PF02175_PF03209_PF03383_PF03530_PF03699_PF03827_PF03918_PF04145_PF04238_PF04403_PF04612_PF04789_PF05296_PF05313_PF05439_PF05767_PF05987_PF06072_PF06103_PF06195_PF07136_PF07290_PF07330_PF07331_PF07400_PF08983_PF09193_PF09972_PF09973_PF10277_PF10292_PF10316_PF10317_PF10318_PF10320_PF10321_PF10322_PF10323_PF10324…
PF00001	PF00001_PF03827_PF10320_PF10324_PF13853	PF00002_PF00033_PF00057_PF00335_PF00487_PF00560_PF01036_PF01462_PF02009_PF02060_PF02118_PF02175_PF03209_PF03383_PF03530_PF03699_PF03827_PF03918_PF04145_PF04238_PF04403_PF04612_PF04789_PF05296_PF05313_PF05439_PF05767_PF05987_PF06072_PF06103_PF06195_PF07136_PF07290_PF07330_PF07331_PF07400_PF08983_PF09193_PF09972_PF09973_PF10277_PF10292_PF10316_PF10317_PF10318_PF10320_PF10321_PF10322_PF10323_PF10324…
PF00001	PF00001_PF03827_PF10320_PF13853	PF00002_PF00033_PF00057_PF00335_PF00487_PF00560_PF01036_PF01462_PF02009_PF02060_PF02118_PF02175_PF03209_PF03383_PF03530_PF03699_PF03827_PF03918_PF04145_PF04238_PF04403_PF04612_PF04789_PF05296_PF05313_PF05439_PF05767_PF05987_PF06072_PF06103_PF06195_PF07136_PF07290_PF07330_PF07331_PF07400_PF08983_PF09193_PF09972_PF09973_PF10277_PF10292_PF10316_PF10317_PF10318_PF10320_PF10321_PF10322_PF10323_PF10324…
PF00001	PF00001_PF10320_PF10323_PF10324_PF10328_PF13853	PF00002_PF00033_PF00057_PF00335_PF00487_PF00560_PF01036_PF01462_PF02009_PF02060_PF02118_PF02175_PF03209_PF03383_PF03530_PF03699_PF03827_PF03918_PF04145_PF04238_PF04403_PF04612_PF04789_PF05296_PF05313_PF05439_PF05767_PF05987_PF06072_PF06103_PF06195_PF07136_PF07290_PF07330_PF07331_PF07400_PF08983_PF09193_PF09972_PF09973_PF10277_PF10292_PF10316_PF10317_PF10318_PF10320_PF10321_PF10322_PF10323_PF10324…
PF00001	PF00001_PF10320_PF10323	PF00002_PF00033_PF00057_PF00335_PF00487_PF00560_PF01036_PF01462_PF02009_PF02060_PF02118_PF02175_PF03209_PF03383_PF03530_PF03699_PF03827_PF03918_PF04145_PF04238_PF04403_PF04612_PF04789_PF05296_PF05313_PF05439_PF05767_PF05987_PF06072_PF06103_PF06195_PF07136_PF07290_PF07330_PF07331_PF07400_PF08983_PF09193_PF09972_PF09973_PF10277_PF10292_PF10316_PF10317_PF10318_PF10320_PF10321_PF10322_PF10323_PF10324…
PF00001	PF00001_PF10320_PF10324	PF00002_PF00033_PF00057_PF00335_PF00487_PF00560_PF01036_PF01462_PF02009_PF02060_PF02118_PF02175_PF03209_PF03383_PF03530_PF03699_PF03827_PF03918_PF04145_PF04238_PF04403_PF04612_PF04789_PF05296_PF05313_PF05439_PF05767_PF05987_PF06072_PF06103_PF06195_PF07136_PF07290_PF07330_PF07331_PF07400_PF08983_PF09193_PF09972_PF09973_PF10277_PF10292_PF10316_PF10317_PF10318_PF10320_PF10321_PF10322_PF10323_PF10324…
PF00001	PF00001_PF09193_PF10320_PF10328_PF13853	PF00002_PF00033_PF00057_PF00335_PF00487_PF00560_PF01036_PF01462_PF02009_PF02060_PF02118_PF02175_PF03209_PF03383_PF03530_PF03699_PF03827_PF03918_PF04145_PF04238_PF04403_PF04612_PF04789_PF05296_PF05313_PF05439_PF05767_PF05987_PF06072_PF06103_PF06195_PF07136_PF07290_PF07330_PF07331_PF07400_PF08983_PF09193_PF09972_PF09973_PF10277_PF10292_PF10316_PF10317_PF10318_PF10320_PF10321_PF10322_PF10323_PF10324…
PF00001	PF00001_PF10318_PF10320_PF13853	PF00002_PF00033_PF00057_PF00335_PF00487_PF00560_PF01036_PF01462_PF02009_PF02060_PF02118_PF02175_PF03209_PF03383_PF03530_PF03699_PF03827_PF03918_PF04145_PF04238_PF04403_PF04612_PF04789_PF05296_PF05313_PF05439_PF05767_PF05987_PF06072_PF06103_PF06195_PF07136_PF07290_PF07330_PF07331_PF07400_PF08983_PF09193_PF09972_PF09973_PF10277_PF10292_PF10316_PF10317_PF10318_PF10320_PF10321_PF10322_PF10323_PF10324…
PF00001	PF00001_PF10320_PF10323_PF11710_PF13853	PF00002_PF00033_PF00057_PF00335_PF00487_PF00560_PF01036_PF01462_PF02009_PF02060_PF02118_PF02175_PF03209_PF03383_PF03530_PF03699_PF03827_PF03918_PF04145_PF04238_PF04403_PF04612_PF04789_PF05296_PF05313_PF05439_PF05767_PF05987_PF06072_PF06103_PF06195_PF07136_PF07290_PF07330_PF07331_PF07400_PF08983_PF09193_PF09972_PF09973_PF10277_PF10292_PF10316_PF10317_PF10318_PF10320_PF10321_PF10322_PF10323_PF10324…
PF00001	PF00001_PF10320_PF12109	PF00002_PF00033_PF00057_PF00335_PF00487_PF00560_PF01036_PF01462_PF02009_PF02060_PF02118_PF02175_PF03209_PF03383_PF03530_PF03699_PF03827_PF03918_PF04145_PF04238_PF04403_PF04612_PF04789_PF05296_PF05313_PF05439_PF05767_PF05987_PF06072_PF06103_PF06195_PF07136_PF07290_PF07330_PF07331_PF07400_PF08983_PF09193_PF09972_PF09973_PF10277_PF10292_PF10316_PF10317_PF10318_PF10320_PF10321_PF10322_PF10323_PF10324…
PF00001	PF00001_PF00002_PF10317_PF10320_PF10323_PF10324_PF10328_PF13853	PF00002_PF00033_PF00057_PF00335_PF00487_PF00560_PF01036_PF01462_PF02009_PF02060_PF02118_PF02175_PF03209_PF03383_PF03530_PF03699_PF03827_PF03918_PF04145_PF04238_PF04403_PF04612_PF04789_PF05296_PF05313_PF05439_PF05767_PF05987_PF06072_PF06103_PF06195_PF07136_PF07290_PF07330_PF07331_PF07400_PF08983_PF09193_PF09972_PF09973_PF10277_PF10292_PF10316_PF10317_PF10318_PF10320_PF10321_PF10322_PF10323_PF10324…
PF00001	PF00001_PF02175_PF10320_PF10328	PF00002_PF00033_PF00057_PF00335_PF00487_PF00560_PF01036_PF01462_PF02009_PF02060_PF02118_PF02175_PF03209_PF03383_PF03530_PF03699_PF03827_PF03918_PF04145_PF04238_PF04403_PF04612_PF04789_PF05296_PF05313_PF05439_PF05767_PF05987_PF06072_PF06103_PF06195_PF07136_PF07290_PF07330_PF07331_PF07400_PF08983_PF09193_PF09972_PF09973_PF10277_PF10292_PF10316_PF10317_PF10318_PF10320_PF10321_PF10322_PF10323_PF10324…
PF00001	PF00001_PF03209_PF10323	PF00002_PF00033_PF00057_PF00335_PF00487_PF00560_PF01036_PF01462_PF02009_PF02060_PF02118_PF02175_PF03209_PF03383_PF03530_PF03699_PF03827_PF03918_PF04145_PF04238_PF04403_PF04612_PF04789_PF05296_PF05313_PF05439_PF05767_PF05987_PF06072_PF06103_PF06195_PF07136_PF07290_PF07330_PF07331_PF07400_PF08983_PF09193_PF09972_PF09973_PF10277_PF10292_PF10316_PF10317_PF10318_PF10320_PF10321_PF10322_PF10323_PF10324…
PF00001	PF00001_PF03383_PF10320	PF00002_PF00033_PF00057_PF00335_PF00487_PF00560_PF01036_PF01462_PF02009_PF02060_PF02118_PF02175_PF03209_PF03383_PF03530_PF03699_PF03827_PF03918_PF04145_PF04238_PF04403_PF04612_PF04789_PF05296_PF05313_PF05439_PF05767_PF05987_PF06072_PF06103_PF06195_PF07136_PF07290_PF07330_PF07331_PF07400_PF08983_PF09193_PF09972_PF09973_PF10277_PF10292_PF10316_PF10317_PF10318_PF10320_PF10321_PF10322_PF10323_PF10324…
PF00001	PF00001_PF10292_PF10320	PF00002_PF00033_PF00057_PF00335_PF00487_PF00560_PF01036_PF01462_PF02009_PF02060_PF02118_PF02175_PF03209_PF03383_PF03530_PF03699_PF03827_PF03918_PF04145_PF04238_PF04403_PF04612_PF04789_PF05296_PF05313_PF05439_PF05767_PF05987_PF06072_PF06103_PF06195_PF07136_PF07290_PF07330_PF07331_PF07400_PF08983_PF09193_PF09972_PF09973_PF10277_PF10292_PF10316_PF10317_PF10318_PF10320_PF10321_PF10322_PF10323_PF10324…
PF00001	PF00001_PF10316	PF00002_PF00033_PF00057_PF00335_PF00487_PF00560_PF01036_PF01462_PF02009_PF02060_PF02118_PF02175_PF03209_PF03383_PF03530_PF03699_PF03827_PF03918_PF04145_PF04238_PF04403_PF04612_PF04789_PF05296_PF05313_PF05439_PF05767_PF05987_PF06072_PF06103_PF06195_PF07136_PF07290_PF07330_PF07331_PF07400_PF08983_PF09193_PF09972_PF09973_PF10277_PF10292_PF10316_PF10317_PF10318_PF10320_PF10321_PF10322_PF10323_PF10324…
PF00001	PF00001_PF10320_PF10323_PF10328_PF13491	PF00002_PF00033_PF00057_PF00335_PF00487_PF00560_PF01036_PF01462_PF02009_PF02060_PF02118_PF02175_PF03209_PF03383_PF03530_PF03699_PF03827_PF03918_PF04145_PF04238_PF04403_PF04612_PF04789_PF05296_PF05313_PF05439_PF05767_PF05987_PF06072_PF06103_PF06195_PF07136_PF07290_PF07330_PF07331_PF07400_PF08983_PF09193_PF09972_PF09973_PF10277_PF10292_PF10316_PF10317_PF10318_PF10320_PF10321_PF10322_PF10323_PF10324…
PF00001	PF00001_PF04145_PF10320	PF00002_PF00033_PF00057_PF00335_PF00487_PF00560_PF01036_PF01462_PF02009_PF02060_PF02118_PF02175_PF03209_PF03383_PF03530_PF03699_PF03827_PF03918_PF04145_PF04238_PF04403_PF04612_PF04789_PF05296_PF05313_PF05439_PF05767_PF05987_PF06072_PF06103_PF06195_PF07136_PF07290_PF07330_PF07331_PF07400_PF08983_PF09193_PF09972_PF09973_PF10277_PF10292_PF10316_PF10317_PF10318_PF10320_PF10321_PF10322_PF10323_PF10324…
PF00001	PF00001_PF07290_PF11190	PF00002_PF00033_PF00057_PF00335_PF00487_PF00560_PF01036_PF01462_PF02009_PF02060_PF02118_PF02175_PF03209_PF03383_PF03530_PF03699_PF03827_PF03918_PF04145_PF04238_PF04403_PF04612_PF04789_PF05296_PF05313_PF05439_PF05767_PF05987_PF06072_PF06103_PF06195_PF07136_PF07290_PF07330_PF07331_PF07400_PF08983_PF09193_PF09972_PF09973_PF10277_PF10292_PF10316_PF10317_PF10318_PF10320_PF10321_PF10322_PF10323_PF10324…
PF00001	PF00001_PF00002_PF01036_PF10317_PF10320_PF10323_PF10324_PF13853	PF00002_PF00033_PF00057_PF00335_PF00487_PF00560_PF01036_PF01462_PF02009_PF02060_PF02118_PF02175_PF03209_PF03383_PF03530_PF03699_PF03827_PF03918_PF04145_PF04238_PF04403_PF04612_PF04789_PF05296_PF05313_PF05439_PF05767_PF05987_PF06072_PF06103_PF06195_PF07136_PF07290_PF07330_PF07331_PF07400_PF08983_PF09193_PF09972_PF09973_PF10277_PF10292_PF10316_PF10317_PF10318_PF10320_PF10321_PF10322_PF10323_PF10324…
PF00001	PF00001_PF05296_PF10320_PF10323	PF00002_PF00033_PF00057_PF00335_PF00487_PF00560_PF01036_PF01462_PF02009_PF02060_PF02118_PF02175_PF03209_PF03383_PF03530_PF03699_PF03827_PF03918_PF04145_PF04238_PF04403_PF04612_PF04789_PF05296_PF05313_PF05439_PF05767_PF05987_PF06072_PF06103_PF06195_PF07136_PF07290_PF07330_PF07331_PF07400_PF08983_PF09193_PF09972_PF09973_PF10277_PF10292_PF10316_PF10317_PF10318_PF10320_PF10321_PF10322_PF10323_PF10324…
PF00001	PF00001_PF06103_PF10328	PF00002_PF00033_PF00057_PF00335_PF00487_PF00560_PF01036_PF01462_PF02009_PF02060_PF02118_PF02175_PF03209_PF03383_PF03530_PF03699_PF03827_PF03918_PF04145_PF04238_PF04403_PF04612_PF04789_PF05296_PF05313_PF05439_PF05767_PF05987_PF06072_PF06103_PF06195_PF07136_PF07290_PF07330_PF07331_PF07400_PF08983_PF09193_PF09972_PF09973_PF10277_PF10292_PF10316_PF10317_PF10318_PF10320_PF10321_PF10322_PF10323_PF10324…
PF00001	PF00001_PF02118_PF10320_PF10328	PF00002_PF00033_PF00057_PF00335_PF00487_PF00560_PF01036_PF01462_PF02009_PF02060_PF02118_PF02175_PF03209_PF03383_PF03530_PF03699_PF03827_PF03918_PF04145_PF04238_PF04403_PF04612_PF04789_PF05296_PF05313_PF05439_PF05767_PF05987_PF06072_PF06103_PF06195_PF07136_PF07290_PF07330_PF07331_PF07400_PF08983_PF09193_PF09972_PF09973_PF10277_PF10292_PF10316_PF10317_PF10318_PF10320_PF10321_PF10322_PF10323_PF10324…
PF00001	PF00001_PF09973_PF10323_PF10328	PF00002_PF00033_PF00057_PF00335_PF00487_PF00560_PF01036_PF01462_PF02009_PF02060_PF02118_PF02175_PF03209_PF03383_PF03530_PF03699_PF03827_PF03918_PF04145_PF04238_PF04403_PF04612_PF04789_PF05296_PF05313_PF05439_PF05767_PF05987_PF06072_PF06103_PF06195_PF07136_PF07290_PF07330_PF07331_PF07400_PF08983_PF09193_PF09972_PF09973_PF10277_PF10292_PF10316_PF10317_PF10318_PF10320_PF10321_PF10322_PF10323_PF10324…
PF00001	PF00001_PF05767_PF10320_PF10328_PF13853	PF00002_PF00033_PF00057_PF00335_PF00487_PF00560_PF01036_PF01462_PF02009_PF02060_PF02118_PF02175_PF03209_PF03383_PF03530_PF03699_PF03827_PF03918_PF04145_PF04238_PF04403_PF04612_PF04789_PF05296_PF05313_PF05439_PF05767_PF05987_PF06072_PF06103_PF06195_PF07136_PF07290_PF07330_PF07331_PF07400_PF08983_PF09193_PF09972_PF09973_PF10277_PF10292_PF10316_PF10317_PF10318_PF10320_PF10321_PF10322_PF10323_PF10324…
PF00001	PF00001_PF10328	PF00002_PF00033_PF00057_PF00335_PF00487_PF00560_PF01036_PF01462_PF02009_PF02060_PF02118_PF02175_PF03209_PF03383_PF03530_PF03699_PF03827_PF03918_PF04145_PF04238_PF04403_PF04612_PF04789_PF05296_PF05313_PF05439_PF05767_PF05987_PF06072_PF06103_PF06195_PF07136_PF07290_PF07330_PF07331_PF07400_PF08983_PF09193_PF09972_PF09973_PF10277_PF10292_PF10316_PF10317_PF10318_PF10320_PF10321_PF10322_PF10323_PF10324…
PF00001	PF00001_PF10320_PF10324_PF10328	PF00002_PF00033_PF00057_PF00335_PF00487_PF00560_PF01036_PF01462_PF02009_PF02060_PF02118_PF02175_PF03209_PF03383_PF03530_PF03699_PF03827_PF03918_PF04145_PF04238_PF04403_PF04612_PF04789_PF05296_PF05313_PF05439_PF05767_PF05987_PF06072_PF06103_PF06195_PF07136_PF07290_PF07330_PF07331_PF07400_PF08983_PF09193_PF09972_PF09973_PF10277_PF10292_PF10316_PF10317_PF10318_PF10320_PF10321_PF10322_PF10323_PF10324…
PF00001	PF00001_PF13306_PF13855_PF14723	PF00002_PF00033_PF00057_PF00335_PF00487_PF00560_PF01036_PF01462_PF02009_PF02060_PF02118_PF02175_PF03209_PF03383_PF03530_PF03699_PF03827_PF03918_PF04145_PF04238_PF04403_PF04612_PF04789_PF05296_PF05313_PF05439_PF05767_PF05987_PF06072_PF06103_PF06195_PF07136_PF07290_PF07330_PF07331_PF07400_PF08983_PF09193_PF09972_PF09973_PF10277_PF10292_PF10316_PF10317_PF10318_PF10320_PF10321_PF10322_PF10323_PF10324…
PF00001	PF00001_PF00335_PF10320_PF13853	PF00002_PF00033_PF00057_PF00335_PF00487_PF00560_PF01036_PF01462_PF02009_PF02060_PF02118_PF02175_PF03209_PF03383_PF03530_PF03699_PF03827_PF03918_PF04145_PF04238_PF04403_PF04612_PF04789_PF05296_PF05313_PF05439_PF05767_PF05987_PF06072_PF06103_PF06195_PF07136_PF07290_PF07330_PF07331_PF07400_PF08983_PF09193_PF09972_PF09973_PF10277_PF10292_PF10316_PF10317_PF10318_PF10320_PF10321_PF10322_PF10323_PF10324…
PF00001	PF00001_PF10320_PF10323_PF10324_PF13853	PF00002_PF00033_PF00057_PF00335_PF00487_PF00560_PF01036_PF01462_PF02009_PF02060_PF02118_PF02175_PF03209_PF03383_PF03530_PF03699_PF03827_PF03918_PF04145_PF04238_PF04403_PF04612_PF04789_PF05296_PF05313_PF05439_PF05767_PF05987_PF06072_PF06103_PF06195_PF07136_PF07290_PF07330_PF07331_PF07400_PF08983_PF09193_PF09972_PF09973_PF10277_PF10292_PF10316_PF10317_PF10318_PF10320_PF10321_PF10322_PF10323_PF10324…
PF00001	PF00001_PF06195_PF10320_PF13853	PF00002_PF00033_PF00057_PF00335_PF00487_PF00560_PF01036_PF01462_PF02009_PF02060_PF02118_PF02175_PF03209_PF03383_PF03530_PF03699_PF03827_PF03918_PF04145_PF04238_PF04403_PF04612_PF04789_PF05296_PF05313_PF05439_PF05767_PF05987_PF06072_PF06103_PF06195_PF07136_PF07290_PF07330_PF07331_PF07400_PF08983_PF09193_PF09972_PF09973_PF10277_PF10292_PF10316_PF10317_PF10318_PF10320_PF10321_PF10322_PF10323_PF10324…
PF00001	PF00001_PF02060_PF10320_PF10324_PF10328_PF13853	PF00002_PF00033_PF00057_PF00335_PF00487_PF00560_PF01036_PF01462_PF02009_PF02060_PF02118_PF02175_PF03209_PF03383_PF03530_PF03699_PF03827_PF03918_PF04145_PF04238_PF04403_PF04612_PF04789_PF05296_PF05313_PF05439_PF05767_PF05987_PF06072_PF06103_PF06195_PF07136_PF07290_PF07330_PF07331_PF07400_PF08983_PF09193_PF09972_PF09973_PF10277_PF10292_PF10316_PF10317_PF10318_PF10320_PF10321_PF10322_PF10323_PF10324…
PF00001	PF00001_PF06072_PF10320	PF00002_PF00033_PF00057_PF00335_PF00487_PF00560_PF01036_PF01462_PF02009_PF02060_PF02118_PF02175_PF03209_PF03383_PF03530_PF03699_PF03827_PF03918_PF04145_PF04238_PF04403_PF04612_PF04789_PF05296_PF05313_PF05439_PF05767_PF05987_PF06072_PF06103_PF06195_PF07136_PF07290_PF07330_PF07331_PF07400_PF08983_PF09193_PF09972_PF09973_PF10277_PF10292_PF10316_PF10317_PF10318_PF10320_PF10321_PF10322_PF10323_PF10324…
PF00001	PF00001_PF05987_PF10328	PF00002_PF00033_PF00057_PF00335_PF00487_PF00560_PF01036_PF01462_PF02009_PF02060_PF02118_PF02175_PF03209_PF03383_PF03530_PF03699_PF03827_PF03918_PF04145_PF04238_PF04403_PF04612_PF04789_PF05296_PF05313_PF05439_PF05767_PF05987_PF06072_PF06103_PF06195_PF07136_PF07290_PF07330_PF07331_PF07400_PF08983_PF09193_PF09972_PF09973_PF10277_PF10292_PF10316_PF10317_PF10318_PF10320_PF10321_PF10322_PF10323_PF10324…
PF00001	PF00001_PF05296_PF10323_PF13853	PF00002_PF00033_PF00057_PF00335_PF00487_PF00560_PF01036_PF01462_PF02009_PF02060_PF02118_PF02175_PF03209_PF03383_PF03530_PF03699_PF03827_PF03918_PF04145_PF04238_PF04403_PF04612_PF04789_PF05296_PF05313_PF05439_PF05767_PF05987_PF06072_PF06103_PF06195_PF07136_PF07290_PF07330_PF07331_PF07400_PF08983_PF09193_PF09972_PF09973_PF10277_PF10292_PF10316_PF10317_PF10318_PF10320_PF10321_PF10322_PF10323_PF10324…
PF00001	PF00001_PF09973	PF00002_PF00033_PF00057_PF00335_PF00487_PF00560_PF01036_PF01462_PF02009_PF02060_PF02118_PF02175_PF03209_PF03383_PF03530_PF03699_PF03827_PF03918_PF04145_PF04238_PF04403_PF04612_PF04789_PF05296_PF05313_PF05439_PF05767_PF05987_PF06072_PF06103_PF06195_PF07136_PF07290_PF07330_PF07331_PF07400_PF08983_PF09193_PF09972_PF09973_PF10277_PF10292_PF10316_PF10317_PF10318_PF10320_PF10321_PF10322_PF10323_PF10324…
PF00001	PF00001_PF04403_PF10320_PF10323_PF10328_PF13853	PF00002_PF00033_PF00057_PF00335_PF00487_PF00560_PF01036_PF01462_PF02009_PF02060_PF02118_PF02175_PF03209_PF03383_PF03530_PF03699_PF03827_PF03918_PF04145_PF04238_PF04403_PF04612_PF04789_PF05296_PF05313_PF05439_PF05767_PF05987_PF06072_PF06103_PF06195_PF07136_PF07290_PF07330_PF07331_PF07400_PF08983_PF09193_PF09972_PF09973_PF10277_PF10292_PF10316_PF10317_PF10318_PF10320_PF10321_PF10322_PF10323_PF10324…
PF00001	PF00001_PF03699_PF05313_PF07136_PF10320_PF10328_PF13853	PF00002_PF00033_PF00057_PF00335_PF00487_PF00560_PF01036_PF01462_PF02009_PF02060_PF02118_PF02175_PF03209_PF03383_PF03530_PF03699_PF03827_PF03918_PF04145_PF04238_PF04403_PF04612_PF04789_PF05296_PF05313_PF05439_PF05767_PF05987_PF06072_PF06103_PF06195_PF07136_PF07290_PF07330_PF07331_PF07400_PF08983_PF09193_PF09972_PF09973_PF10277_PF10292_PF10316_PF10317_PF10318_PF10320_PF10321_PF10322_PF10323_PF10324…
PF00001	PF00001_PF10324_PF10328	PF00002_PF00033_PF00057_PF00335_PF00487_PF00560_PF01036_PF01462_PF02009_PF02060_PF02118_PF02175_PF03209_PF03383_PF03530_PF03699_PF03827_PF03918_PF04145_PF04238_PF04403_PF04612_PF04789_PF05296_PF05313_PF05439_PF05767_PF05987_PF06072_PF06103_PF06195_PF07136_PF07290_PF07330_PF07331_PF07400_PF08983_PF09193_PF09972_PF09973_PF10277_PF10292_PF10316_PF10317_PF10318_PF10320_PF10321_PF10322_PF10323_PF10324…
PF00001	PF00001_PF04145	PF00002_PF00033_PF00057_PF00335_PF00487_PF00560_PF01036_PF01462_PF02009_PF02060_PF02118_PF02175_PF03209_PF03383_PF03530_PF03699_PF03827_PF03918_PF04145_PF04238_PF04403_PF04612_PF04789_PF05296_PF05313_PF05439_PF05767_PF05987_PF06072_PF06103_PF06195_PF07136_PF07290_PF07330_PF07331_PF07400_PF08983_PF09193_PF09972_PF09973_PF10277_PF10292_PF10316_PF10317_PF10318_PF10320_PF10321_PF10322_PF10323_PF10324…
PF00001	PF00001_PF00033	PF00002_PF00033_PF00057_PF00335_PF00487_PF00560_PF01036_PF01462_PF02009_PF02060_PF02118_PF02175_PF03209_PF03383_PF03530_PF03699_PF03827_PF03918_PF04145_PF04238_PF04403_PF04612_PF04789_PF05296_PF05313_PF05439_PF05767_PF05987_PF06072_PF06103_PF06195_PF07136_PF07290_PF07330_PF07331_PF07400_PF08983_PF09193_PF09972_PF09973_PF10277_PF10292_PF10316_PF10317_PF10318_PF10320_PF10321_PF10322_PF10323_PF10324…
PF00001	PF00001_PF10320_PF10323_PF10328_PF12166_PF13853	PF00002_PF00033_PF00057_PF00335_PF00487_PF00560_PF01036_PF01462_PF02009_PF02060_PF02118_PF02175_PF03209_PF03383_PF03530_PF03699_PF03827_PF03918_PF04145_PF04238_PF04403_PF04612_PF04789_PF05296_PF05313_PF05439_PF05767_PF05987_PF06072_PF06103_PF06195_PF07136_PF07290_PF07330_PF07331_PF07400_PF08983_PF09193_PF09972_PF09973_PF10277_PF10292_PF10316_PF10317_PF10318_PF10320_PF10321_PF10322_PF10323_PF10324…
PF00001	PF00001_PF05296_PF10320_PF10323_PF10324_PF10328_PF13853	PF00002_PF00033_PF00057_PF00335_PF00487_PF00560_PF01036_PF01462_PF02009_PF02060_PF02118_PF02175_PF03209_PF03383_PF03530_PF03699_PF03827_PF03918_PF04145_PF04238_PF04403_PF04612_PF04789_PF05296_PF05313_PF05439_PF05767_PF05987_PF06072_PF06103_PF06195_PF07136_PF07290_PF07330_PF07331_PF07400_PF08983_PF09193_PF09972_PF09973_PF10277_PF10292_PF10316_PF10317_PF10318_PF10320_PF10321_PF10322_PF10323_PF10324…
PF00001	PF00001_PF02118_PF10324	PF00002_PF00033_PF00057_PF00335_PF00487_PF00560_PF01036_PF01462_PF02009_PF02060_PF02118_PF02175_PF03209_PF03383_PF03530_PF03699_PF03827_PF03918_PF04145_PF04238_PF04403_PF04612_PF04789_PF05296_PF05313_PF05439_PF05767_PF05987_PF06072_PF06103_PF06195_PF07136_PF07290_PF07330_PF07331_PF07400_PF08983_PF09193_PF09972_PF09973_PF10277_PF10292_PF10316_PF10317_PF10318_PF10320_PF10321_PF10322_PF10323_PF10324…
PF00001	PF00001_PF10323_PF10324_PF10328	PF00002_PF00033_PF00057_PF00335_PF00487_PF00560_PF01036_PF01462_PF02009_PF02060_PF02118_PF02175_PF03209_PF03383_PF03530_PF03699_PF03827_PF03918_PF04145_PF04238_PF04403_PF04612_PF04789_PF05296_PF05313_PF05439_PF05767_PF05987_PF06072_PF06103_PF06195_PF07136_PF07290_PF07330_PF07331_PF07400_PF08983_PF09193_PF09972_PF09973_PF10277_PF10292_PF10316_PF10317_PF10318_PF10320_PF10321_PF10322_PF10323_PF10324…
PF00001	PF00001_PF00057_PF00560_PF01462_PF12799_PF13306_PF13855_PF14580	PF00002_PF00033_PF00057_PF00335_PF00487_PF00560_PF01036_PF01462_PF02009_PF02060_PF02118_PF02175_PF03209_PF03383_PF03530_PF03699_PF03827_PF03918_PF04145_PF04238_PF04403_PF04612_PF04789_PF05296_PF05313_PF05439_PF05767_PF05987_PF06072_PF06103_PF06195_PF07136_PF07290_PF07330_PF07331_PF07400_PF08983_PF09193_PF09972_PF09973_PF10277_PF10292_PF10316_PF10317_PF10318_PF10320_PF10321_PF10322_PF10323_PF10324…
PF13306	PF00001_PF13306_PF13855_PF15957	PF00001_PF00047_PF00057_PF00069_PF00560_PF01462_PF01463_PF01582_PF07679_PF07686_PF07714_PF08205_PF12369_PF12799_PF13491_PF13516_PF13676_PF13855_PF13895_PF13927_PF14317_PF14531_PF14580_PF14723_PF15957_PF16920
PF13306	PF13306_PF13855_PF14317	PF00001_PF00047_PF00057_PF00069_PF00560_PF01462_PF01463_PF01582_PF07679_PF07686_PF07714_PF08205_PF12369_PF12799_PF13491_PF13516_PF13676_PF13855_PF13895_PF13927_PF14317_PF14531_PF14580_PF14723_PF15957_PF16920
PF13306	PF00001_PF01462_PF12369_PF12799_PF13306_PF13855_PF14580	PF00001_PF00047_PF00057_PF00069_PF00560_PF01462_PF01463_PF01582_PF07679_PF07686_PF07714_PF08205_PF12369_PF12799_PF13491_PF13516_PF13676_PF13855_PF13895_PF13927_PF14317_PF14531_PF14580_PF14723_PF15957_PF16920
PF13306	PF00047_PF00069_PF01462_PF07679_PF07714_PF08205_PF12799_PF13306_PF13855_PF13895_PF13927_PF16920	PF00001_PF00047_PF00057_PF00069_PF00560_PF01462_PF01463_PF01582_PF07679_PF07686_PF07714_PF08205_PF12369_PF12799_PF13491_PF13516_PF13676_PF13855_PF13895_PF13927_PF14317_PF14531_PF14580_PF14723_PF15957_PF16920
PF13306	PF00001_PF00057_PF00560_PF12799_PF13306_PF13491_PF13855_PF14580	PF00001_PF00047_PF00057_PF00069_PF00560_PF01462_PF01463_PF01582_PF07679_PF07686_PF07714_PF08205_PF12369_PF12799_PF13491_PF13516_PF13676_PF13855_PF13895_PF13927_PF14317_PF14531_PF14580_PF14723_PF15957_PF16920
PF13306	PF00560_PF01582_PF12799_PF13306_PF13516_PF13855_PF14580	PF00001_PF00047_PF00057_PF00069_PF00560_PF01462_PF01463_PF01582_PF07679_PF07686_PF07714_PF08205_PF12369_PF12799_PF13491_PF13516_PF13676_PF13855_PF13895_PF13927_PF14317_PF14531_PF14580_PF14723_PF15957_PF16920
PF13306	PF00560_PF01462_PF01463_PF01582_PF12799_PF13306_PF13516_PF13855_PF14580	PF00001_PF00047_PF00057_PF00069_PF00560_PF01462_PF01463_PF01582_PF07679_PF07686_PF07714_PF08205_PF12369_PF12799_PF13491_PF13516_PF13676_PF13855_PF13895_PF13927_PF14317_PF14531_PF14580_PF14723_PF15957_PF16920
PF13306	PF00560_PF01463_PF01582_PF12799_PF13306_PF13676_PF13855_PF14580	PF00001_PF00047_PF00057_PF00069_PF00560_PF01462_PF01463_PF01582_PF07679_PF07686_PF07714_PF08205_PF12369_PF12799_PF13491_PF13516_PF13676_PF13855_PF13895_PF13927_PF14317_PF14531_PF14580_PF14723_PF15957_PF16920
PF13306	PF00560_PF01582_PF12799_PF13306_PF13516_PF13676_PF13855_PF14580	PF00001_PF00047_PF00057_PF00069_PF00560_PF01462_PF01463_PF01582_PF07679_PF07686_PF07714_PF08205_PF12369_PF12799_PF13491_PF13516_PF13676_PF13855_PF13895_PF13927_PF14317_PF14531_PF14580_PF14723_PF15957_PF16920
PF13306	PF00560_PF01462_PF01582_PF12799_PF13306_PF13516_PF13676_PF13855_PF14580	PF00001_PF00047_PF00057_PF00069_PF00560_PF01462_PF01463_PF01582_PF07679_PF07686_PF07714_PF08205_PF12369_PF12799_PF13491_PF13516_PF13676_PF13855_PF13895_PF13927_PF14317_PF14531_PF14580_PF14723_PF15957_PF16920
PF13306	PF00560_PF01582_PF12799_PF13306_PF13676_PF13855_PF14580	PF00001_PF00047_PF00057_PF00069_PF00560_PF01462_PF01463_PF01582_PF07679_PF07686_PF07714_PF08205_PF12369_PF12799_PF13491_PF13516_PF13676_PF13855_PF13895_PF13927_PF14317_PF14531_PF14580_PF14723_PF15957_PF16920
PF13306	PF00560_PF01463_PF01582_PF12799_PF13306_PF13516_PF13676_PF13855_PF14580	PF00001_PF00047_PF00057_PF00069_PF00560_PF01462_PF01463_PF01582_PF07679_PF07686_PF07714_PF08205_PF12369_PF12799_PF13491_PF13516_PF13676_PF13855_PF13895_PF13927_PF14317_PF14531_PF14580_PF14723_PF15957_PF16920
PF13306	PF00047_PF00069_PF01462_PF07679_PF07686_PF07714_PF08205_PF13306_PF13855_PF13895_PF13927_PF14531_PF16920	PF00001_PF00047_PF00057_PF00069_PF00560_PF01462_PF01463_PF01582_PF07679_PF07686_PF07714_PF08205_PF12369_PF12799_PF13491_PF13516_PF13676_PF13855_PF13895_PF13927_PF14317_PF14531_PF14580_PF14723_PF15957_PF16920
PF13306	PF00001_PF13306_PF13855_PF14723	PF00001_PF00047_PF00057_PF00069_PF00560_PF01462_PF01463_PF01582_PF07679_PF07686_PF07714_PF08205_PF12369_PF12799_PF13491_PF13516_PF13676_PF13855_PF13895_PF13927_PF14317_PF14531_PF14580_PF14723_PF15957_PF16920
PF13306	PF00001_PF00057_PF00560_PF01462_PF12799_PF13306_PF13855_PF14580	PF00001_PF00047_PF00057_PF00069_PF00560_PF01462_PF01463_PF01582_PF07679_PF07686_PF07714_PF08205_PF12369_PF12799_PF13491_PF13516_PF13676_PF13855_PF13895_PF13927_PF14317_PF14531_PF14580_PF14723_PF15957_PF16920
PF13855	PF00001_PF13306_PF13855_PF15957	PF00001_PF00005_PF00025_PF00047_PF00057_PF00059_PF00069_PF00071_PF00437_PF00503_PF00514_PF00560_PF00619_PF00787_PF00801_PF00931_PF01462_PF01463_PF01477_PF01582_PF01822_PF01926_PF02010_PF02758_PF04670_PF05729_PF06293_PF06832_PF07495_PF07679_PF07686_PF07714_PF08016_PF08205_PF08477_PF08937_PF10662_PF12369_PF12722_PF12796_PF12799_PF13191_PF13306_PF13401_PF13491_PF13516_PF13553_PF13555_PF13604_PF13606…
PF13855	PF00619_PF05729_PF12799_PF13191_PF13401_PF13516_PF13555_PF13604_PF13855	PF00001_PF00005_PF00025_PF00047_PF00057_PF00059_PF00069_PF00071_PF00437_PF00503_PF00514_PF00560_PF00619_PF00787_PF00801_PF00931_PF01462_PF01463_PF01477_PF01582_PF01822_PF01926_PF02010_PF02758_PF04670_PF05729_PF06293_PF06832_PF07495_PF07679_PF07686_PF07714_PF08016_PF08205_PF08477_PF08937_PF10662_PF12369_PF12722_PF12796_PF12799_PF13191_PF13306_PF13401_PF13491_PF13516_PF13553_PF13555_PF13604_PF13606…
PF13855	PF12799_PF13516_PF13855	PF00001_PF00005_PF00025_PF00047_PF00057_PF00059_PF00069_PF00071_PF00437_PF00503_PF00514_PF00560_PF00619_PF00787_PF00801_PF00931_PF01462_PF01463_PF01477_PF01582_PF01822_PF01926_PF02010_PF02758_PF04670_PF05729_PF06293_PF06832_PF07495_PF07679_PF07686_PF07714_PF08016_PF08205_PF08477_PF08937_PF10662_PF12369_PF12722_PF12796_PF12799_PF13191_PF13306_PF13401_PF13491_PF13516_PF13553_PF13555_PF13604_PF13606…
PF13855	PF13306_PF13855_PF14317	PF00001_PF00005_PF00025_PF00047_PF00057_PF00059_PF00069_PF00071_PF00437_PF00503_PF00514_PF00560_PF00619_PF00787_PF00801_PF00931_PF01462_PF01463_PF01477_PF01582_PF01822_PF01926_PF02010_PF02758_PF04670_PF05729_PF06293_PF06832_PF07495_PF07679_PF07686_PF07714_PF08016_PF08205_PF08477_PF08937_PF10662_PF12369_PF12722_PF12796_PF12799_PF13191_PF13306_PF13401_PF13491_PF13516_PF13553_PF13555_PF13604_PF13606…
PF13855	PF00001_PF01462_PF12369_PF12799_PF13306_PF13855_PF14580	PF00001_PF00005_PF00025_PF00047_PF00057_PF00059_PF00069_PF00071_PF00437_PF00503_PF00514_PF00560_PF00619_PF00787_PF00801_PF00931_PF01462_PF01463_PF01477_PF01582_PF01822_PF01926_PF02010_PF02758_PF04670_PF05729_PF06293_PF06832_PF07495_PF07679_PF07686_PF07714_PF08016_PF08205_PF08477_PF08937_PF10662_PF12369_PF12722_PF12796_PF12799_PF13191_PF13306_PF13401_PF13491_PF13516_PF13553_PF13555_PF13604_PF13606…
PF13855	PF00047_PF00069_PF01462_PF07679_PF07714_PF08205_PF12799_PF13306_PF13855_PF13895_PF13927_PF16920	PF00001_PF00005_PF00025_PF00047_PF00057_PF00059_PF00069_PF00071_PF00437_PF00503_PF00514_PF00560_PF00619_PF00787_PF00801_PF00931_PF01462_PF01463_PF01477_PF01582_PF01822_PF01926_PF02010_PF02758_PF04670_PF05729_PF06293_PF06832_PF07495_PF07679_PF07686_PF07714_PF08016_PF08205_PF08477_PF08937_PF10662_PF12369_PF12722_PF12796_PF12799_PF13191_PF13306_PF13401_PF13491_PF13516_PF13553_PF13555_PF13604_PF13606…
PF13855	PF00560_PF00619_PF00931_PF02758_PF05729_PF12799_PF13191_PF13516_PF13553_PF13604_PF13855	PF00001_PF00005_PF00025_PF00047_PF00057_PF00059_PF00069_PF00071_PF00437_PF00503_PF00514_PF00560_PF00619_PF00787_PF00801_PF00931_PF01462_PF01463_PF01477_PF01582_PF01822_PF01926_PF02010_PF02758_PF04670_PF05729_PF06293_PF06832_PF07495_PF07679_PF07686_PF07714_PF08016_PF08205_PF08477_PF08937_PF10662_PF12369_PF12722_PF12796_PF12799_PF13191_PF13306_PF13401_PF13491_PF13516_PF13553_PF13555_PF13604_PF13606…
PF13855	PF00001_PF00057_PF00560_PF12799_PF13306_PF13491_PF13855_PF14580	PF00001_PF00005_PF00025_PF00047_PF00057_PF00059_PF00069_PF00071_PF00437_PF00503_PF00514_PF00560_PF00619_PF00787_PF00801_PF00931_PF01462_PF01463_PF01477_PF01582_PF01822_PF01926_PF02010_PF02758_PF04670_PF05729_PF06293_PF06832_PF07495_PF07679_PF07686_PF07714_PF08016_PF08205_PF08477_PF08937_PF10662_PF12369_PF12722_PF12796_PF12799_PF13191_PF13306_PF13401_PF13491_PF13516_PF13553_PF13555_PF13604_PF13606…
PF13855	PF00560_PF01582_PF12799_PF13306_PF13516_PF13855_PF14580	PF00001_PF00005_PF00025_PF00047_PF00057_PF00059_PF00069_PF00071_PF00437_PF00503_PF00514_PF00560_PF00619_PF00787_PF00801_PF00931_PF01462_PF01463_PF01477_PF01582_PF01822_PF01926_PF02010_PF02758_PF04670_PF05729_PF06293_PF06832_PF07495_PF07679_PF07686_PF07714_PF08016_PF08205_PF08477_PF08937_PF10662_PF12369_PF12722_PF12796_PF12799_PF13191_PF13306_PF13401_PF13491_PF13516_PF13553_PF13555_PF13604_PF13606…
PF13855	PF00560_PF01582_PF08937_PF12799_PF13516_PF13676_PF13855_PF14580	PF00001_PF00005_PF00025_PF00047_PF00057_PF00059_PF00069_PF00071_PF00437_PF00503_PF00514_PF00560_PF00619_PF00787_PF00801_PF00931_PF01462_PF01463_PF01477_PF01582_PF01822_PF01926_PF02010_PF02758_PF04670_PF05729_PF06293_PF06832_PF07495_PF07679_PF07686_PF07714_PF08016_PF08205_PF08477_PF08937_PF10662_PF12369_PF12722_PF12796_PF12799_PF13191_PF13306_PF13401_PF13491_PF13516_PF13553_PF13555_PF13604_PF13606…
PF13855	PF00560_PF01462_PF01463_PF01582_PF12799_PF13306_PF13516_PF13855_PF14580	PF00001_PF00005_PF00025_PF00047_PF00057_PF00059_PF00069_PF00071_PF00437_PF00503_PF00514_PF00560_PF00619_PF00787_PF00801_PF00931_PF01462_PF01463_PF01477_PF01582_PF01822_PF01926_PF02010_PF02758_PF04670_PF05729_PF06293_PF06832_PF07495_PF07679_PF07686_PF07714_PF08016_PF08205_PF08477_PF08937_PF10662_PF12369_PF12722_PF12796_PF12799_PF13191_PF13306_PF13401_PF13491_PF13516_PF13553_PF13555_PF13604_PF13606…
PF13855	PF00560_PF01463_PF01582_PF12799_PF13306_PF13676_PF13855_PF14580	PF00001_PF00005_PF00025_PF00047_PF00057_PF00059_PF00069_PF00071_PF00437_PF00503_PF00514_PF00560_PF00619_PF00787_PF00801_PF00931_PF01462_PF01463_PF01477_PF01582_PF01822_PF01926_PF02010_PF02758_PF04670_PF05729_PF06293_PF06832_PF07495_PF07679_PF07686_PF07714_PF08016_PF08205_PF08477_PF08937_PF10662_PF12369_PF12722_PF12796_PF12799_PF13191_PF13306_PF13401_PF13491_PF13516_PF13553_PF13555_PF13604_PF13606…
PF13855	PF00560_PF01582_PF12799_PF13306_PF13516_PF13676_PF13855_PF14580	PF00001_PF00005_PF00025_PF00047_PF00057_PF00059_PF00069_PF00071_PF00437_PF00503_PF00514_PF00560_PF00619_PF00787_PF00801_PF00931_PF01462_PF01463_PF01477_PF01582_PF01822_PF01926_PF02010_PF02758_PF04670_PF05729_PF06293_PF06832_PF07495_PF07679_PF07686_PF07714_PF08016_PF08205_PF08477_PF08937_PF10662_PF12369_PF12722_PF12796_PF12799_PF13191_PF13306_PF13401_PF13491_PF13516_PF13553_PF13555_PF13604_PF13606…
PF13855	PF00560_PF01462_PF01582_PF12799_PF13306_PF13516_PF13676_PF13855_PF14580	PF00001_PF00005_PF00025_PF00047_PF00057_PF00059_PF00069_PF00071_PF00437_PF00503_PF00514_PF00560_PF00619_PF00787_PF00801_PF00931_PF01462_PF01463_PF01477_PF01582_PF01822_PF01926_PF02010_PF02758_PF04670_PF05729_PF06293_PF06832_PF07495_PF07679_PF07686_PF07714_PF08016_PF08205_PF08477_PF08937_PF10662_PF12369_PF12722_PF12796_PF12799_PF13191_PF13306_PF13401_PF13491_PF13516_PF13553_PF13555_PF13604_PF13606…
PF13855	PF00560_PF01582_PF12799_PF13306_PF13676_PF13855_PF14580	PF00001_PF00005_PF00025_PF00047_PF00057_PF00059_PF00069_PF00071_PF00437_PF00503_PF00514_PF00560_PF00619_PF00787_PF00801_PF00931_PF01462_PF01463_PF01477_PF01582_PF01822_PF01926_PF02010_PF02758_PF04670_PF05729_PF06293_PF06832_PF07495_PF07679_PF07686_PF07714_PF08016_PF08205_PF08477_PF08937_PF10662_PF12369_PF12722_PF12796_PF12799_PF13191_PF13306_PF13401_PF13491_PF13516_PF13553_PF13555_PF13604_PF13606…
PF13855	PF00560_PF01582_PF08937_PF12799_PF13676_PF13855_PF14580	PF00001_PF00005_PF00025_PF00047_PF00057_PF00059_PF00069_PF00071_PF00437_PF00503_PF00514_PF00560_PF00619_PF00787_PF00801_PF00931_PF01462_PF01463_PF01477_PF01582_PF01822_PF01926_PF02010_PF02758_PF04670_PF05729_PF06293_PF06832_PF07495_PF07679_PF07686_PF07714_PF08016_PF08205_PF08477_PF08937_PF10662_PF12369_PF12722_PF12796_PF12799_PF13191_PF13306_PF13401_PF13491_PF13516_PF13553_PF13555_PF13604_PF13606…
PF13855	PF00560_PF01463_PF01582_PF12799_PF13306_PF13516_PF13676_PF13855_PF14580	PF00001_PF00005_PF00025_PF00047_PF00057_PF00059_PF00069_PF00071_PF00437_PF00503_PF00514_PF00560_PF00619_PF00787_PF00801_PF00931_PF01462_PF01463_PF01477_PF01582_PF01822_PF01926_PF02010_PF02758_PF04670_PF05729_PF06293_PF06832_PF07495_PF07679_PF07686_PF07714_PF08016_PF08205_PF08477_PF08937_PF10662_PF12369_PF12722_PF12796_PF12799_PF13191_PF13306_PF13401_PF13491_PF13516_PF13553_PF13555_PF13604_PF13606…
PF13855	PF00560_PF00787_PF12799_PF13516_PF13855_PF14580	PF00001_PF00005_PF00025_PF00047_PF00057_PF00059_PF00069_PF00071_PF00437_PF00503_PF00514_PF00560_PF00619_PF00787_PF00801_PF00931_PF01462_PF01463_PF01477_PF01582_PF01822_PF01926_PF02010_PF02758_PF04670_PF05729_PF06293_PF06832_PF07495_PF07679_PF07686_PF07714_PF08016_PF08205_PF08477_PF08937_PF10662_PF12369_PF12722_PF12796_PF12799_PF13191_PF13306_PF13401_PF13491_PF13516_PF13553_PF13555_PF13604_PF13606…
PF13855	PF00047_PF00069_PF01462_PF07679_PF07686_PF07714_PF08205_PF13306_PF13855_PF13895_PF13927_PF14531_PF16920	PF00001_PF00005_PF00025_PF00047_PF00057_PF00059_PF00069_PF00071_PF00437_PF00503_PF00514_PF00560_PF00619_PF00787_PF00801_PF00931_PF01462_PF01463_PF01477_PF01582_PF01822_PF01926_PF02010_PF02758_PF04670_PF05729_PF06293_PF06832_PF07495_PF07679_PF07686_PF07714_PF08016_PF08205_PF08477_PF08937_PF10662_PF12369_PF12722_PF12796_PF12799_PF13191_PF13306_PF13401_PF13491_PF13516_PF13553_PF13555_PF13604_PF13606…
PF13855	PF00047_PF00069_PF01462_PF07679_PF07686_PF07714_PF08205_PF13855_PF13895_PF13927_PF14531_PF16920	PF00001_PF00005_PF00025_PF00047_PF00057_PF00059_PF00069_PF00071_PF00437_PF00503_PF00514_PF00560_PF00619_PF00787_PF00801_PF00931_PF01462_PF01463_PF01477_PF01582_PF01822_PF01926_PF02010_PF02758_PF04670_PF05729_PF06293_PF06832_PF07495_PF07679_PF07686_PF07714_PF08016_PF08205_PF08477_PF08937_PF10662_PF12369_PF12722_PF12796_PF12799_PF13191_PF13306_PF13401_PF13491_PF13516_PF13553_PF13555_PF13604_PF13606…
PF13855	PF00005_PF00025_PF00069_PF00071_PF00437_PF00931_PF01926_PF04670_PF05729_PF06293_PF07714_PF08477_PF10662_PF12796_PF12799_PF13401_PF13516_PF13855_PF14580_PF16095	PF00001_PF00005_PF00025_PF00047_PF00057_PF00059_PF00069_PF00071_PF00437_PF00503_PF00514_PF00560_PF00619_PF00787_PF00801_PF00931_PF01462_PF01463_PF01477_PF01582_PF01822_PF01926_PF02010_PF02758_PF04670_PF05729_PF06293_PF06832_PF07495_PF07679_PF07686_PF07714_PF08016_PF08205_PF08477_PF08937_PF10662_PF12369_PF12722_PF12796_PF12799_PF13191_PF13306_PF13401_PF13491_PF13516_PF13553_PF13555_PF13604_PF13606…
PF13855	PF00787_PF12799_PF13855_PF14580	PF00001_PF00005_PF00025_PF00047_PF00057_PF00059_PF00069_PF00071_PF00437_PF00503_PF00514_PF00560_PF00619_PF00787_PF00801_PF00931_PF01462_PF01463_PF01477_PF01582_PF01822_PF01926_PF02010_PF02758_PF04670_PF05729_PF06293_PF06832_PF07495_PF07679_PF07686_PF07714_PF08016_PF08205_PF08477_PF08937_PF10662_PF12369_PF12722_PF12796_PF12799_PF13191_PF13306_PF13401_PF13491_PF13516_PF13553_PF13555_PF13604_PF13606…
PF13855	PF00005_PF00025_PF00069_PF00071_PF00437_PF00503_PF00514_PF00931_PF01926_PF04670_PF05729_PF06293_PF07714_PF08477_PF10662_PF12796_PF12799_PF13191_PF13401_PF13606_PF13855_PF14580_PF16095	PF00001_PF00005_PF00025_PF00047_PF00057_PF00059_PF00069_PF00071_PF00437_PF00503_PF00514_PF00560_PF00619_PF00787_PF00801_PF00931_PF01462_PF01463_PF01477_PF01582_PF01822_PF01926_PF02010_PF02758_PF04670_PF05729_PF06293_PF06832_PF07495_PF07679_PF07686_PF07714_PF08016_PF08205_PF08477_PF08937_PF10662_PF12369_PF12722_PF12796_PF12799_PF13191_PF13306_PF13401_PF13491_PF13516_PF13553_PF13555_PF13604_PF13606…
PF13855	PF00001_PF13306_PF13855_PF14723	PF00001_PF00005_PF00025_PF00047_PF00057_PF00059_PF00069_PF00071_PF00437_PF00503_PF00514_PF00560_PF00619_PF00787_PF00801_PF00931_PF01462_PF01463_PF01477_PF01582_PF01822_PF01926_PF02010_PF02758_PF04670_PF05729_PF06293_PF06832_PF07495_PF07679_PF07686_PF07714_PF08016_PF08205_PF08477_PF08937_PF10662_PF12369_PF12722_PF12796_PF12799_PF13191_PF13306_PF13401_PF13491_PF13516_PF13553_PF13555_PF13604_PF13606…
PF13855	PF00047_PF00069_PF07679_PF07714_PF12799_PF13855_PF13895_PF13927_PF16920	PF00001_PF00005_PF00025_PF00047_PF00057_PF00059_PF00069_PF00071_PF00437_PF00503_PF00514_PF00560_PF00619_PF00787_PF00801_PF00931_PF01462_PF01463_PF01477_PF01582_PF01822_PF01926_PF02010_PF02758_PF04670_PF05729_PF06293_PF06832_PF07495_PF07679_PF07686_PF07714_PF08016_PF08205_PF08477_PF08937_PF10662_PF12369_PF12722_PF12796_PF12799_PF13191_PF13306_PF13401_PF13491_PF13516_PF13553_PF13555_PF13604_PF13606…
PF13855	PF00560_PF12722_PF12799_PF13855	PF00001_PF00005_PF00025_PF00047_PF00057_PF00059_PF00069_PF00071_PF00437_PF00503_PF00514_PF00560_PF00619_PF00787_PF00801_PF00931_PF01462_PF01463_PF01477_PF01582_PF01822_PF01926_PF02010_PF02758_PF04670_PF05729_PF06293_PF06832_PF07495_PF07679_PF07686_PF07714_PF08016_PF08205_PF08477_PF08937_PF10662_PF12369_PF12722_PF12796_PF12799_PF13191_PF13306_PF13401_PF13491_PF13516_PF13553_PF13555_PF13604_PF13606…
PF13855	PF00059_PF00801_PF01462_PF01477_PF01822_PF02010_PF06832_PF07495_PF08016_PF12799_PF13855_PF16820	PF00001_PF00005_PF00025_PF00047_PF00057_PF00059_PF00069_PF00071_PF00437_PF00503_PF00514_PF00560_PF00619_PF00787_PF00801_PF00931_PF01462_PF01463_PF01477_PF01582_PF01822_PF01926_PF02010_PF02758_PF04670_PF05729_PF06293_PF06832_PF07495_PF07679_PF07686_PF07714_PF08016_PF08205_PF08477_PF08937_PF10662_PF12369_PF12722_PF12796_PF12799_PF13191_PF13306_PF13401_PF13491_PF13516_PF13553_PF13555_PF13604_PF13606…
PF13855	PF00001_PF00057_PF00560_PF01462_PF12799_PF13306_PF13855_PF14580	PF00001_PF00005_PF00025_PF00047_PF00057_PF00059_PF00069_PF00071_PF00437_PF00503_PF00514_PF00560_PF00619_PF00787_PF00801_PF00931_PF01462_PF01463_PF01477_PF01582_PF01822_PF01926_PF02010_PF02758_PF04670_PF05729_PF06293_PF06832_PF07495_PF07679_PF07686_PF07714_PF08016_PF08205_PF08477_PF08937_PF10662_PF12369_PF12722_PF12796_PF12799_PF13191_PF13306_PF13401_PF13491_PF13516_PF13553_PF13555_PF13604_PF13606…
PF13855	PF00069_PF07679_PF07714_PF13855_PF13895_PF13927_PF16920	PF00001_PF00005_PF00025_PF00047_PF00057_PF00059_PF00069_PF00071_PF00437_PF00503_PF00514_PF00560_PF00619_PF00787_PF00801_PF00931_PF01462_PF01463_PF01477_PF01582_PF01822_PF01926_PF02010_PF02758_PF04670_PF05729_PF06293_PF06832_PF07495_PF07679_PF07686_PF07714_PF08016_PF08205_PF08477_PF08937_PF10662_PF12369_PF12722_PF12796_PF12799_PF13191_PF13306_PF13401_PF13491_PF13516_PF13553_PF13555_PF13604_PF13606…
PF15957	PF00001_PF13306_PF13855_PF15957	PF00001_PF13306_PF13855
PF07330	PF00001_PF07330_PF10292_PF10320_PF10328_PF13853	PF00001_PF10292_PF10320_PF10328_PF13853
PF10292	PF00001_PF07330_PF10292_PF10320_PF10328_PF13853	PF00001_PF07330_PF10320_PF10328_PF13853
PF10292	PF00001_PF10292_PF10320	PF00001_PF07330_PF10320_PF10328_PF13853
PF10320	PF00001_PF07330_PF10292_PF10320_PF10328_PF13853	PF00001_PF00002_PF00335_PF01036_PF02009_PF02060_PF02118_PF02175_PF03383_PF03530_PF03699_PF03827_PF03918_PF04145_PF04238_PF04403_PF04612_PF04789_PF05296_PF05313_PF05439_PF05767_PF06072_PF06195_PF07136_PF07330_PF07400_PF08983_PF09193_PF09972_PF10277_PF10292_PF10316_PF10317_PF10318_PF10322_PF10323_PF10324_PF10328_PF10413_PF10716_PF10777_PF11309_PF11710_PF11970_PF12109_PF12166_PF13491_PF13853_PF13908…
PF10320	PF00001_PF10320_PF10323_PF10328	PF00001_PF00002_PF00335_PF01036_PF02009_PF02060_PF02118_PF02175_PF03383_PF03530_PF03699_PF03827_PF03918_PF04145_PF04238_PF04403_PF04612_PF04789_PF05296_PF05313_PF05439_PF05767_PF06072_PF06195_PF07136_PF07330_PF07400_PF08983_PF09193_PF09972_PF10277_PF10292_PF10316_PF10317_PF10318_PF10322_PF10323_PF10324_PF10328_PF10413_PF10716_PF10777_PF11309_PF11710_PF11970_PF12109_PF12166_PF13491_PF13853_PF13908…
PF10320	PF00001_PF10320_PF10328_PF13853	PF00001_PF00002_PF00335_PF01036_PF02009_PF02060_PF02118_PF02175_PF03383_PF03530_PF03699_PF03827_PF03918_PF04145_PF04238_PF04403_PF04612_PF04789_PF05296_PF05313_PF05439_PF05767_PF06072_PF06195_PF07136_PF07330_PF07400_PF08983_PF09193_PF09972_PF10277_PF10292_PF10316_PF10317_PF10318_PF10322_PF10323_PF10324_PF10328_PF10413_PF10716_PF10777_PF11309_PF11710_PF11970_PF12109_PF12166_PF13491_PF13853_PF13908…
PF10320	PF00001_PF08983_PF10320_PF10323_PF13853	PF00001_PF00002_PF00335_PF01036_PF02009_PF02060_PF02118_PF02175_PF03383_PF03530_PF03699_PF03827_PF03918_PF04145_PF04238_PF04403_PF04612_PF04789_PF05296_PF05313_PF05439_PF05767_PF06072_PF06195_PF07136_PF07330_PF07400_PF08983_PF09193_PF09972_PF10277_PF10292_PF10316_PF10317_PF10318_PF10322_PF10323_PF10324_PF10328_PF10413_PF10716_PF10777_PF11309_PF11710_PF11970_PF12109_PF12166_PF13491_PF13853_PF13908…
PF10320	PF00001_PF10320_PF10323_PF13853	PF00001_PF00002_PF00335_PF01036_PF02009_PF02060_PF02118_PF02175_PF03383_PF03530_PF03699_PF03827_PF03918_PF04145_PF04238_PF04403_PF04612_PF04789_PF05296_PF05313_PF05439_PF05767_PF06072_PF06195_PF07136_PF07330_PF07400_PF08983_PF09193_PF09972_PF10277_PF10292_PF10316_PF10317_PF10318_PF10322_PF10323_PF10324_PF10328_PF10413_PF10716_PF10777_PF11309_PF11710_PF11970_PF12109_PF12166_PF13491_PF13853_PF13908…
PF10320	PF00001_PF04789_PF10320_PF10328	PF00001_PF00002_PF00335_PF01036_PF02009_PF02060_PF02118_PF02175_PF03383_PF03530_PF03699_PF03827_PF03918_PF04145_PF04238_PF04403_PF04612_PF04789_PF05296_PF05313_PF05439_PF05767_PF06072_PF06195_PF07136_PF07330_PF07400_PF08983_PF09193_PF09972_PF10277_PF10292_PF10316_PF10317_PF10318_PF10322_PF10323_PF10324_PF10328_PF10413_PF10716_PF10777_PF11309_PF11710_PF11970_PF12109_PF12166_PF13491_PF13853_PF13908…
PF10320	PF00001_PF10320_PF13853	PF00001_PF00002_PF00335_PF01036_PF02009_PF02060_PF02118_PF02175_PF03383_PF03530_PF03699_PF03827_PF03918_PF04145_PF04238_PF04403_PF04612_PF04789_PF05296_PF05313_PF05439_PF05767_PF06072_PF06195_PF07136_PF07330_PF07400_PF08983_PF09193_PF09972_PF10277_PF10292_PF10316_PF10317_PF10318_PF10322_PF10323_PF10324_PF10328_PF10413_PF10716_PF10777_PF11309_PF11710_PF11970_PF12109_PF12166_PF13491_PF13853_PF13908…
PF10320	PF00001_PF03699_PF07136_PF10320_PF10328_PF13853	PF00001_PF00002_PF00335_PF01036_PF02009_PF02060_PF02118_PF02175_PF03383_PF03530_PF03699_PF03827_PF03918_PF04145_PF04238_PF04403_PF04612_PF04789_PF05296_PF05313_PF05439_PF05767_PF06072_PF06195_PF07136_PF07330_PF07400_PF08983_PF09193_PF09972_PF10277_PF10292_PF10316_PF10317_PF10318_PF10322_PF10323_PF10324_PF10328_PF10413_PF10716_PF10777_PF11309_PF11710_PF11970_PF12109_PF12166_PF13491_PF13853_PF13908…
PF10320	PF00001_PF07136_PF10320_PF10328_PF13853	PF00001_PF00002_PF00335_PF01036_PF02009_PF02060_PF02118_PF02175_PF03383_PF03530_PF03699_PF03827_PF03918_PF04145_PF04238_PF04403_PF04612_PF04789_PF05296_PF05313_PF05439_PF05767_PF06072_PF06195_PF07136_PF07330_PF07400_PF08983_PF09193_PF09972_PF10277_PF10292_PF10316_PF10317_PF10318_PF10322_PF10323_PF10324_PF10328_PF10413_PF10716_PF10777_PF11309_PF11710_PF11970_PF12109_PF12166_PF13491_PF13853_PF13908…
PF10320	PF00001_PF10316_PF10320_PF10328_PF13853	PF00001_PF00002_PF00335_PF01036_PF02009_PF02060_PF02118_PF02175_PF03383_PF03530_PF03699_PF03827_PF03918_PF04145_PF04238_PF04403_PF04612_PF04789_PF05296_PF05313_PF05439_PF05767_PF06072_PF06195_PF07136_PF07330_PF07400_PF08983_PF09193_PF09972_PF10277_PF10292_PF10316_PF10317_PF10318_PF10322_PF10323_PF10324_PF10328_PF10413_PF10716_PF10777_PF11309_PF11710_PF11970_PF12109_PF12166_PF13491_PF13853_PF13908…
PF10320	PF00001_PF10320_PF10323_PF10328_PF13853_PF13908	PF00001_PF00002_PF00335_PF01036_PF02009_PF02060_PF02118_PF02175_PF03383_PF03530_PF03699_PF03827_PF03918_PF04145_PF04238_PF04403_PF04612_PF04789_PF05296_PF05313_PF05439_PF05767_PF06072_PF06195_PF07136_PF07330_PF07400_PF08983_PF09193_PF09972_PF10277_PF10292_PF10316_PF10317_PF10318_PF10322_PF10323_PF10324_PF10328_PF10413_PF10716_PF10777_PF11309_PF11710_PF11970_PF12109_PF12166_PF13491_PF13853_PF13908…
PF10320	PF00001_PF10320_PF10323_PF10328_PF13853	PF00001_PF00002_PF00335_PF01036_PF02009_PF02060_PF02118_PF02175_PF03383_PF03530_PF03699_PF03827_PF03918_PF04145_PF04238_PF04403_PF04612_PF04789_PF05296_PF05313_PF05439_PF05767_PF06072_PF06195_PF07136_PF07330_PF07400_PF08983_PF09193_PF09972_PF10277_PF10292_PF10316_PF10317_PF10318_PF10322_PF10323_PF10324_PF10328_PF10413_PF10716_PF10777_PF11309_PF11710_PF11970_PF12109_PF12166_PF13491_PF13853_PF13908…
PF10320	PF00001_PF10320_PF11970_PF13853	PF00001_PF00002_PF00335_PF01036_PF02009_PF02060_PF02118_PF02175_PF03383_PF03530_PF03699_PF03827_PF03918_PF04145_PF04238_PF04403_PF04612_PF04789_PF05296_PF05313_PF05439_PF05767_PF06072_PF06195_PF07136_PF07330_PF07400_PF08983_PF09193_PF09972_PF10277_PF10292_PF10316_PF10317_PF10318_PF10322_PF10323_PF10324_PF10328_PF10413_PF10716_PF10777_PF11309_PF11710_PF11970_PF12109_PF12166_PF13491_PF13853_PF13908…
PF10320	PF00001_PF10320_PF10328_PF11970_PF13853	PF00001_PF00002_PF00335_PF01036_PF02009_PF02060_PF02118_PF02175_PF03383_PF03530_PF03699_PF03827_PF03918_PF04145_PF04238_PF04403_PF04612_PF04789_PF05296_PF05313_PF05439_PF05767_PF06072_PF06195_PF07136_PF07330_PF07400_PF08983_PF09193_PF09972_PF10277_PF10292_PF10316_PF10317_PF10318_PF10322_PF10323_PF10324_PF10328_PF10413_PF10716_PF10777_PF11309_PF11710_PF11970_PF12109_PF12166_PF13491_PF13853_PF13908…
PF10320	PF00001_PF10320	PF00001_PF00002_PF00335_PF01036_PF02009_PF02060_PF02118_PF02175_PF03383_PF03530_PF03699_PF03827_PF03918_PF04145_PF04238_PF04403_PF04612_PF04789_PF05296_PF05313_PF05439_PF05767_PF06072_PF06195_PF07136_PF07330_PF07400_PF08983_PF09193_PF09972_PF10277_PF10292_PF10316_PF10317_PF10318_PF10322_PF10323_PF10324_PF10328_PF10413_PF10716_PF10777_PF11309_PF11710_PF11970_PF12109_PF12166_PF13491_PF13853_PF13908…
PF10320	PF00001_PF04789_PF10320	PF00001_PF00002_PF00335_PF01036_PF02009_PF02060_PF02118_PF02175_PF03383_PF03530_PF03699_PF03827_PF03918_PF04145_PF04238_PF04403_PF04612_PF04789_PF05296_PF05313_PF05439_PF05767_PF06072_PF06195_PF07136_PF07330_PF07400_PF08983_PF09193_PF09972_PF10277_PF10292_PF10316_PF10317_PF10318_PF10322_PF10323_PF10324_PF10328_PF10413_PF10716_PF10777_PF11309_PF11710_PF11970_PF12109_PF12166_PF13491_PF13853_PF13908…
PF10320	PF00001_PF10320_PF10323_PF10328_PF10777_PF13853	PF00001_PF00002_PF00335_PF01036_PF02009_PF02060_PF02118_PF02175_PF03383_PF03530_PF03699_PF03827_PF03918_PF04145_PF04238_PF04403_PF04612_PF04789_PF05296_PF05313_PF05439_PF05767_PF06072_PF06195_PF07136_PF07330_PF07400_PF08983_PF09193_PF09972_PF10277_PF10292_PF10316_PF10317_PF10318_PF10322_PF10323_PF10324_PF10328_PF10413_PF10716_PF10777_PF11309_PF11710_PF11970_PF12109_PF12166_PF13491_PF13853_PF13908…
[truncated: 9,744 more rows]
